# Supplementary material for: Hemodynamic forces in the left and right ventricles of the human heart using 4D flow magnetic resonance imaging: Phantom validation, reproducibility, sensitivity to respiratory gating and free analysis software
Source: PLoS One. 2018 Apr 5;13(4):e0195597. doi: 10.1371/journal.pone.0195597 (PMC5886587; doi:10.1371/journal.pone.0195597)
Supplement: S2 Appendix — Microsoft Excel files (.xlsx) containing the full data set of hemodynamic forces derived from 4D flow data in the LV and RV in all subjects (n = 23). (ZIP) [file pone.0195597.s002.zip]

Archive with 12 entries (9 files):
- S2_Appendix - all data/
- S2_Appendix - all data/data hemf LV 171123 for paper.xlsx
- __MACOSX/
- __MACOSX/S2_Appendix - all data/
- __MACOSX/S2_Appendix - all data/._data hemf LV 171123 for paper.xlsx
- S2_Appendix - all data/.DS_Store
- __MACOSX/S2_Appendix - all data/._.DS_Store
- S2_Appendix - all data/subjects summary 171123 for paper.xlsx
- __MACOSX/S2_Appendix - all data/._subjects summary 171123 for paper.xlsx
- S2_Appendix - all data/data hemf RV 171123 for paper.xlsx
- __MACOSX/S2_Appendix - all data/._data hemf RV 171123 for paper.xlsx
- __MACOSX/._S2_Appendix - all data
