# Supplementary material for: Hemodynamic forces in the left and right ventricles of the human heart using 4D flow magnetic resonance imaging: Phantom validation, reproducibility, sensitivity to respiratory gating and free analysis software
Source: PLoS One. 2018 Apr 5;13(4):e0195597. doi: 10.1371/journal.pone.0195597 (PMC5886587; doi:10.1371/journal.pone.0195597)
Supplement: S2 Appendix — Microsoft Excel files (.xlsx) containing the full data set of hemodynamic forces derived from 4D flow data in the LV and RV in all subjects (n = 23). (ZIP) [file pone.0195597.s002.zip › S2_Appendix - all data/data hemf LV 171123 for paper.xlsx]

## Sheet: INFO SHEET
Hemodynamic forces in the left and right ventricles of the human heart
using 4D flow magnetic resonance imaging:
phantom validation, reproducibility,
sensitivity to respiratory gating and free analysis software
Johannes Töger1, Per M Arvidsson1, Jelena Bock1, Mikael Kanski1, Gianni Pedrizzetti2,
Marcus Carlsson1, Håkan Arheden1, Einar Heiberg1,3*
1Lund University, Skane University Hospital, Department of Clinical Sciences Lund, Clinical Physiology, Lund, Sweden
2Department of Engineering and Architecture, University of Trieste, Trieste, Italy
3Department of Biomedical Engineering, Faculty of Engineering, Lund University, Lund, Sweden
*: Corresponding author: Einar Heiberg, einar.heiberg@med.lu.se

## Sheet: Results manual (main)
Name	1											This dataset	Reference							RMS values									RMS	Row offset	7	7	7	8	8	8
Filename											End systole	0.399	0.393								lvot sep-lat	inf-ant	base-apex	2ch	3ch	4ch				Column	22	23	24	22	23	24
											End E-wave	0.644	0.664							S	0.0313553	0.0120939	0.0772713	0.0101567	0.0313553	0.0246539													Ratio RMS
Delineation:	Stack 9, sbFE/M2D/SA , LV endo, Cine auto										End diastasis	0.833	0.815							E	0.0256062	0.0243393	0.132841	0.00867508	0.0256062	0.0337815					Systole			Diastole					Systole			Diastole
lvot sep-lat direction (degrees):	78	Stack 9, sbFE/M2D/SA																		D	0.00257217	0.00418501	0.0136617	0.00246362	0.00257217	0.00484877			Row	Subject	lvot sep-lat	inf-ant	base-apex	lvot sep-lat	inf-ant	base-apex			Long	Trans	Ratio	Long	Trans	Ratio		Ratio S	Ratio D
base-apex direction (degrees):	-35	Stack 5, sbFE/BH4ch																		A	0.0176902	0.00757683	0.0345216	0.0026883	0.0176902	0.0153414			1	1	0.0313553	0.0120939	0.0772713	0.0188053	0.0163409	0.0878235			0.0772713	0.0336068	0.43492	0.0878235	0.0249132	0.283673		0.43492	0.283673
											Resampled data																		52	2	0.0789926	0.035869	0.153976	0.0389641	0.0258123	0.143919			0.153976	0.0867549	0.563432	0.143919	0.0467384	0.324755		0.563432	0.324755
Non-resampled data																				Systole (S)	0.0313553	0.0120939	0.0772713	0.0101567	0.0313553	0.0246539			103	3	0.127589	0.0568522	0.197485	0.0211726	0.0122938	0.122938			0.197485	0.139682	0.707302	0.122938	0.024483	0.199149		0.707302	0.199149
Time (ms)	Volume (ml)	lvot sep-lat (N)	inf-ant (N)	base-apex (N)			2ch (N)	3ch (N)	4ch (N)		Time (fraction of RR)	Volume (ml)	lvot sep-lat (N)	inf-ant (N)	base-apex (N)	2ch (N)	3ch (N)	4ch (N)		Diastole (E-D-A)	0.0188053	0.0163409	0.0878235	0.00593186	0.0188053	0.0232846			154	4	0.099815	0.0191081	0.109308	0.021298	0.015399	0.0794565			0.109308	0.101627	0.929733	0.0794565	0.0262818	0.33077		0.929733	0.33077
0	127.556	0.00553415	0.0146012	0.0670328			0.00987794	0.00553415	0.0154121		0	127.556	0.00553415	0.0146012	0.0670328	0.00987794	0.00553415	0.0154121											205	5	0.123366	0.0822312	0.164491	0.0284745	0.0330199	0.116543			0.164491	0.148261	0.90133	0.116543	0.0436018	0.374125		0.90133	0.374125
55.6842	118.471	0.0215599	0.0207779	0.0626126			0.00721419	0.0215599	0.0287741		0.025	122.944	0.0139841	0.017875	0.0647957	0.0084882	0.0139841	0.0224723		Whole heartbeat									256	7	0.171998	0.0490173	0.252699	0.0300915	0.0211944	0.13806			0.252699	0.178846	0.707742	0.13806	0.0368063	0.266597		0.707742	0.266597
111.368	106.314	0.0383059	0.00759984	0.120287			-0.0125713	0.0383059	0.0257345		0.05	118.286	0.0218481	0.0205577	0.0636033	0.00687938	0.0218481	0.0287276											307	V01	0.153314	0.0429684	0.22398	0.0342134	0.0255995	0.188844			0.22398	0.159221	0.710874	0.188844	0.0427305	0.226274		0.710874	0.226274
167.053	87.5735	0.0398921	0.00746521	0.119146			-0.013481	0.0398921	0.0264111		0.075	112.114	0.0308573	0.0135719	0.0945992	-0.00367499	0.0308573	0.0271823											358	V02	0.143834	0.0522149	0.220813	0.0441669	0.0459732	0.135721			0.220813	0.153018	0.692976	0.135721	0.0637514	0.469724		0.692976	0.469724
222.737	74.3169	0.0560525	0.0172815	0.0897426			-0.0130601	0.0560525	0.0429925		0.1	105.742	0.0384071	0.00760335	0.120379	-0.0126189	0.0384071	0.0257882											409	V03	0.0445341	0.0324904	0.105431	0.0243365	0.043755	0.114722			0.105431	0.0551264	0.522866	0.114722	0.0500676	0.436426		0.522866	0.436426
278.421	61.4486	0.0281041	0.00704397	0.0431967			-0.00795181	0.0281041	0.0201523		0.125	96.2284	0.0396031	0.00759146	0.12074	-0.0132272	0.0396031	0.0263759		Peak values									460	V04	0.0809661	0.0408877	0.157763	0.0351492	0.0217791	0.105922			0.157763	0.0907045	0.574942	0.105922	0.0413497	0.390379		0.574942	0.390379
334.105	51.6799	0.0190792	0.000815871	0.0189161			-0.00883308	0.0190792	0.0102462		0.15	86.9664	0.0408053	0.00800012	0.117711	-0.0134743	0.0408053	0.027331			lvot sep-lat	inf-ant	base-apex	2ch	3ch	4ch			511	V05	0.101408	0.0300646	0.245905	0.0277942	0.0362849	0.151099			0.245905	0.105771	0.430129	0.151099	0.0457068	0.302496		0.430129	0.302496
389.789	50.232	-0.00391403	-0.00792269	-0.0202714			-0.00490425	-0.00391403	-0.00881828		0.175	80.2368	0.0498145	0.0133805	0.102372	-0.0133195	0.0498145	0.0364951		S	0.0560525	0.0207779	0.120287	0.013481	0.0560525	0.0429925			562	V08	0.0911242	0.039682	0.164969	0.0216529	0.0389675	0.122322			0.164969	0.0993895	0.602473	0.122322	0.0445793	0.364443		0.602473	0.364443
445.474	56.1273	-0.0182265	-0.0128433	-0.0472835			-0.00200936	-0.0182265	-0.0202359		0.2	73.531	0.0541267	0.0165693	0.0865278	-0.012714	0.0541267	0.0414128		E	0.0461363	0.0419681	0.231086	0.0138538	0.0461363	0.0594135			613	V09	0.0653947	0.0275046	0.105419	0.0174123	0.0122025	0.0990088			0.105419	0.0709434	0.672969	0.0990088	0.0212624	0.214753		0.672969	0.214753
501.158	75.5871	-0.0109024	-0.00722514	-0.0778727			-0.000805985	-0.0109024	-0.0117083		0.225	66.9986	0.0392211	0.0110872	0.0616792	-0.0100088	0.0392211	0.0292124		D	0.00354324	0.00524474	0.0218329	0.00359901	0.00354324	0.00603135			664	V10	0.0687432	0.0158611	0.108277	0.0154426	0.00850265	0.0755314			0.108277	0.0705493	0.651565	0.0755314	0.0176286	0.233394		0.651565	0.233394
556.842	99.2902	0.0257378	0.0308566	0.12447			0.0138538	0.0257378	0.0395916		0.25	60.7029	0.0273545	0.00650043	0.0411111	-0.00804768	0.0273545	0.0193068		A	0.0270817	0.010567	0.0486996	0.00438958	0.0270817	0.0226921			715	J01	0.155306	0.0286236	0.260945	0.0278607	0.0270279	0.150964			0.260945	0.157922	0.605192	0.150964	0.0388166	0.257125		0.605192	0.257125
612.526	106.392	0.0461363	0.0419681	0.231086			0.0132772	0.0461363	0.0594135		0.275	55.744	0.0226246	0.00317233	0.0282179	-0.00856495	0.0226246	0.0140596											766	J02	0.15604	0.0294179	0.233523	0.0396856	0.0138925	0.155694			0.233523	0.158789	0.67997	0.155694	0.042047	0.270061		0.67997	0.270061
668.21	106.79	0.00602798	0.00560509	0.105073			0.0018401	0.00602798	0.00786808		0.3	51.5473	0.0169191	-5.51556e-06	0.0152337	-0.00846432	0.0169191	0.00845478		Systole (S)	0.0560525	0.0207779	0.120287	0.013481	0.0560525	0.0429925			817	J03	0.0487885	0.0378973	0.163708	0.0252454	0.0317887	0.112387			0.163708	0.061778	0.377368	0.112387	0.0405938	0.361197		0.377368	0.361197
723.895	106.561	-0.00188614	-0.00524474	0.0218329			-0.00359901	-0.00188614	-0.00548514		0.325	50.8123	0.00514535	-0.00448093	-0.00483408	-0.00645326	0.00514535	-0.00130791		Diastole (E-D-A)	0.0461363	0.0419681	0.231086	0.0138538	0.0461363	0.0594135			868	J04	0.128863	0.0984529	0.23113	0.0289112	0.0209584	0.124531			0.23113	0.162168	0.701632	0.124531	0.0357087	0.286745		0.701632	0.286745
779.579	108.038	0.00315526	0.00514263	-0.00978331			0.00287609	0.00315526	0.00603135		0.35	50.862	-0.00530476	-0.00840856	-0.0229112	-0.00462967	-0.00530476	-0.00993437											919	J05	0.140021	0.0388488	0.236031	0.0275668	0.016463	0.0897598			0.236031	0.14531	0.615641	0.0897598	0.0321086	0.357717		0.615641	0.357717
835.263	107.865	0.00354324	0.00401192	-0.00169326			0.00170286	0.00354324	0.0052461		0.375	53.8547	-0.0123644	-0.0108471	-0.0362575	-0.00321168	-0.0123644	-0.0155761		Whole heartbeat	0.0560525	0.0419681	0.231086	0.0138538	0.0560525	0.0594135			970	J06	0.111474	0.0180762	0.169175	0.0153195	0.0196773	0.0814948			0.169175	0.11293	0.667534	0.0814948	0.0249376	0.306002		0.667534	0.306002
890.947	107.926	0.000629643	-8.86076e-05	0.0130887			-0.000391557	0.000629643	0.000238086		0.4	58.2011	-0.0177804	-0.0124914	-0.0501954	-0.00192768	-0.0177804	-0.0197081											1021	J07	0.157998	0.033118	0.256719	0.0261014	0.0187246	0.113496			0.256719	0.161432	0.628826	0.113496	0.0321231	0.283033		0.628826	0.283033
946.631	109.277	5.89002e-05	0.00169401	-0.00969461			0.00143765	5.89002e-05	0.00149655		0.425	66.9975	-0.0150013	-0.0103443	-0.0634694	-0.00145773	-0.0150013	-0.0164591											1072
1002.32	121.523	0.0143321	0.00759569	-0.0333106			-0.000587929	0.0143321	0.013744		0.45	75.839	-0.0106135	-0.00692167	-0.0762915	-0.000687632	-0.0106135	-0.0113011											1123	J09	0.0844005	0.0583489	0.157174	0.0271483	0.0251633	0.107655			0.157174	0.102606	0.652819	0.107655	0.0370165	0.343843		0.652819	0.343843
1058	130.251	0.0270817	0.010567	0.0486996			-0.00438958	0.0270817	0.0226921		0.475	86.5535	0.00367203	0.0079991	0.00228441	0.00509142	0.00367203	0.00876345											1174	J10	0.109555	0.0317369	0.243062	0.017836	0.0229939	0.114378			0.243062	0.114059	0.469259	0.114378	0.0291006	0.254424		0.469259	0.254424
											0.5	97.268	0.0218657	0.0268561	0.102983	0.0123252	0.0218657	0.034191												M	0.107603	0.0396246	0.184315	0.0267239	0.0240789	0.118794										0.6305	0.310309
											0.525	101.895	0.0329306	0.0347934	0.162053	0.0136666	0.0329306	0.0465973												SD	0.0403727	0.0202569	0.0574055	0.00783832	0.0101888	0.0278817										0.132465	0.0698563
											0.55	105.105	0.0422552	0.0398658	0.210794	0.0133973	0.0422552	0.0556524
											0.575	106.5	0.0353056	0.0321487	0.197058	0.0101889	0.0353056	0.0454944											Peaks	Row offset	21	21	21	22	22	22
											0.6	106.68	0.0171759	0.015712	0.140098	0.00501907	0.0171759	0.0221948												Column	22	23	24	22	23	24
											0.625	106.75	0.00464182	0.00370476	0.0904939	0.000887521	0.00464182	0.00552934																					Ratio peaks
											0.65	106.647	0.00106295	-0.0012017	0.052851	-0.00157219	0.00106295	-0.000509238													Systole			Diastole					Systole			Diastole
											0.675	106.791	-0.00111201	-0.00364969	0.0169782	-0.00260474	-0.00111201	-0.00371675											Row	Subject	lvot sep-lat	inf-ant	base-apex	lvot sep-lat	inf-ant	base-apex			Long	Trans	Ratio	Long	Trans	Ratio		Ratio S	Ratio D
											0.7	107.715	0.00204034	0.0028454	-0.0027909	0.00144403	0.00204034	0.00348426											1	1	0.0560525	0.0207779	0.120287	0.0461363	0.0419681	0.231086			0.120287	0.0560525	0.465991	0.231086	0.0461363	0.19965		0.465991	0.19965
											0.725	107.968	0.00331331	0.00468202	-0.00648734	0.00239807	0.00331331	0.00571138											52	2	0.138742	0.0963876	0.335271	0.115202	0.0506147	0.376977			0.335271	0.138742	0.413821	0.376977	0.115202	0.305595		0.413821	0.305595
											0.75	107.867	0.00344752	0.00387737	-0.00120789	0.00163407	0.00344752	0.0050817											103	3	0.210971	0.116352	0.360398	0.0508037	0.030506	0.337747			0.360398	0.210971	0.585381	0.337747	0.0508037	0.150419		0.585381	0.150419
											0.775	107.905	0.00162451	0.00131159	0.00804132	0.000323608	0.00162451	0.00194812											154	4	0.172718	0.0414842	0.217377	0.0644966	0.041481	0.214154			0.217377	0.172718	0.794557	0.214154	0.0644966	0.301169		0.794557	0.301169
											0.8	108.311	0.00046866	0.000414072	0.00666446	0.000124232	0.00046866	0.000593001											205	5	0.227142	0.250871	0.336845	0.0659938	0.0689014	0.232225			0.336845	0.227142	0.674321	0.232225	0.0659938	0.28418		0.674321	0.28418
											0.825	109.062	0.000150832	0.00140678	-0.00602358	0.00114296	0.000150832	0.0012938											256	7	0.301092	0.109025	0.492119	0.0955991	0.0454822	0.413102			0.492119	0.301092	0.611827	0.413102	0.0955991	0.231418		0.611827	0.231418
											0.85	112.851	0.00392791	0.00329775	-0.0161187	0.000891978	0.00392791	0.00481989											307	V01	0.302204	0.106983	0.469964	0.0788186	0.0624213	0.506802			0.469964	0.302204	0.643036	0.506802	0.0788186	0.155521		0.643036	0.155521
											0.875	118.379	0.010393	0.00597056	-0.0268138	-2.58066e-05	0.010393	0.0103671											358	V02	0.256147	0.150263	0.471063	0.141402	0.0983307	0.35536			0.471063	0.256147	0.543763	0.35536	0.141402	0.397912		0.543763	0.397912
											0.9	123.222	0.01669	0.00814839	-0.0182383	-0.00128828	0.01669	0.0154017											409	V03	0.0887382	0.0749968	0.210559	0.0629104	0.12145	0.302045			0.210559	0.0887382	0.421441	0.302045	0.0629104	0.208282		0.421441	0.208282
											0.925	127.161	0.022388	0.0094778	0.0183701	-0.00298599	0.022388	0.0194021											460	V04	0.162835	0.105083	0.329865	0.0860014	0.0474703	0.256043			0.329865	0.162835	0.493643	0.256043	0.0860014	0.335886		0.493643	0.335886
											0.95	131.1	0.0284061	0.0108734	0.0572826	-0.00478633	0.0284061	0.0236197											511	V05	0.177913	0.0503514	0.454352	0.0692847	0.0936364	0.414352			0.454352	0.177913	0.391576	0.414352	0.0692847	0.167212		0.391576	0.167212
											0.975	135.039	0.0347441	0.0123353	0.0984995	-0.00668929	0.0347441	0.0280548											562	V08	0.178045	0.117811	0.323067	0.0474971	0.0997654	0.303287			0.323067	0.178045	0.551108	0.303287	0.0474971	0.156608		0.551108	0.156608
																													613	V09	0.102448	0.0614643	0.220189	0.0454207	0.0248933	0.294089			0.220189	0.102448	0.465272	0.294089	0.0454207	0.154445		0.465272	0.154445
																													664	V10	0.109483	0.0331118	0.216621	0.0333169	0.0204477	0.220826			0.216621	0.109483	0.50541	0.220826	0.0333169	0.150874		0.50541	0.150874
Name	2											This dataset	Reference							RMS values									715
Filename											End systole	0.4	0.393								lvot sep-lat	inf-ant	base-apex	2ch	3ch	4ch			766	J02	0.29071	0.0606482	0.452993	0.110097	0.0333989	0.392912			0.452993	0.29071	0.641753	0.392912	0.110097	0.280207		0.641753	0.280207
											End E-wave	0.686	0.664							S	0.0789926	0.035869	0.153976	0.0293157	0.0789926	0.0647331			817	J03	0.107417	0.0753242	0.36478	0.0478563	0.0786074	0.278023			0.36478	0.107417	0.294471	0.278023	0.0478563	0.172131		0.294471	0.172131
Delineation:	Stack 5, sbFE/M2D/SA , LV endo, Short-axis general										End diastasis	0.866	0.815							E	0.0531011	0.0358149	0.197924	0.0359285	0.0531011	0.0452003			868	J04	0.216999	0.155212	0.476469	0.069254	0.0488359	0.300417			0.476469	0.216999	0.455432	0.300417	0.069254	0.230527		0.455432	0.230527
lvot sep-lat direction (degrees):	76	Stack 5, sbFE/M2D/SA																		D	0.00604514	0.00515527	0.040206	0.00601391	0.00604514	0.00468714			919	J05	0.21999	0.0848265	0.457219	0.0519232	0.0459802	0.225301			0.457219	0.21999	0.481149	0.225301	0.0519232	0.230462		0.481149	0.230462
base-apex direction (degrees):	50	Stack 6, sbFE/BH4ch																		A	0.0216534	0.0090782	0.0560379	0.0167508	0.0216534	0.00880151			970	J06	0.202172	0.0381484	0.329469	0.0321679	0.0429926	0.199113			0.329469	0.202172	0.613632	0.199113	0.0321679	0.161556		0.613632	0.161556
											Resampled data																		1021	J07	0.285315	0.052697	0.423042	0.058692	0.0386562	0.227229			0.423042	0.285315	0.674436	0.227229	0.058692	0.258295		0.674436	0.258295
Non-resampled data																				Systole (S)	0.0789926	0.035869	0.153976	0.0293157	0.0789926	0.0647331			1072
Time (ms)	Volume (ml)	lvot sep-lat (N)	inf-ant (N)	base-apex (N)			2ch (N)	3ch (N)	4ch (N)		Time (fraction of RR)	Volume (ml)	lvot sep-lat (N)	inf-ant (N)	base-apex (N)	2ch (N)	3ch (N)	4ch (N)		Diastole (E-D-A)	0.0389641	0.0258123	0.143919	0.0267289	0.0389641	0.0323122			1123	J09	0.155842	0.0964464	0.243627	0.0603844	0.0908235	0.331267			0.243627	0.155842	0.639674	0.331267	0.0603844	0.182283		0.639674	0.182283
0	261.083	-0.0358866	0.0437486	0.129615			0.0558307	-0.0358866	0.0199441		0	261.083	-0.0358866	0.0437486	0.129615	0.0558307	-0.0358866	0.0199441											1174	J10	0.192586	0.0642769	0.448906	0.0416405	0.0647085	0.341147			0.448906	0.192586	0.429012	0.341147	0.0416405	0.12206		0.429012	0.12206
27.8974	260.191	0.00358049	0.00594875	0.0752525			0.00336167	0.00358049	0.00694216		0.025	260.108	0.00506169	0.00601681	0.0742641	0.00267989	0.00506169	0.00774158		Whole heartbeat	0.0583683	0.030239	0.148024	0.0277925	0.0583683	0.0479854				M	0.188889	0.0892063	0.352476	0.0670408	0.0586987	0.306977										0.535941	0.21985
55.7948	255.499	0.0852694	0.0096995	0.0207077			-0.0342348	0.0852694	0.0510346		0.05	255.166	0.087248	0.0129012	0.0210147	-0.0324512	0.087248	0.0547968												SD	0.0711783	0.0511842	0.109379	0.0278692	0.0275065	0.0804104										0.118295	0.0726083
83.6922	246.146	0.138742	0.0963876	0.028994			0.0141029	0.138742	0.152845		0.075	245.351	0.138207	0.0951333	0.0353772	0.0132841	0.138207	0.151491
111.59	231.273	0.128824	0.0739262	0.141497			-0.000390158	0.128824	0.128434		0.1	229.935	0.127064	0.07024	0.152429	-0.00270242	0.127064	0.124362
139.487	212.486	0.105203	0.0256573	0.282423			-0.0303815	0.105203	0.0748211		0.125	211.224	0.103836	0.0230184	0.287545	-0.0319836	0.103836	0.0718526		Peak values
167.384	198.316	0.0903667	-0.00226755	0.335271			-0.0471471	0.0903667	0.0432196		0.15	196.844	0.0910791	-0.00444375	0.331523	-0.0493879	0.0910791	0.0416911			lvot sep-lat	inf-ant	base-apex	2ch	3ch	4ch
195.282	184.54	0.096224	-0.0213488	0.300938			-0.0666005	0.096224	0.0296235		0.175	182.346	0.0904732	-0.0177618	0.283072	-0.0606189	0.0904732	0.0298546		S	0.138742	0.0963876	0.335271	0.0666005	0.138742	0.152845
223.179	166.938	0.0532231	0.00516073	0.167324			-0.0221422	0.0532231	0.0310809		0.2	165.476	0.0580678	0.00782584	0.156898	-0.0222565	0.0580678	0.0358113		E	0.115202	0.0506147	0.376977	0.0588924	0.115202	0.0885903
251.077	156.675	0.0852405	0.0228524	0.0974988			-0.0228294	0.0852405	0.0624111		0.225	154.992	0.0845167	0.0233257	0.08962	-0.0220578	0.0845167	0.062459		D	0.0103653	0.00786626	0.0763301	0.00867495	0.0103653	0.00822295
278.974	146.177	0.0806576	0.0255488	0.0507738			-0.0182028	0.0806576	0.0624547		0.25	144.372	0.0772993	0.0248417	0.0460779	-0.017136	0.0772993	0.0601633		A	0.0310127	0.0166349	0.0913195	0.0238289	0.0310127	0.0126834
306.871	136.041	0.0625683	0.0217061	0.0257279			-0.0124862	0.0625683	0.0500822		0.275	134.244	0.0555095	0.0198426	0.0186809	-0.0105706	0.0555095	0.0449389
334.769	126.866	0.028289	0.0126367	-0.00835791			-0.00320082	0.028289	0.0250882		0.3	127.79	0.0225064	0.00960739	-0.0165932	-0.00293304	0.0225064	0.0195734		Systole (S)	0.138742	0.0963876	0.335271	0.0666005	0.138742	0.152845
362.666	131.191	0.000488947	-0.00192509	-0.0479048			-0.00191171	0.000488947	-0.00142276		0.325	132.298	-0.00861353	-0.00474527	-0.0540881	0.000197256	-0.00861353	-0.00841627		Diastole (E-D-A)	0.115202	0.0506147	0.376977	0.0588924	0.115202	0.0885903
390.564	135.973	-0.0399143	-0.014441	-0.0753015			0.00745079	-0.0399143	-0.0324635		0.35	138.13	-0.0455277	-0.0169537	-0.0726176	0.00808145	-0.0455277	-0.0374462
418.461	144.623	-0.0633643	-0.0249478	-0.0638072			0.0100768	-0.0633643	-0.0532876		0.375	148.878	-0.0605769	-0.0294975	-0.0569756	0.00474281	-0.0605769	-0.0558341		Whole heartbeat	0.138742	0.0963876	0.376977	0.0666005	0.138742	0.152845
446.358	160.549	-0.0515668	-0.0430967	-0.0356824			-0.0115395	-0.0515668	-0.0631063		0.4	165.635	-0.0409612	-0.0451243	-0.0383351	-0.0185982	-0.0409612	-0.0595594
474.256	177.76	-0.0126439	-0.0501222	-0.0450368			-0.0370851	-0.0126439	-0.049729		0.425	183.875	-0.00151881	-0.0483223	-0.0554934	-0.041089	-0.00151881	-0.0426078
502.153	195.188	0.0210926	-0.0443744	-0.0764027			-0.0489756	0.0210926	-0.027883		0.45	201.53	0.03188	-0.0426739	-0.0344061	-0.0528967	0.03188	-0.0210167
530.051	210.8	0.0487932	-0.0398321	0.032023			-0.0588924	0.0487932	-0.010099		0.475	216.229	0.0733761	-0.024074	0.130621	-0.0575367	0.0733761	0.0158394
557.948	222.562	0.103535	-0.00462507	0.251852			-0.0557732	0.103535	0.0477623		0.5	227.274	0.109493	0.0158631	0.315401	-0.0410085	0.109493	0.0684843
585.845	231.678	0.115202	0.0357834	0.376977			-0.0266117	0.115202	0.0885903		0.525	236.017	0.083124	0.0441647	0.365319	-0.00331415	0.083124	0.0798098
613.743	239.26	0.0583242	0.0506147	0.356156			0.0146717	0.0583242	0.0729958		0.55	242.557	0.0173176	0.0478495	0.291532	0.0327802	0.0173176	0.0500978
641.64	244.514	-0.00755157	0.0461645	0.252292			0.0437553	-0.00755157	0.0362037		0.575	245.971	-0.0194096	0.0375201	0.186589	0.042198	-0.0194096	0.0227885
669.538	246.647	-0.0249619	0.0334712	0.155817			0.0414678	-0.0249619	0.0165059		0.6	245.632	-0.0145557	0.0208146	0.135964	0.0253038	-0.0145557	0.0107481
697.435	245.273	-0.0108874	0.0163533	0.128964			0.0196061	-0.0108874	0.00871871		0.625	245.629	-0.00238752	0.0100136	0.120331	0.00986595	-0.00238752	0.00747819
725.332	245.722	-0.00017348	0.00836241	0.118082			0.00732891	-0.00017348	0.00715518		0.65	246.927	0.000630651	0.00451826	0.0985215	0.00359772	0.000630651	0.00422837
753.23	247.141	0.00077454	0.00383068	0.095022			0.0029301	0.00077454	0.00370464		0.675	248.62	-0.0021799	-0.00507185	0.0769979	-0.00330242	-0.0021799	-0.00548232
781.127	248.675	-0.0022893	-0.00540146	0.0763301			-0.00353317	-0.0022893	-0.00582247		0.7	249.586	-0.00311783	-0.00651794	0.0497015	-0.00408572	-0.00311783	-0.00720355
809.025	249.437	-0.00282139	-0.00786626	0.0527413			-0.00540157	-0.00282139	-0.00822295		0.725	250.566	-0.00631602	0.00212179	0.0271406	0.00499554	-0.00631602	-0.00132048
836.922	250.386	-0.00472153	0.000773442	0.033263			0.00303042	-0.00472153	-0.00169086		0.75	250.614	-0.00987744	0.00403839	0.00449476	0.00843616	-0.00987744	-0.00144128
864.819	250.902	-0.00930196	0.00464646	0.0156766			0.00867495	-0.00930196	-0.000627005		0.775	250.153	-0.00617827	0.00439718	-0.0158527	0.00689721	-0.00617827	0.000718939
892.717	250.368	-0.0103653	0.00352293	-0.00498509			0.00823362	-0.0103653	-0.00213164		0.8	250.567	0.00165399	0.00606622	-0.0298142	0.00442651	0.00165399	0.0060805
920.614	250.074	-0.00465262	0.00471589	-0.0198124			0.00641014	-0.00465262	0.00175777		0.825	252.04	0.00859306	0.00430636	-0.0387318	-0.000567342	0.00859306	0.00802597
948.512	250.607	0.002168	0.0061762	-0.0306294			0.00426482	0.002168	0.00643282		0.85	253.936	0.016969	-0.00182072	-0.0500853	-0.0100612	0.016969	0.00690756
976.409	252.149	0.00908163	0.00416398	-0.0393478			-0.000934715	0.00908163	0.00814692		0.875	256.027	0.0248774	-0.00674453	-0.0537338	-0.0182796	0.0248774	0.00659783
1004.31	254.881	0.0211852	-0.00502039	-0.0558243			-0.0149406	0.0211852	0.00624484		0.9	258.287	0.0305589	-0.00870375	-0.0438287	-0.0228171	0.0305589	0.00774163
1032.2	257.911	0.0310127	-0.00961001	-0.0502536			-0.0238289	0.0310127	0.00718384		0.925	260.94	0.0273157	-0.00223625	0.00202307	-0.0155943	0.0273157	0.0117212
1060.1	261.573	0.0265303	-0.000671982	0.0131121			-0.0138472	0.0265303	0.0126834		0.95	262.603	0.005277	0.00884	0.0560948	0.00501703	0.005277	0.010294
1088	263.44	-0.0121412	0.0166349	0.0913195			0.0204767	-0.0121412	0.00833578		0.975	263.955	-0.0228986	0.0214493	0.113074	0.0300249	-0.0228986	0.00712626
Name	3											This dataset	Reference							RMS values
Filename											End systole	0.374	0.393								lvot sep-lat	inf-ant	base-apex	2ch	3ch	4ch
											End E-wave	0.684	0.664							S	0.127589	0.0568522	0.197485	0.096417	0.127589	0.0607575
Delineation:	Stack 9, sbFE/M2D/SA , LV endo, Cine manual										End diastasis	0.831	0.815							E	0.0276994	0.0162013	0.166207	0.0109055	0.0276994	0.0256597
lvot sep-lat direction (degrees):	81	Stack 9, sbFE/M2D/SA																		D	0.00390034	0.00449247	0.0225848	0.00401623	0.00390034	0.00466366
base-apex direction (degrees):	-45	Stack 5, sbFE/BH4ch																		A	0.0137924	0.00639092	0.0510902	0.00481913	0.0137924	0.0115394
											Resampled data
Non-resampled data																				Systole (S)	0.127589	0.0568522	0.197485	0.096417	0.127589	0.0607575
Time (ms)	Volume (ml)	lvot sep-lat (N)	inf-ant (N)	base-apex (N)			2ch (N)	3ch (N)	4ch (N)		Time (fraction of RR)	Volume (ml)	lvot sep-lat (N)	inf-ant (N)	base-apex (N)	2ch (N)	3ch (N)	4ch (N)		Diastole (E-D-A)	0.0211726	0.0122938	0.122938	0.00844329	0.0211726	0.0194822
0	168.921	0.022769	0.035432	0.0486623			0.0193006	0.022769	0.0420696		0	168.921	0.022769	0.035432	0.0486623	0.0193006	0.022769	0.0420696
26.5641	166.81	0.110151	0.0961629	0.0819727			0.0282043	0.110151	0.138355		0.025	166.912	0.105977	0.0932626	0.0803821	0.0277791	0.105977	0.133756		Whole heartbeat	0.0799047	0.0361459	0.155149	0.0594192	0.0799047	0.0402682
53.1282	161.039	0.161634	0.0600381	0.182226			-0.0288227	0.161634	0.132812		0.05	161.597	0.156829	0.0634284	0.172855	-0.023484	0.156829	0.133345
79.6923	150.457	0.210971	-0.03191	0.33573			-0.13312	0.210971	0.0778504		0.075	151.992	0.204338	-0.0193414	0.314909	-0.118919	0.204338	0.0854187
106.256	133.915	0.17471	-0.109694	0.360398			-0.182353	0.17471	-0.0076428		0.1	137.114	0.18147	-0.0962183	0.356814	-0.174063	0.18147	0.00740786
132.821	121.269	0.181338	-0.116352	0.352538			-0.191432	0.181338	-0.0100945		0.125	124.326	0.180178	-0.115068	0.354938	-0.18974	0.180178	-0.00956264		Peak values
159.385	109.316	0.175911	-0.07535	0.292661			-0.153211	0.175911	0.0227006		0.15	112.783	0.177765	-0.0865786	0.309464	-0.163862	0.177765	0.0139035			lvot sep-lat	inf-ant	base-apex	2ch	3ch	4ch
185.949	97.3088	0.177948	-0.0381561	0.222335			-0.122018	0.177948	0.05593		0.175	101.372	0.177849	-0.0499444	0.24508	-0.132178	0.177849	0.0456713		S	0.210971	0.116352	0.360398	0.191432	0.210971	0.138355
212.513	84.4983	0.139166	-0.0098803	0.146724			-0.0781396	0.139166	0.0610264		0.2	89.453	0.153614	-0.0199804	0.174302	-0.0941104	0.153614	0.0595033		E	0.0508037	0.030506	0.337747	0.0211117	0.0508037	0.0492216
239.077	72.6267	0.0910345	-0.00489162	0.0884647			-0.0497535	0.0910345	0.041281		0.225	77.7922	0.110829	-0.00691759	0.112302	-0.0614053	0.110829	0.0494237		D	0.00569603	0.00709856	0.038443	0.00622397	0.00569603	0.0083702
265.641	62.2013	0.0647144	-0.00711241	0.0480576			-0.0385168	0.0647144	0.0261977		0.25	67.2416	0.0768844	-0.00616108	0.0664331	-0.0437779	0.0768844	0.0331066		A	0.0215031	0.00951705	0.0732415	0.00800693	0.0215031	0.0151097
292.205	55.1031	0.0416421	-0.0114556	0.0165983			-0.0307419	0.0416421	0.0109002		0.275	58.878	0.053409	-0.0093112	0.0324955	-0.0347682	0.053409	0.0186408
318.769	53.2127	0.014738	-0.0137866	-0.0217577			-0.0193085	0.014738	-0.00457049		0.3	54.3094	0.0301261	-0.0124578	0.000167653	-0.0258518	0.0301261	0.00427426		Systole (S)	0.210971	0.116352	0.360398	0.191432	0.210971	0.138355
345.333	55.2735	-0.0138337	-0.0103762	-0.0618306			-0.00206922	-0.0138337	-0.0159029		0.325	53.9783	0.00437731	-0.0125539	-0.0363034	-0.0130607	0.00437731	-0.00868338		Diastole (E-D-A)	0.0508037	0.030506	0.337747	0.0211117	0.0508037	0.0492216
371.897	57.5776	-0.0299166	-0.00720831	-0.0671581			0.00871575	-0.0299166	-0.0212009		0.35	56.0181	-0.0188953	-0.00938398	-0.0635282	0.00132085	-0.0188953	-0.0175744
398.462	61.3453	-0.0313154	-0.00781257	-0.0437272			0.00889182	-0.0313154	-0.0224235		0.375	58.613	-0.0303079	-0.00737275	-0.0610596	0.00876897	-0.0303079	-0.0215389		Whole heartbeat	0.210971	0.116352	0.360398	0.191432	0.210971	0.138355
425.026	67.7971	-0.0328582	-0.0122835	-0.0313911			0.00579123	-0.0328582	-0.0270669		0.4	63.1537	-0.0317814	-0.00899568	-0.0405946	0.00810022	-0.0317814	-0.0236812
451.59	85.1394	-0.0244537	-0.0103673	-0.078323			0.00324849	-0.0244537	-0.0212051		0.425	75.1538	-0.0301292	-0.0117223	-0.0493644	0.0049128	-0.0301292	-0.0252164
478.154	103.559	0.00375319	0.0163884	-0.0923305			0.0123162	0.00375319	0.0160694		0.45	95.604	-0.00989071	0.00356756	-0.0864092	0.00803494	-0.00989071	-0.00185567
504.718	119.364	0.0394454	0.030506	0.0451508			0.00669632	0.0394454	0.0461417		0.475	114.813	0.0282136	0.0261252	0.00144515	0.00851829	0.0282136	0.0367319
531.282	128.862	0.0508037	0.0275047	0.234284			-0.00158204	0.0508037	0.0492216		0.5	127.494	0.0490927	0.0279864	0.205352	-0.000309427	0.0490927	0.0487833
557.846	138.083	0.0467233	0.0160003	0.337747			-0.00950491	0.0467233	0.0372182		0.525	138.081	0.0467239	0.0160021	0.337731	-0.00950371	0.0467239	0.0372202
584.41	143.749	0.0280257	-0.00337666	0.331778			-0.0169371	0.0280257	0.0110886		0.55	144.252	0.0256642	-0.00254259	0.316095	-0.015034	0.0256642	0.0106301
610.974	147.25	0.011243	0.0025467	0.220253			-0.00341591	0.011243	0.00782695		0.575	148.035	0.00725074	0.00698575	0.184201	0.00242436	0.00725074	0.00967525
637.538	149.976	-0.00281926	0.0181791	0.0932355			0.0171533	-0.00281926	0.014334		0.6	150.295	-0.00449924	0.0191765	0.0675697	0.0188569	-0.00449924	0.0143577
664.102	150.715	-0.0067228	0.0204962	0.0335997			0.0211117	-0.0067228	0.0143889		0.625	151.294	-0.00331954	0.0148241	0.03083	0.0144979	-0.00331954	0.0111783
690.667	151.721	-0.000792286	0.0106121	0.0287728			0.00958647	-0.000792286	0.00879419		0.65	152.68	0.00267434	0.00318734	0.0342803	0.00142313	0.00267434	0.00409747
717.231	153.054	0.00403833	0.000266008	0.0364466			-0.00178889	0.00403833	0.00224943		0.675	154.411	0.00534215	-0.00300916	0.0380175	-0.00527714	0.00534215	6.50069e-05
743.795	154.775	0.00569603	-0.00389832	0.038443			-0.00622397	0.00569603	-0.000527937		0.7	155.973	0.00164457	-0.00602397	0.0332761	-0.00603926	0.00164457	-0.00439468
770.359	156.347	0.000365383	-0.00669509	0.0316438			-0.00598089	0.000365383	-0.00561551		0.725	156.75	-0.00316902	-0.00699152	0.0235025	-0.00447035	-0.00316902	-0.00763937
796.923	156.895	-0.00444531	-0.00709856	0.0205624			-0.00392489	-0.00444531	-0.0083702		0.75	157.087	-0.00270409	-0.00425202	0.0135201	-0.00233022	-0.00270409	-0.00503447
823.487	157.165	-0.00198782	-0.00308091	0.0106231			-0.00167428	-0.00198782	-0.00366211		0.775	157.668	0.00112291	-0.00061128	0.00572099	-0.00109075	0.00112291	3.21643e-05
850.051	157.902	0.0025776	0.000543816	0.00342869			-0.000817934	0.0025776	0.00175966		0.8	157.963	0.00437843	0.000807509	-0.00263404	-0.00148975	0.00437843	0.00288852
876.615	157.995	0.00532366	0.000946077	-0.00581676			-0.00184254	0.00532366	0.00348111		0.825	158.997	0.00611008	0.00139519	-0.0189316	-0.00184674	0.00611008	0.00426333
903.179	159.649	0.00662783	0.00169084	-0.0275682			-0.00184953	0.00662783	0.0047783		0.85	161.419	0.00914244	0.00366001	-0.0406456	-0.0014016	0.00914244	0.00774084
929.744	163.06	0.0115216	0.00552364	-0.0530196			-0.000977216	0.0115216	0.0105444		0.875	165.379	0.0148376	0.00534422	-0.0464975	-0.00279061	0.0148376	0.012047
956.308	168.423	0.0193241	0.00509784	-0.0376273			-0.00524723	0.0193241	0.0140768		0.9	168.933	0.020074	0.00507527	-0.0172956	-0.0056417	0.020074	0.0144323
982.872	169.898	0.0215031	0.0050322	0.0214815			-0.00639359	0.0215031	0.0151097		0.925	169.916	0.0188681	0.00589422	0.0339706	-0.00432963	0.0188681	0.0145385
1009.44	169.968	0.011344	0.00835513	0.0696315			0.00156388	0.011344	0.0129077		0.95	169.868	0.00945793	0.00855678	0.0702579	0.00268137	0.00945793	0.0121393
1036	169.391	0.000470398	0.00951705	0.0732415			0.00800693	0.000470398	0.00847716		0.975	169.341	-0.000466534	0.0096172	0.0735525	0.00856204	-0.000466534	0.00809551
Name	4											This dataset	Reference							RMS values
Filename											End systole	0.4	0.393								lvot sep-lat	inf-ant	base-apex	2ch	3ch	4ch
											End E-wave	0.664	0.664							S	0.099815	0.0191081	0.109308	0.0626964	0.099815	0.0399794
Delineation:	Stack 5, sbFE/M2D/SA , LV endo, General										End diastasis	0.832	0.815							E	0.0302034	0.0222921	0.113803	0.0096917	0.0302034	0.0332807
lvot sep-lat direction (degrees):	74	Stack 5, sbFE/M2D/SA																		D	0.00524365	0.00449616	0.00389435	0.00197783	0.00524365	0.00633712
base-apex direction (degrees):	-51	Stack 6, sbFE/BH4ch																		A	0.0104828	0.00372517	0.0386234	0.00499726	0.0104828	0.00712653
											Resampled data
Non-resampled data																				Systole (S)	0.099815	0.0191081	0.109308	0.0626964	0.099815	0.0399794
Time (ms)	Volume (ml)	lvot sep-lat (N)	inf-ant (N)	base-apex (N)			2ch (N)	3ch (N)	4ch (N)		Time (fraction of RR)	Volume (ml)	lvot sep-lat (N)	inf-ant (N)	base-apex (N)	2ch (N)	3ch (N)	4ch (N)		Diastole (E-D-A)	0.021298	0.015399	0.0794565	0.00710176	0.021298	0.0230665
0	175.494	-0.0128086	0.00829242	0.0661939			0.0135857	-0.0128086	0.000777261		0	175.494	-0.0128086	0.00829242	0.0661939	0.0135857	-0.0128086	0.000777261
29.2308	149.325	0.0420069	0.0248564	0.023449			0.000522789	0.0420069	0.0425297		0.025	149.146	0.0420977	0.0247914	0.0226979	0.000421187	0.0420977	0.0425189		Whole heartbeat	0.0652485	0.0169801	0.0925598	0.0400325	0.0652485	0.0309609
58.4616	139.224	0.0465735	0.0213406	-0.0160186			-0.00480516	0.0465735	0.0417683		0.05	139.11	0.0453793	0.020938	-0.0152768	-0.00455684	0.0453793	0.0408225
87.6924	136.044	0.0137667	0.0102768	0.00435328			0.00201658	0.0137667	0.0157833		0.075	135.756	0.0165251	0.00989958	0.0100598	0.000310609	0.0165251	0.0168359
116.923	130.644	0.0634241	0.00346703	0.107118			-0.0287094	0.0634241	0.0347146		0.1	129.493	0.0671957	0.000989328	0.113449	-0.0327411	0.0671957	0.0344546
146.154	114.49	0.109319	-0.0273302	0.184154			-0.0783281	0.109319	0.0309907		0.125	113.44	0.11403	-0.0287488	0.187598	-0.0819122	0.11403	0.0321178		Peak values
175.385	102.701	0.156144	-0.0414842	0.217377			-0.113999	0.156144	0.0421459		0.15	101.685	0.158218	-0.0400728	0.215754	-0.113813	0.158218	0.0444049			lvot sep-lat	inf-ant	base-apex	2ch	3ch	4ch
204.616	93.1947	0.172718	-0.0290598	0.201778			-0.111526	0.172718	0.0611927		0.175	92.0341	0.172536	-0.0273365	0.195349	-0.109942	0.172536	0.0625938		S	0.172718	0.0414842	0.217377	0.113999	0.172718	0.0708934
233.846	83.886	0.169856	-0.0162055	0.152994			-0.0989622	0.169856	0.0708934		0.2	82.9638	0.167674	-0.016136	0.147492	-0.0978112	0.167674	0.0698629		E	0.0644966	0.041481	0.214154	0.0251381	0.0644966	0.0681719
263.077	77.4141	0.154694	-0.0156665	0.116173			-0.0909145	0.154694	0.0637793		0.225	76.4397	0.150285	-0.0153499	0.11082	-0.0884358	0.150285	0.061849		D	0.00961534	0.00716258	0.0063062	0.00299316	0.00961534	0.0110107
292.308	71.3355	0.128215	-0.0137411	0.0844019			-0.0760078	0.128215	0.0522075		0.25	70.306	0.122711	-0.0139971	0.0795764	-0.0734775	0.122711	0.0492339		A	0.0177023	0.0069106	0.0692801	0.00883205	0.0177023	0.0115281
321.539	65.5556	0.0987005	-0.0150056	0.0586787			-0.0623454	0.0987005	0.0363551		0.275	64.4632	0.0911452	-0.0147764	0.0532915	-0.0583694	0.0911452	0.0327758
350.77	59.98	0.0622373	-0.0138289	0.0327478			-0.0430949	0.0622373	0.0191424		0.3	59.9439	0.0557517	-0.0129988	0.0262569	-0.0391332	0.0557517	0.0166185		Systole (S)	0.172718	0.0414842	0.217377	0.113999	0.172718	0.0708934
380	59.811	0.0319609	-0.0099538	0.00244663			-0.0246007	0.0319609	0.00736022		0.325	61.0184	0.0227087	-0.00868987	-0.00466156	-0.01888	0.0227087	0.00382872		Diastole (E-D-A)	0.0644966	0.041481	0.214154	0.0251381	0.0644966	0.0681719
409.231	65.0254	-0.0108032	-0.00407976	-0.0302812			0.00186844	-0.0108032	-0.00893475		0.35	65.7878	-0.0156759	-0.00463896	-0.0365119	0.0038205	-0.0156759	-0.0118555
438.462	68.083	-0.0310081	-0.00639408	-0.0560895			0.0099666	-0.0310081	-0.0210415		0.375	66.3091	-0.0316112	-0.00910477	-0.0547105	0.00792062	-0.0316112	-0.0236906		Whole heartbeat	0.172718	0.0414842	0.217377	0.113999	0.172718	0.0708934
467.693	61.4436	-0.0328782	-0.0157497	-0.0509053			0.00279943	-0.0328782	-0.0300787		0.4	62.5053	-0.0269807	-0.0153084	-0.047628	0.000232895	-0.0269807	-0.0267478
496.924	65.3359	-0.0101837	-0.0140134	-0.0382001			-0.00704406	-0.0101837	-0.0172278		0.425	67.3234	-0.00905493	-0.010322	-0.0431998	-0.0044117	-0.00905493	-0.0134666
526.154	73.3844	-0.00508811	0.00243636	-0.0598462			0.00465396	-0.00508811	-0.000434142		0.45	75.9162	-0.00554758	0.00687057	-0.0648688	0.00872384	-0.00554758	0.00317626
555.385	84.8351	-0.00731711	0.0248024	-0.0841336			0.0251381	-0.00731711	0.0178209		0.475	87.5883	-0.00127967	0.026569	-0.0693663	0.0236494	-0.00127967	0.0223696
584.616	98.9343	0.0277626	0.0344874	0.00309615			0.0159857	0.0277626	0.0437483		0.5	100.453	0.033587	0.0356273	0.0258707	0.0140605	0.033587	0.0476476
613.847	107.899	0.0644966	0.041481	0.147444			0.00367526	0.0644966	0.0681719		0.525	108.675	0.0633558	0.0406503	0.156677	0.00352629	0.0633558	0.0668821
643.078	113.302	0.0560774	0.0353622	0.214154			0.0025859	0.0560774	0.0586632		0.55	113.607	0.0518286	0.0329886	0.212039	0.00265455	0.0518286	0.0544833
672.308	115.89	0.0192551	0.0147886	0.195739			0.00317979	0.0192551	0.0224349		0.575	115.938	0.016559	0.0134169	0.189796	0.00333981	0.016559	0.0198989
701.539	116.407	-0.010183	-0.000189627	0.13085			0.00492728	-0.010183	-0.00525567		0.6	116.416	-0.0104453	-0.000478003	0.126503	0.00480867	-0.0104453	-0.00563662
730.77	116.538	-0.0141546	-0.00455475	0.0650452			0.00313276	-0.0141546	-0.0110219		0.625	116.533	-0.0137666	-0.00440683	0.0633013	0.00306681	-0.0137666	-0.0106998
760.001	116.437	-0.00453081	-0.000887136	0.0218046			0.00149715	-0.00453081	-0.00303366		0.65	116.443	-0.00437827	-0.000806836	0.021501	0.00149048	-0.00437827	-0.0028878
789.232	116.853	0.00605275	0.00468721	0.000736992			0.00103286	0.00605275	0.00708562		0.675	116.936	0.00622685	0.00480818	0.000392789	0.00105055	0.00622685	0.00727752
818.462	118.531	0.00961534	0.00716258	-0.0063062			0.00139523	0.00961534	0.0110107		0.7	118.494	0.00898259	0.00695871	-0.00595127	0.00153521	0.00898259	0.0105177
847.693	118.306	0.00571834	0.00590739	-0.00412061			0.00225681	0.00571834	0.00797503		0.725	118.606	0.00487672	0.00565347	-0.00310024	0.00245775	0.00487672	0.00733447
876.924	119.397	0.00263378	0.00497682	-0.000380996			0.00299316	0.00263378	0.00562694		0.75	119.804	0.00272291	0.00403057	0.000485086	0.00212916	0.00272291	0.00485206
906.155	120.448	0.00286498	0.00252026	0.00186731			0.000750151	0.00286498	0.00361513		0.775	120.277	0.00337088	0.000728276	0.00302857	-0.00105471	0.00337088	0.00231617
935.386	120.105	0.00387556	-0.00105957	0.004187			-0.00285539	0.00387556	0.00102018		0.8	120.375	0.00194478	-0.00105148	0.00484558	-0.00188303	0.00194478	6.17524e-05
964.616	120.546	0.000718452	-0.00104646	0.00526387			-0.00126537	0.000718452	-0.000547036		0.825	121.702	-0.000258739	0.000243891	-0.000412327	0.000340644	-0.000258739	8.19056e-05
993.847	122.344	-0.000808813	0.000970307	-0.00360755			0.00124472	-0.000808813	0.00043591		0.85	124.229	0.00169187	0.00160491	-0.0158404	0.000543874	0.00169187	0.00223587
1023.08	125.763	0.00378308	0.00213508	-0.0260674			-4.25079e-05	0.00378308	0.0037407		0.875	128.201	0.00765012	0.00168469	-0.0326143	-0.00236607	0.00765012	0.00528405
1052.31	131.068	0.0123841	0.00113086	-0.0406105			-0.00521272	0.0123841	0.00717154		0.9	135.655	0.0142553	0.00181398	-0.0344171	-0.00555669	0.0142553	0.00869859
1081.54	143.546	0.0177023	0.00309098	-0.0225557			-0.00617421	0.0177023	0.0115281		0.925	144.684	0.0161785	0.00343929	-0.00672739	-0.00511069	0.0161785	0.0110676
1110.77	147.675	0.0120498	0.00437856	0.0360609			-0.00223299	0.0120498	0.00981683		0.95	148.949	0.0089119	0.00482818	0.041954	-0.000274513	0.0089119	0.00863724
1140	154.607	-0.00569462	0.0069106	0.0692801			0.00883205	-0.00569462	0.00313759		0.975	155.244	-0.00740744	0.00715378	0.0724745	0.0098991	-0.00740744	0.00249166
Name	5											This dataset	Reference							RMS values
Filename											End systole	0.425	0.393								lvot sep-lat	inf-ant	base-apex	2ch	3ch	4ch
											End E-wave	0.775	0.664							S	0.123366	0.0822312	0.164491	0.0734318	0.123366	0.111177
Delineation:	Stack 9, sbFE/M2D/SA , LV endo, Cine manual										End diastasis	0.775	0.815							E	0.0325466	0.0416542	0.121028	0.029213	0.0325466	0.0477373
lvot sep-lat direction (degrees):	58	Stack 9, sbFE/M2D/SA																		D
base-apex direction (degrees):	133	Stack 7, sbFE/BH4ch																		A	0.0205977	0.00934705	0.109202	0.00560787	0.0205977	0.0176561
											Resampled data
Non-resampled data																				Systole (S)	0.123366	0.0822312	0.164491	0.0734318	0.123366	0.111177
Time (ms)	Volume (ml)	lvot sep-lat (N)	inf-ant (N)	base-apex (N)			2ch (N)	3ch (N)	4ch (N)		Time (fraction of RR)	Volume (ml)	lvot sep-lat (N)	inf-ant (N)	base-apex (N)	2ch (N)	3ch (N)	4ch (N)		Diastole (E-D-A)	0.0284745	0.0330199	0.116543	0.0230601	0.0284745	0.0388472
0	192.502	-0.00643785	0.0220446	-0.0111314			0.02231	-0.00643785	0.0158722		0	192.502	-0.00643785	0.0220446	-0.0111314	0.02231	-0.00643785	0.0158722
20	190.985	0.0209545	0.0573285	-0.0357065			0.0391708	0.0209545	0.0601253		0.025	190.448	0.0254043	0.0689057	-0.0342876	0.046972	0.0254043	0.0723763		Whole heartbeat	0.0832731	0.0591673	0.138958	0.0509653	0.0832731	0.0782362
40	184.396	0.0738447	0.194929	-0.0187931			0.131891	0.0738447	0.205735		0.05	182.676	0.0877839	0.204595	0.00108765	0.133292	0.0877839	0.221076
60	173.834	0.155092	0.250871	0.0974299			0.139714	0.155092	0.294806		0.075	170.552	0.17001	0.208277	0.143574	0.0953678	0.17001	0.265378
80	160.399	0.211814	0.0857283	0.274639			-0.0316642	0.211814	0.18015		0.1	157.537	0.217149	0.0532756	0.295883	-0.0624365	0.217149	0.154712
100	151.612	0.227142	-0.0103412	0.336845			-0.122527	0.227142	0.104615		0.125	147.854	0.221991	-0.0198386	0.331319	-0.128176	0.221991	0.0938146		Peak values
120	142.381	0.214446	-0.0327824	0.323015			-0.135613	0.214446	0.0788323		0.15	137.904	0.204594	-0.0217718	0.302499	-0.121152	0.204594	0.0834423			lvot sep-lat	inf-ant	base-apex	2ch	3ch	4ch
140	133.218	0.194498	-0.0109393	0.281742			-0.106723	0.194498	0.0877751		0.175	128.326	0.18349	0.00457073	0.239756	-0.0877866	0.18349	0.0957032		S	0.227142	0.250871	0.336845	0.139714	0.227142	0.294806
160	124.636	0.17538	0.0155101	0.209676			-0.0742578	0.17538	0.101122		0.2	113.717	0.100602	0.0181831	0.144239	-0.0345537	0.100602	0.0660477		E	0.0659938	0.0689014	0.232225	0.0543644	0.0659938	0.0892904
180	107.874	0.06527	0.0192956	0.112933			-0.0159246	0.06527	0.0493454		0.225	101.033	0.0675972	0.0221623	0.0803053	-0.0146054	0.0675972	0.0529917		D
200	98.5391	0.0682278	0.0230698	0.0692677			-0.0141348	0.0682278	0.0540928		0.25	93.745	0.0651042	0.0192585	0.0439451	-0.0158737	0.0651042	0.0492305		A	0.0375905	0.0158251	0.191768	0.0104392	0.0375905	0.0313693
220	92.6514	0.0643888	0.0184276	0.0384829			-0.0162356	0.0643888	0.0481532		0.275	86.9018	0.0486949	0.00788712	0.0204363	-0.017517	0.0486949	0.0311779
240	86.232	0.0469676	0.00674024	0.018469			-0.0176465	0.0469676	0.0293211		0.3	83.0701	0.0279557	0.000180262	0.00226358	-0.0138217	0.0279557	0.014134		Systole (S)	0.227142	0.250871	0.336845	0.139714	0.227142	0.294806
260	82.996	0.0275259	3.22854e-05	0.00189795			-0.013735	0.0275259	0.0137909		0.325	81.4449	0.00391188	-0.00146951	-0.0302445	-0.00322856	0.00391188	0.000683323		Diastole (E-D-A)	0.0659938	0.0689014	0.232225	0.0543644	0.0659938	0.0892904
280	81.4268	0.00534445	-0.00134818	-0.0279514			-0.00383976	0.00534445	0.00150469		0.35	82.073	-0.0214929	-0.00395904	-0.0698982	0.00731787	-0.0214929	-0.0141751
300	81.7369	-0.0192216	-0.00342845	-0.0672745			0.00664161	-0.0192216	-0.01258		0.375	85.0952	-0.0350952	-0.0112353	-0.0811362	0.00781761	-0.0350952	-0.0272776		Whole heartbeat	0.227142	0.250871	0.336845	0.139714	0.227142	0.294806
320	84.1387	-0.0358457	-0.00731232	-0.0864444			0.0115902	-0.0358457	-0.0242555		0.4	90.5691	-0.0235351	-0.0325449	-0.0449752	-0.0164171	-0.0235351	-0.0399523
340	88.4596	-0.0322489	-0.025719	-0.0613425			-0.00614883	-0.0322489	-0.0383978		0.425	100.537	0.00902709	-0.0482651	-0.006051	-0.0463123	0.00902709	-0.0372853
360	94.293	-0.00707442	-0.0453011	-0.0140546			-0.0356947	-0.00707442	-0.0427691		0.45	118.495	0.0219137	-0.0500408	-0.0424087	-0.0542934	0.0219137	-0.0323797
380	103.853	0.0184149	-0.0498374	-0.00134925			-0.052368	0.0184149	-0.033953		0.475	138.739	-0.00252394	-0.033871	-0.0968018	-0.0280711	-0.00252394	-0.0305951
400	119.353	0.0221256	-0.0500004	-0.0451277			-0.0543644	0.0221256	-0.0322388		0.5	151.387	-0.0052442	-0.00872307	-0.073492	-0.00493219	-0.0052442	-0.0101764
420	136.078	0.000658754	-0.0379418	-0.0967668			-0.0331881	0.000658754	-0.0325292		0.525	159.846	0.0288418	0.0140679	0.0275932	-0.00223768	0.0288418	0.0266041
440	147.344	-0.0136577	-0.0194402	-0.0964268			-0.0100069	-0.0136577	-0.0236646		0.55	165.395	0.0607979	0.0443296	0.16378	0.00799155	0.0607979	0.0687896
460	155.005	0.00268485	0.0013797	-0.0518044			-0.000147565	0.00268485	0.00253728		0.575	167.714	0.0597625	0.0665659	0.229816	0.0277665	0.0597625	0.0875292
480	160.914	0.034828	0.0169716	0.0457788			-0.00271607	0.034828	0.0321119		0.6	168.444	0.0321309	0.0591444	0.194324	0.0351551	0.0321309	0.0672862
500	165.151	0.0601585	0.0417893	0.155863			0.0061114	0.0601585	0.0662699		0.625	169.376	-0.00265142	0.0278861	0.109304	0.0254759	-0.00265142	0.0228243
520	167.356	0.0659938	0.0650022	0.228201			0.0232967	0.0659938	0.0892904		0.65	170.496	-0.0194589	-0.00573191	0.0303098	0.00476537	-0.0194589	-0.0146934
540	168.245	0.0504513	0.0689014	0.232225			0.0344447	0.0504513	0.084896		0.675
560	168.532	0.0240289	0.0548295	0.177562			0.0354692	0.0240289	0.0594982		0.7
580	169.389	-0.00305324	0.0274805	0.108276			0.0253254	-0.00305324	0.0222721		0.725
600	170.189	-0.0199451	-0.00236325	0.0455852			0.00792605	-0.0199451	-0.0120191		0.75
620	171.298	-0.0181792	-0.0145927	-0.00987106			-0.0035481	-0.0181792	-0.0217273		0.775
640	173.083	-0.00654842	-0.00642467	-0.0527929			-0.00228971	-0.00654842	-0.00883814		0.8
660	176.23	0.00561187	0.00294375	-0.0583901			-0.000256591	0.00561187	0.00535546		0.825	172.167	-0.0125515	-0.0106406	-0.0306417	-0.00293923	-0.0125515	-0.0154907
680	182.304	0.0186904	0.00914948	-0.0215371			-0.00142143	0.0186904	0.0172689		0.85	175.294	0.00195085	0.000123232	-0.0567086	-0.000868759	0.00195085	0.00108209
700	188.866	0.0353287	0.0158251	0.0730932			-0.00395939	0.0353287	0.0313693		0.875	181.812	0.0175979	0.00863115	-0.0246217	-0.00132413	0.0175979	0.0162738
720	193.476	0.0375905	0.00964886	0.157536			-0.0104392	0.0375905	0.0271515		0.9	189.489	0.0356304	0.0150087	0.0842741	-0.00481719	0.0356304	0.0308132
740	196.191	0.0187756	0.0021787	0.191768			-0.00750095	0.0187756	0.0112747		0.925	194.43	0.031041	0.00704828	0.169463	-0.00941644	0.031041	0.0216243
760	197.554	-0.00127165	-0.00937668	0.162932			-0.00748451	-0.00127165	-0.00875616		0.95	196.964	0.00743165	-0.0043602	0.175453	-0.00749173	0.00743165	-6.0271e-05
780	196.634	-0.00699251	0.00187117	0.0841766			0.00511662	-0.00699251	-0.00187569		0.975	196.833	-0.00576012	-0.00055192	0.101143	0.00240195	-0.00576012	-0.00335797
Name	7											This dataset	Reference							RMS values
Filename											End systole	0.4	0.393								lvot sep-lat	inf-ant	base-apex	2ch	3ch	4ch
											End E-wave	0.676	0.664							S	0.171998	0.0490173	0.252699	0.0924185	0.171998	0.0992695
Delineation:	Stack 9, sbFE/M2D/SA , LV endo, Cine manual										End diastasis	0.854	0.815							E	0.0421682	0.0285178	0.193311	0.0307432	0.0421682	0.034115
lvot sep-lat direction (degrees):	75	Stack 9, sbFE/M2D/SA																		D	0.005689	0.0100023	0.00807039	0.0073724	0.005689	0.0105782
base-apex direction (degrees):	-42	Stack 1, sbFE/BH4ch																		A	0.005788	0.00801724	0.0413938	0.00945287	0.005788	0.00487951
											Resampled data
Non-resampled data																				Systole (S)	0.171998	0.0490173	0.252699	0.0924185	0.171998	0.0992695
Time (ms)	Volume (ml)	lvot sep-lat (N)	inf-ant (N)	base-apex (N)			2ch (N)	3ch (N)	4ch (N)		Time (fraction of RR)	Volume (ml)	lvot sep-lat (N)	inf-ant (N)	base-apex (N)	2ch (N)	3ch (N)	4ch (N)		Diastole (E-D-A)	0.0300915	0.0211944	0.13806	0.0225176	0.0300915	0.02489
0	245.474	-0.0127202	0.0285209	0.0682227			0.0310599	-0.0127202	0.0183399		0	245.474	-0.0127202	0.0285209	0.0682227	0.0310599	-0.0127202	0.0183399
28.4872	239.564	0.0267663	0.0583171	0.0868932			0.0371207	0.0267663	0.0638872		0.025	239.384	0.0296887	0.0588495	0.0881946	0.0361209	0.0296887	0.0658096		Whole heartbeat	0.11125	0.0350799	0.192299	0.0609975	0.11125	0.0656771
56.9744	229.463	0.183989	0.0868787	0.156783			-0.0167554	0.183989	0.167234		0.05	228.972	0.188442	0.0877277	0.159859	-0.0182466	0.188442	0.170195
85.4616	215.675	0.301092	0.109025	0.237568			-0.0561278	0.301092	0.244964		0.075	214.767	0.30023	0.104781	0.244532	-0.0593725	0.30023	0.240858
113.949	198.7	0.284396	0.0348985	0.356744			-0.111975	0.284396	0.172421		0.1	197.295	0.283219	0.028705	0.367635	-0.11675	0.283219	0.166469
142.436	178.974	0.266795	-0.0442823	0.492119			-0.171747	0.266795	0.0950476		0.125	177.548	0.26326	-0.0460894	0.492224	-0.171545	0.26326	0.0917153		Peak values
170.923	162.962	0.228405	-0.0625799	0.48958			-0.168398	0.228405	0.0600066		0.15	161.391	0.22885	-0.0630717	0.483108	-0.169047	0.22885	0.0598032			lvot sep-lat	inf-ant	base-apex	2ch	3ch	4ch
199.41	148.262	0.230553	-0.0663483	0.430352			-0.172736	0.230553	0.0578172		0.175	146.294	0.222725	-0.0617555	0.408832	-0.164844	0.222725	0.0578807		S	0.301092	0.109025	0.492119	0.172736	0.301092	0.244964
227.898	132.475	0.171381	-0.032325	0.269728			-0.113685	0.171381	0.0576964		0.2	130.913	0.169745	-0.0300303	0.253697	-0.110879	0.169745	0.0588655		E	0.0955991	0.0454822	0.413102	0.061823	0.0955991	0.0539248
256.385	121.512	0.159704	-0.0171864	0.163697			-0.094736	0.159704	0.0649684		0.225	119.65	0.155552	-0.0153378	0.14982	-0.0910591	0.155552	0.0644931		D	0.00669371	0.0173288	0.0114208	0.0123121	0.00669371	0.0177023
284.872	109.899	0.13467	-0.0064612	0.0829108			-0.0729303	0.13467	0.0617391		0.25	108.471	0.126301	-0.00650663	0.0711908	-0.0687855	0.126301	0.0575157		A	0.0112904	0.0121888	0.0634381	0.0162012	0.0112904	0.0087885
313.359	101.88	0.0899453	-0.00667231	0.0207418			-0.050751	0.0899453	0.0391943		0.275	101.844	0.080276	-0.00692802	0.00956373	-0.0461378	0.080276	0.0341382
341.846	101.695	0.0406661	-0.00797545	-0.0362272			-0.02724	0.0406661	0.0134261		0.3	102.135	0.0283689	-0.0089138	-0.048783	-0.0219041	0.0283689	0.00646492		Systole (S)	0.301092	0.109025	0.492119	0.172736	0.301092	0.244964
370.334	103.751	-0.0177906	-0.0124328	-0.0958883			-0.00187177	-0.0177906	-0.0196624		0.325	105.007	-0.0276434	-0.0149091	-0.0981665	0.000910099	-0.0276434	-0.0267333		Diastole (E-D-A)	0.0955991	0.0454822	0.413102	0.061823	0.0955991	0.0539248
398.821	109.177	-0.0619945	-0.0235262	-0.105919			0.0106231	-0.0619945	-0.0513715		0.35	112.447	-0.0617693	-0.0257905	-0.0989943	0.00854945	-0.0617693	-0.0532199
427.308	122.289	-0.0603607	-0.0331541	-0.0746059			0.00146808	-0.0603607	-0.0588927		0.375	128.998	-0.0564917	-0.0345124	-0.0694709	-0.00164279	-0.0564917	-0.0581345		Whole heartbeat	0.301092	0.109025	0.492119	0.172736	0.301092	0.244964
455.795	147.4	-0.0420457	-0.0379919	-0.0504594			-0.0118791	-0.0420457	-0.0539248		0.4	153.798	-0.0353934	-0.0400804	-0.0612471	-0.017014	-0.0353934	-0.0524074
484.282	169.834	-0.0156187	-0.0454764	-0.0914326			-0.0315744	-0.0156187	-0.0471929		0.425	175.617	-0.00627446	-0.0410084	-0.0924404	-0.0323772	-0.00627446	-0.0386516
512.77	188.881	0.0176141	-0.0292641	-0.0942284			-0.0341505	0.0176141	-0.0165364		0.45	193.57	0.0297989	-0.0301254	-0.0274329	-0.0409888	0.0297989	-0.0111899
541.257	203.438	0.057307	-0.0319596	0.124112			-0.0563313	0.057307	0.00097569		0.475	206.491	0.0700071	-0.0267536	0.203777	-0.0581729	0.0700071	0.0118342
569.744	212.403	0.0955991	-0.0161928	0.364607			-0.061823	0.0955991	0.0337762		0.5	214.519	0.0862111	-0.00324375	0.381777	-0.0459147	0.0862111	0.0402964
598.231	218.298	0.0689386	0.0205237	0.413102			-0.0166952	0.0689386	0.0522433		0.525	219.941	0.0538885	0.0298309	0.363074	-0.00111004	0.0538885	0.0527784
626.718	222.652	0.028554	0.0454822	0.278814			0.0251118	0.028554	0.0536657		0.55	223.859	0.0217407	0.0422952	0.223933	0.0257583	0.0217407	0.047499
655.206	225.701	0.0111984	0.03736	0.139008			0.0267555	0.0111984	0.0379538		0.575	226.522	0.0123701	0.0266734	0.111958	0.0169148	0.0123701	0.029285
683.693	227.682	0.0140405	0.0114328	0.0733791			0.00288086	0.0140405	0.0169214		0.6	227.349	0.0160494	0.00400429	0.0683908	-0.00455698	0.0160494	0.0114925
712.18	226.911	0.0186739	-0.00569978	0.0618744			-0.0142729	0.0186739	0.00440072		0.625	227.031	0.0175461	-0.00629195	0.0568169	-0.0142221	0.0175461	0.00332419
740.667	227.177	0.016173	-0.00701319	0.0506585			-0.01416	0.016173	0.00201302		0.65	227.388	0.013083	-0.00226274	0.040236	-0.00850112	0.013083	0.00458209
769.154	227.625	0.0095869	0.00311209	0.0284443			-0.00209848	0.0095869	0.00748865		0.675	227.499	0.00727747	0.010063	0.0181148	0.00507596	0.00727747	0.0123537
797.642	227.399	0.00545486	0.0155484	0.00996327			0.010738	0.00545486	0.0161929		0.7	227.722	0.00540726	0.0168608	0.00377973	0.0118983	0.00540726	0.0173055
826.129	227.837	0.0053904	0.0173288	0.00157458			0.0123121	0.0053904	0.0177023		0.725	228.417	0.00658435	0.0114293	-0.00422663	0.00660604	0.00658435	0.0131902
854.616	228.47	0.00669371	0.0108889	-0.00475811			0.00608324	0.00669371	0.0127769		0.75	228.921	0.00661995	0.00251401	-0.0113472	-0.00113293	0.00661995	0.00548701
883.103	228.929	0.00664856	0.00288863	-0.0114208			-0.000822542	0.00664856	0.00582602		0.775	229.027	0.00623871	-0.00190276	-0.00820056	-0.00476721	0.00623871	0.0014715
911.59	228.847	0.00634867	-0.00105086	-0.0106446			-0.00408446	0.00634867	0.00226444		0.8	229.832	0.00405056	-0.00390668	0.00323075	-0.00540864	0.00405056	-0.00135808
940.078	229.507	0.00594629	-0.00416761	-0.00170294			-0.00658225	0.00594629	-0.000635963		0.825	231.176	-0.000294287	-0.00259541	0.00733313	-0.00210046	-0.000294287	-0.00239475
968.565	230.225	0.00175155	-0.0035906	0.00921362			-0.0039852	0.00175155	-0.00223388		0.85	233.415	-0.00269244	-0.00121049	-0.00276737	0.000297838	-0.00269244	-0.0023946
997.052	232.224	-0.00256863	-0.00148855	0.00524198			-4.8767e-06	-0.00256863	-0.0025735		0.875	236.899	-0.00267127	-0.000689376	-0.0274556	0.000738651	-0.00267127	-0.00193286
1025.54	236.722	-0.00304164	-0.000423022	-0.0254272			0.00115449	-0.00304164	-0.00188715		0.9	239.487	0.00279817	-0.00462378	-0.0574115	-0.00540355	0.00279817	-0.00260538
1054.03	240.001	0.00389882	-0.00541539	-0.0634381			-0.00663939	0.00389882	-0.00274057		0.925	244.826	0.00852141	-0.00965202	-0.060163	-0.0126196	0.00852141	-0.00409814
1082.51	247.63	0.0112904	-0.0121888	-0.0581775			-0.0162012	0.0112904	-0.00491075		0.95	249.469	0.0078296	-0.0120601	-0.0247139	-0.0143592	0.0078296	-0.00652961
1111	251.993	0.0029967	-0.0118782	0.0220043			-0.0117852	0.0029967	-0.0087885		0.975	252.913	0.00121069	-0.0118103	0.0392662	-0.0108333	0.00121069	-0.00962257
Name	V01											This dataset	Reference							RMS values
Filename											End systole	0.375	0.393								lvot sep-lat	inf-ant	base-apex	2ch	3ch	4ch
											End E-wave	0.668	0.664							S	0.153314	0.0429684	0.22398	0.107876	0.153314	0.05371
Delineation:	Stack 11, sbFE/M2D/SA SENSE , LV endo, Cine										End diastasis	0.801	0.815							E	0.0448256	0.0356429	0.266969	0.0493531	0.0448256	0.0217844
lvot sep-lat direction (degrees):	16	Stack 11, sbFE/M2D/SA SENSE																		D	0.00870932	0.00252457	0.0351476	0.00463147	0.00870932	0.00510245
base-apex direction (degrees):	38	Stack 9, sbFE/BH4ch																		A	0.0259031	0.0125365	0.0642172	0.018569	0.0259031	0.0150474
											Resampled data
Non-resampled data																				Systole (S)	0.153314	0.0429684	0.22398	0.107876	0.153314	0.05371
Time (ms)	Volume (ml)	lvot sep-lat (N)	inf-ant (N)	base-apex (N)			2ch (N)	3ch (N)	4ch (N)		Time (fraction of RR)	Volume (ml)	lvot sep-lat (N)	inf-ant (N)	base-apex (N)	2ch (N)	3ch (N)	4ch (N)		Diastole (E-D-A)	0.0342134	0.0255995	0.188844	0.0356489	0.0342134	0.0172464
0	190.416	0.0372111	0.0339169	0.0933217			0.0107675	0.0372111	0.0479786		0	190.416	0.0372111	0.0339169	0.0933217	0.0107675	0.0372111	0.0479786
23	183.589	0.113135	-0.00291925	0.166794			-0.0590954	0.113135	0.0540392		0.025	183.902	0.109783	-0.00128989	0.163554	-0.0560085	0.109783	0.0537743		Whole heartbeat	0.0977037	0.0331955	0.202734	0.0718208	0.0977037	0.0356046
46	173.132	0.216306	-0.0584762	0.323934			-0.158795	0.216306	0.0575111		0.05	174.09	0.207406	-0.053667	0.310377	-0.15018	0.207406	0.0572261
69	160.923	0.302204	-0.106983	0.469964			-0.243752	0.302204	0.0584523		0.075	162.601	0.291311	-0.100791	0.451418	-0.232943	0.291311	0.0583678
92	148.837	0.243576	-0.0915217	0.408429			-0.201048	0.243576	0.0425279		0.1	151.051	0.25388	-0.0942641	0.419384	-0.208575	0.25388	0.0453051
114	137.267	0.217373	-0.0363802	0.322572			-0.140193	0.217373	0.0771802		0.125	139.917	0.223265	-0.0482934	0.341429	-0.153456	0.223265	0.0698095		Peak values
137	125.673	0.198883	0.00815758	0.230345			-0.0923769	0.198883	0.106506		0.15	128.859	0.203962	-0.00331955	0.254495	-0.104856	0.203962	0.0991062			lvot sep-lat	inf-ant	base-apex	2ch	3ch	4ch
160	114.657	0.159908	0.00343329	0.163304			-0.0769809	0.159908	0.0829275		0.175	118.189	0.171953	0.00486407	0.183817	-0.0817643	0.171953	0.090189		S	0.302204	0.106983	0.469964	0.243752	0.302204	0.106506
183	104.82	0.132273	-0.0198164	0.119806			-0.0832982	0.132273	0.0489751		0.2	108.424	0.142096	-0.0117975	0.135101	-0.081265	0.142096	0.060831		E	0.0788186	0.0624213	0.506802	0.0932127	0.0788186	0.0437484
206	95.6649	0.0813011	-0.025642	0.069553			-0.0628572	0.0813011	0.0184439		0.225	99.4387	0.101398	-0.0234158	0.0893453	-0.0709779	0.101398	0.0304205		D	0.0159331	0.00490645	0.0593631	0.00914722	0.0159331	0.00741772
229	87.1326	0.0360719	-0.0110714	0.0157675			-0.0276241	0.0360719	0.00844777		0.25	91.0405	0.0558644	-0.0174464	0.0392455	-0.0430412	0.0558644	0.0128231		A	0.047765	0.028606	0.101988	0.0295803	0.047765	0.0240071
252	79.2589	0.0121254	-0.00341463	-0.0267265			-0.00901991	0.0121254	0.00310552		0.275	83.2258	0.0236763	-0.00710699	-0.00633723	-0.0179929	0.0236763	0.00568333
275	72.0797	-0.00646792	-0.000429523	-0.0658173			0.00286199	-0.00646792	-0.00360593		0.3	76.0255	0.00331996	-0.00200426	-0.0453558	-0.00339568	0.00331996	-7.57214e-05		Systole (S)	0.302204	0.106983	0.469964	0.243752	0.302204	0.106506
297	67.6097	-0.0294367	-0.00960828	-0.0915975			0.00639736	-0.0294367	-0.0230393		0.325	70.2712	-0.0161329	-0.00428963	-0.0767231	0.00435147	-0.0161329	-0.0117814		Diastole (E-D-A)	0.0788186	0.0624213	0.506802	0.0932127	0.0788186	0.0437484
320	64.9007	-0.0459193	-0.0248122	-0.0818727			0.00147162	-0.0459193	-0.0444476		0.35	66.6377	-0.0355199	-0.0152128	-0.0880503	0.00458528	-0.0355199	-0.0309346
343	63.6099	-0.0474389	-0.0231274	-0.0586396			0.00369058	-0.0474389	-0.0437484		0.375	64.4967	-0.0464055	-0.0242797	-0.074507	0.00217593	-0.0464055	-0.0442296		Whole heartbeat	0.302204	0.106983	0.506802	0.243752	0.302204	0.106506
366	63.3944	-0.0343616	-0.0010571	-0.0582854			0.0162653	-0.0343616	-0.0180963		0.4	63.5447	-0.0434707	-0.0164302	-0.0585323	0.0075064	-0.0434707	-0.0359644
389	65.1057	-0.032266	0.0237683	-0.0803448			0.036717	-0.032266	0.00445095		0.425	64.0514	-0.0335759	0.00831912	-0.0666269	0.0239926	-0.0335759	-0.00958337
412	69.1208	-0.0400585	0.0435343	-0.0414827			0.057731	-0.0400585	0.0176726		0.45	66.9731	-0.0358064	0.0326969	-0.0629035	0.0462195	-0.0358064	0.0104131
435	76.7174	-0.0228408	0.0420721	0.11237			0.0478559	-0.0228408	0.0250151		0.475	73.2706	-0.0311836	0.0428889	0.0386748	0.0527346	-0.0311836	0.0215511
458	89.1735	0.0370167	0.0112346	0.301919			-0.00877896	0.0370167	0.0282379		0.5	84.533	0.0126415	0.0239529	0.22571	0.0144231	0.0126415	0.0270646
481	103.735	0.0788186	-0.0344046	0.474815			-0.0692046	0.0788186	0.00961402		0.525	99.492	0.0656026	-0.0197311	0.420857	-0.049889	0.0656026	0.0157138
503	117.988	0.0783087	-0.0624213	0.506802			-0.0932127	0.0783087	-0.014904		0.55	114.992	0.0786433	-0.0560655	0.500746	-0.0878758	0.0786433	-0.00923248
526	131.467	0.0544938	-0.0589227	0.407953			-0.0782755	0.0544938	-0.0237816		0.575	129.728	0.0579434	-0.0594966	0.422511	-0.0804972	0.0579434	-0.0225538
549	143.707	0.0264995	-0.0371062	0.25223			-0.0453847	0.0264995	-0.0188851		0.6	143.121	0.0279666	-0.0382553	0.260428	-0.0471134	0.0279666	-0.0191468
572	151.592	-0.00442558	-0.0202253	0.133967			-0.0153029	-0.00442558	-0.0197284		0.625	151.688	-0.00461965	-0.0196885	0.132157	-0.0147409	-0.00461965	-0.0193605
595	154.459	-0.0103483	-0.00383075	0.0786464			0.00185676	-0.0103483	-0.00849172		0.65	154.577	-0.00859509	-0.00342666	0.0764509	0.00132998	-0.00859509	-0.00726511
618	155.485	0.00504889	-0.000282049	0.0593631			-0.00276856	0.00504889	0.00228018		0.675	155.738	0.00620399	-0.000396665	0.0580268	-0.00344555	0.00620399	0.00275844
641	157.844	0.0159331	-0.0013633	0.0467594			-0.00914722	0.0159331	0.00678587		0.7	157.817	0.0158044	-0.00135044	0.0469086	-0.00907177	0.0158044	0.00673261
664	160.832	0.0124576	0.00137302	0.0332946			-0.00503967	0.0124576	0.00741772		0.725	160.441	0.0129203	0.00100901	0.035087	-0.00558623	0.0129203	0.00733407
687	163.478	0.00415347	0.00490645	0.0168639			0.00217229	0.00415347	0.00632576		0.75	162.816	0.00625588	0.00401211	0.0210241	0.000346635	0.00625588	0.00660251
709	165.796	-0.000103789	0.003049	-0.00194313			0.00269237	-0.000103789	0.00258858		0.775	164.94	0.00148232	0.00374117	0.00506383	0.00249868	0.00148232	0.00398116
732	167.804	0.00181815	0.0010236	-0.0174645			-2.26535e-05	0.00181815	0.0017955		0.8	166.823	0.000873486	0.00201906	-0.0098364	0.0013119	0.000873486	0.00218538
755	168.059	0.00641513	-0.00336168	-0.0308754			-0.00611884	0.00641513	0.000296119		0.825	167.924	0.00397811	-0.0010371	-0.0237662	-0.00288711	0.00397811	0.001091
778	169.823	0.0177833	-0.00410496	-0.0418501			-0.0124467	0.0177833	0.00533668		0.85	169.022	0.0125925	-0.00376564	-0.0368395	-0.00955733	0.0125925	0.00303512
801	172.981	0.036886	-0.00374902	-0.0181942			-0.0216898	0.036886	0.0151962		0.875	171.786	0.0295773	-0.00388546	-0.0272499	-0.0181537	0.0295773	0.0114236
824	177.419	0.047765	-0.00657921	0.0336132			-0.0295803	0.047765	0.0181847		0.9	176.075	0.0444194	-0.00570801	0.0176551	-0.0271531	0.0444194	0.0172665
847	182.817	0.0256717	0.00112048	0.086014			-0.0118655	0.0256717	0.0138061		0.925	181.591	0.0308095	-0.000668437	0.0738515	-0.0159837	0.0308095	0.0148258
870	186.628	0.00599617	0.0139678	0.101988			0.00909831	0.00599617	0.0150945		0.95	186.051	0.00902721	0.0119897	0.0995333	0.00586973	0.00902721	0.0148969
892	189.084	-0.0015329	0.028606	0.0830741			0.02554	-0.0015329	0.0240071		0.975	188.898	-0.000956203	0.0274851	0.0845238	0.0242808	-0.000956203	0.0233246
Name	V02											This dataset	Reference							RMS values
Filename											End systole	0.357	0.393								lvot sep-lat	inf-ant	base-apex	2ch	3ch	4ch
											End E-wave	0.6	0.664							S	0.143834	0.0522149	0.220813	0.0797066	0.143834	0.0898916
Delineation:	Stack 8, sbFE/M2D/SA SENSE , LV endo, Cine										End diastasis	0.83	0.815							E	0.0647676	0.0573919	0.20088	0.0344053	0.0647676	0.0765144
lvot sep-lat direction (degrees):	4	Stack 8, sbFE/M2D/SA SENSE																		D	0.00859237	0.0248853	0.0425995	0.0216515	0.00859237	0.0222946
base-apex direction (degrees):	38	Stack 6, sbFE/BH4ch																		A	0.0413842	0.0532307	0.11488	0.0591103	0.0413842	0.0401565
											Resampled data
Non-resampled data																				Systole (S)	0.143834	0.0522149	0.220813	0.0797066	0.143834	0.0898916
Time (ms)	Volume (ml)	lvot sep-lat (N)	inf-ant (N)	base-apex (N)			2ch (N)	3ch (N)	4ch (N)		Time (fraction of RR)	Volume (ml)	lvot sep-lat (N)	inf-ant (N)	base-apex (N)	2ch (N)	3ch (N)	4ch (N)		Diastole (E-D-A)	0.0441669	0.0459732	0.135721	0.038108	0.0441669	0.0518983
0	235.043	0.00645993	-0.150263	0.0550608			-0.133362	0.00645993	-0.126902		0	235.043	0.00645993	-0.150263	0.0550608	-0.133362	0.00645993	-0.126902
28.8462	219.246	0.056854	-0.0931171	0.0881808			-0.109069	0.056854	-0.0522145		0.025	220.693	0.0525426	-0.0980696	0.0853676	-0.111202	0.0525426	-0.0586596		Whole heartbeat	0.0947483	0.0484082	0.172618	0.0573591	0.0947483	0.0686555
57.6923	205.195	0.192461	0.0678425	0.254076			-0.0374771	0.192461	0.154984		0.05	207.77	0.169044	0.0399418	0.22544	-0.0499312	0.169044	0.119113
86.5385	191.212	0.248501	0.0451328	0.426215			-0.0851645	0.248501	0.163337		0.075	195.055	0.234109	0.05111	0.381671	-0.0727917	0.234109	0.161317
115.385	175.617	0.256147	-0.0138003	0.471063			-0.140025	0.256147	0.116122		0.1	181.331	0.253921	0.00665431	0.456272	-0.121198	0.253921	0.132723
144.231	161.7	0.24574	-0.0206553	0.382107			-0.140758	0.24574	0.104982		0.125	168.074	0.250718	-0.0176855	0.421747	-0.140675	0.250718	0.110043		Peak values
173.077	146.875	0.193123	0.00447192	0.229702			-0.0926887	0.193123	0.100434		0.15	155.024	0.221291	-0.0087579	0.310534	-0.11823	0.221291	0.103061			lvot sep-lat	inf-ant	base-apex	2ch	3ch	4ch
201.923	132.515	0.157021	0.0153772	0.134064			-0.0651933	0.157021	0.0918275		0.175	141.723	0.179741	0.00866724	0.193565	-0.0823644	0.179741	0.0973766		S	0.256147	0.150263	0.471063	0.140758	0.256147	0.163337
230.769	119.994	0.0981977	0.012172	0.0693025			-0.0385575	0.0981977	0.0596402		0.2	129.17	0.140406	0.0144851	0.115697	-0.0576586	0.140406	0.0827475		E	0.141402	0.0967435	0.35536	0.0702493	0.141402	0.14319
259.615	112.428	0.0551631	-0.0102387	0.0229549			-0.0364485	0.0551631	0.0187146		0.225	118.665	0.0902832	0.00802652	0.0607563	-0.0381904	0.0902832	0.0520928		D	0.0127934	0.0454196	0.0862316	0.0429615	0.0127934	0.036891
288.462	109.73	0.0255233	-0.0215271	-0.0193981			-0.0314047	0.0255233	-0.00588139		0.25	112.202	0.0526207	-0.0112084	0.0193194	-0.0360172	0.0526207	0.0166036		A	0.058461	0.0983307	0.178754	0.111998	0.058461	0.0587292
317.308	110.14	-0.0144518	-0.0249066	-0.0835214			-0.0143439	-0.0144518	-0.0287957		0.275	109.75	0.0257443	-0.0214431	-0.0190826	-0.0314424	0.0257443	-0.00569812
346.154	111.904	-0.0526812	-0.024664	-0.111946			0.00498084	-0.0526812	-0.0477003		0.3	110.1	-0.0104714	-0.0245702	-0.0771366	-0.0160427	-0.0104714	-0.0265141		Systole (S)	0.256147	0.150263	0.471063	0.140758	0.256147	0.163337
375	118.169	-0.0541045	-0.0128771	-0.0818501			0.0159004	-0.0541045	-0.0382041		0.325	111.567	-0.0452931	-0.0247119	-0.106456	0.00124531	-0.0452931	-0.0440477		Diastole (E-D-A)	0.141402	0.0983307	0.35536	0.111998	0.141402	0.14319
403.846	126.211	-0.0324507	0.00471273	-0.0616153			0.0203066	-0.0324507	-0.0121439		0.35	116.4	-0.0537189	-0.0163477	-0.0907412	0.0127019	-0.0537189	-0.041017
432.692	136.976	-0.0404977	0.00294841	-0.09401			0.0228023	-0.0404977	-0.0176954		0.375	123.203	-0.0409282	-0.00214213	-0.069569	0.0186089	-0.0409282	-0.0223192		Whole heartbeat	0.256147	0.150263	0.471063	0.140758	0.256147	0.163337
461.538	151.41	-0.0264389	-0.00179466	-0.101501			0.0116652	-0.0264389	-0.0147737		0.4	131.928	-0.0366209	0.00381813	-0.078288	0.0216171	-0.0366209	-0.0150038
490.385	171.068	0.0694035	0.0307296	-0.0329715			-0.00808912	0.0694035	0.0613144		0.425	143.15	-0.0349116	0.00103755	-0.0972708	0.0183543	-0.0349116	-0.0165573
519.231	189.203	0.141402	0.0837033	0.150821			0.00178816	0.141402	0.14319		0.45	157.788	0.00215475	0.00793214	-0.0813264	0.00579207	0.00215475	0.00794682
548.077	203.767	0.0961982	0.0967435	0.336977			0.0356832	0.0961982	0.131881		0.475	175.078	0.0842558	0.0416217	0.00457478	-0.00608237	0.0842558	0.0781734
576.923	212.711	0.010968	0.0874491	0.35536			0.0702493	0.010968	0.0812173		0.5	190.918	0.136494	0.0851904	0.171451	0.00552995	0.136494	0.142024
605.769	216.89	-0.0259485	0.030295	0.235941			0.0392105	-0.0259485	0.013262		0.525	203.896	0.095019	0.0966171	0.337241	0.0361634	0.095019	0.131182
634.615	217.79	-0.0233754	-0.0314615	0.125331			-0.0155587	-0.0233754	-0.0389341		0.55	211.916	0.0188457	0.0883212	0.353714	0.0670655	0.0188457	0.0859113
663.462	217.296	-0.00300673	-0.0526095	0.0948071			-0.0440579	-0.00300673	-0.0470644		0.575	216.087	-0.018743	0.0414548	0.259269	0.0452724	-0.018743	0.0265295
692.308	217.296	0.00725376	-0.0454196	0.0862316			-0.0429615	0.00725376	-0.0357078		0.6	217.524	-0.024138	-0.0131593	0.158112	0.000672802	-0.024138	-0.0234654
721.154	217.302	0.00767466	-0.0191619	0.0530985			-0.020432	0.00767466	-0.0127573		0.625	217.493	-0.0111189	-0.0441867	0.106964	-0.0327075	-0.0111189	-0.0438264
750	217.316	0.00868154	0.00773665	0.0113215			0.00235918	0.00868154	0.0110409		0.65	217.296	0.00210147	-0.04903	0.0905378	-0.043512	0.00210147	-0.0414105
778.846	217.338	0.0105663	0.0226371	-0.0276193			0.0143211	0.0105663	0.0248876		0.675	217.3	0.00753595	-0.027822	0.064026	-0.0278624	0.00753595	-0.0203264
807.692	217.37	0.0120832	0.0356218	-0.0527436			0.0248078	0.0120832	0.036891		0.7	217.32	0.00904616	0.0106178	0.00379201	0.00467216	0.00904616	0.0137183
836.538	217.413	0.00621648	0.0341968	-0.0537705			0.0265069	0.00621648	0.0327234		0.725	217.361	0.0116532	0.031941	-0.0456215	0.021835	0.0116532	0.0334884
865.385	217.455	5.37115e-05	0.0185026	-0.0332052			0.0159969	5.37115e-05	0.0160506		0.75	217.423	0.00473916	0.0304348	-0.048841	0.0239878	0.00473916	0.028727
894.231	217.495	0.000748835	0.00341358	-0.00535929			0.00258167	0.000748835	0.00333072		0.775	217.486	0.000583949	0.00699151	-0.0119621	0.00576272	0.000583949	0.00634688
923.077	217.527	0.00953271	-0.00887708	0.0138269			-0.0124541	0.00953271	-0.00292139		0.8	217.747	0.0104632	-0.0114428	0.0105318	-0.0151412	0.0104632	-0.00467807
951.923	218.294	0.0127934	-0.0178678	0.00228008			-0.0218707	0.0127934	-0.00907733		0.825	218.519	0.0181598	-0.0206868	-0.0284106	-0.0269952	0.0181598	-0.00883539
980.769	218.691	0.0222557	-0.0228385	-0.0518365			-0.0309067	0.0222557	-0.00865097		0.85	219.633	0.0397902	-0.0159361	-0.0587315	-0.033696	0.0397902	0.00609415
1009.62	220.627	0.058461	-0.00858481	-0.0660717			-0.0366653	0.058461	0.0217957		0.875	222.81	0.057968	0.00135847	-0.0269854	-0.0278076	0.057968	0.0301604
1038.46	226.012	0.0572066	0.0162975	0.0317502			-0.0144892	0.0572066	0.0427174		0.9	228.91	0.0348152	0.0350837	0.0666094	0.0129758	0.0348152	0.047791
1067.31	234.948	-0.0137144	0.0757326	0.142035			0.0724434	-0.0137144	0.0587292		0.925	236.525	-0.0232407	0.0811281	0.150804	0.0818793	-0.0232407	0.0586386
1096.15	241.432	-0.0536823	0.0983307	0.178754			0.111998	-0.0536823	0.0583156		0.95	241.599	-0.0457385	0.0868253	0.172142	0.0980621	-0.0457385	0.0523235
1125	242.463	-0.00451879	0.0271253	0.137829			0.0257508	-0.00451879	0.0212318		0.975	242.547	-0.000514199	0.0213252	0.134495	0.0187253	-0.000514199	0.0182111
Name	V03											This dataset	Reference							RMS values
Filename											End systole	0.4	0.393								lvot sep-lat	inf-ant	base-apex	2ch	3ch	4ch
											End E-wave	0.654	0.664							S	0.0445341	0.0324904	0.105431	0.0114124	0.0445341	0.0494454
Delineation:	Stack 8, sbFE/M2D/SA SENSE , LV endo, Cine auto										End diastasis	0.81	0.815							E	0.0212139	0.0621063	0.161888	0.0499513	0.0212139	0.0592931
lvot sep-lat direction (degrees):	6	Stack 8, sbFE/M2D/SA SENSE																		D	0.00708165	0.00530883	0.00841652	0.00331451	0.00708165	0.00750765
base-apex direction (degrees):	35	Stack 6, sbFE/BH4ch																		A	0.0357833	0.0218754	0.0622874	0.0278638	0.0357833	0.024117
											Resampled data
Non-resampled data																				Systole (S)	0.0445341	0.0324904	0.105431	0.0114124	0.0445341	0.0494454
Time (ms)	Volume (ml)	lvot sep-lat (N)	inf-ant (N)	base-apex (N)			2ch (N)	3ch (N)	4ch (N)		Time (fraction of RR)	Volume (ml)	lvot sep-lat (N)	inf-ant (N)	base-apex (N)	2ch (N)	3ch (N)	4ch (N)		Diastole (E-D-A)	0.0243365	0.043755	0.114722	0.0370513	0.0243365	0.0423684
0	151.831	-0.00114253	-0.0233517	0.0394289			-0.0196518	-0.00114253	-0.0207944		0	151.831	-0.00114253	-0.0233517	0.0394289	-0.0196518	-0.00114253	-0.0207944
26	147.493	0.0785291	0.0380486	0.0660353			-0.00631343	0.0785291	0.0722156		0.025	147.422	0.078717	0.0387253	0.0672669	-0.00582139	0.078717	0.0728956		Whole heartbeat	0.0338921	0.0396352	0.111099	0.0295935	0.0338921	0.045332
51	143.499	0.0887382	0.0749968	0.13329			0.0205801	0.0887382	0.109318		0.05	143.32	0.088199	0.074232	0.135806	0.0201873	0.088199	0.108386
77	138.475	0.0740108	0.0541634	0.201367			0.00990155	0.0740108	0.0839124		0.075	138.079	0.0736375	0.0523506	0.201915	0.00851821	0.0736375	0.0821557
102	131.05	0.067178	0.021816	0.210559			-0.0146959	0.067178	0.0524821		0.1	130.296	0.0653428	0.0216779	0.208117	-0.0138978	0.0653428	0.051445
128	120.467	0.042954	0.0198923	0.17759			-0.00424971	0.042954	0.0387042		0.125	119.457	0.0417264	0.0200425	0.173623	-0.00350583	0.0417264	0.0382206		Peak values
153	109.132	0.0300124	0.021272	0.135457			0.00341593	0.0300124	0.0334283		0.15	107.983	0.0307488	0.0223843	0.130997	0.00401102	0.0307488	0.0347597			lvot sep-lat	inf-ant	base-apex	2ch	3ch	4ch
179	98.3806	0.0360268	0.0305679	0.0962461			0.00845925	0.0360268	0.0444859		0.175	97.2795	0.0366605	0.0319185	0.0904116	0.00931188	0.0366605	0.0459725		S	0.0887382	0.0749968	0.210559	0.0205801	0.0887382	0.109318
204	89.5491	0.0404495	0.0403211	0.0524829			0.0146944	0.0404495	0.0551438		0.2	88.8658	0.039235	0.0392709	0.0495019	0.0143921	0.039235	0.0536271		E	0.0371291	0.12145	0.302045	0.089945	0.0371291	0.123743
230	84.7536	0.0322209	0.0331917	0.032401			0.0126345	0.0322209	0.0448554		0.225	83.5473	0.0302719	0.0305465	0.0316238	0.0113181	0.0302719	0.04159		D	0.0118236	0.00772276	0.0173008	0.00520059	0.0118236	0.00946089
255	77.2281	0.020766	0.0177157	0.0277021			0.0049592	0.020766	0.0257252		0.25	75.8248	0.0193996	0.015479	0.0269079	0.00370541	0.0193996	0.023105		A	0.0629104	0.0410903	0.0989989	0.0537189	0.0629104	0.0387372
281	69.3497	0.0135688	0.00607621	0.0233824			-0.00152223	0.0135688	0.0120466		0.275	68.2027	0.0117405	0.00386014	0.0192465	-0.00252725	0.0117405	0.0092133
306	63.4957	0.00480256	-0.00448914	0.00359354			-0.00628899	0.00480256	-0.00148643		0.3	62.1518	0.00348038	-0.00656864	-0.00298267	-0.00742882	0.00348038	-0.00394844		Systole (S)	0.0887382	0.0749968	0.210559	0.0205801	0.0887382	0.109318
332	57.2084	-0.00092918	-0.0134091	-0.0247548			-0.011148	-0.00092918	-0.0120772		0.325	57.3177	-0.00308942	-0.0153641	-0.0299446	-0.011761	-0.00308942	-0.0148504		Diastole (E-D-A)	0.0629104	0.12145	0.302045	0.089945	0.0629104	0.123743
357	57.6801	-0.0103175	-0.0219049	-0.0473084			-0.0138114	-0.0103175	-0.024129		0.35	58.5842	-0.011525	-0.0209785	-0.0471292	-0.0124054	-0.011525	-0.0239304
383	61.3058	-0.0153547	-0.017953	-0.0464183			-0.00787044	-0.0153547	-0.0232251		0.375	62.1541	-0.0148888	-0.0164459	-0.0454457	-0.00679817	-0.0148888	-0.021687		Whole heartbeat	0.0887382	0.12145	0.302045	0.089945	0.0887382	0.123743
409	64.4808	-0.0135161	-0.0120662	-0.0425517			-0.00369153	-0.0135161	-0.0172077		0.4	64.9509	-0.0121163	-0.0103792	-0.0419421	-0.00293052	-0.0121163	-0.0150469
434	66.272	-0.0080661	-0.00550058	-0.0401574			-0.000730582	-0.0080661	-0.00879668		0.425	67.841	-0.00636355	-0.00376952	-0.0407463	-8.26982e-05	-0.00636355	-0.00644625
460	74.1286	0.00133824	0.00403148	-0.0429382			0.00282222	0.00133824	0.00416047		0.45	75.84	0.00257097	0.00821559	-0.0339394	0.00582936	0.00257097	0.00840041
485	86.6227	0.011586	0.0388245	0.0331288			0.0278301	0.011586	0.039416		0.475	87.7886	0.0129994	0.0429186	0.043546	0.0306689	0.0129994	0.0436683
511	102.326	0.0334278	0.101935	0.19568			0.0715647	0.0334278	0.104992		0.5	102.445	0.0334701	0.10215	0.196815	0.0717297	0.0334701	0.1052
536	112.62	0.0371291	0.12145	0.302045			0.0866142	0.0371291	0.123743		0.525	112.093	0.0369381	0.120409	0.296212	0.0858085	0.0369381	0.122747
562	118.992	0.00291174	0.105541	0.296558			0.089945	0.00291174	0.0928567		0.55	118.266	0.00700716	0.107477	0.297305	0.0895739	0.00700716	0.096581
587	122.135	-0.0239066	0.0618244	0.213582			0.0654948	-0.0239066	0.0415881		0.575	121.579	-0.0190678	0.0697221	0.228582	0.0699151	-0.0190678	0.0508473
613	122.738	-0.0312851	0.0236003	0.119854			0.036081	-0.0312851	0.00479586		0.6	122.593	-0.0295121	0.032786	0.142378	0.0431496	-0.0295121	0.0136374
638	124.278	-0.0224257	0.00816481	0.0591239			0.0182838	-0.0224257	-0.00414181		0.625	123.813	-0.0251267	0.0128697	0.0776355	0.0237088	-0.0251267	-0.0014179
664	126.861	-0.00298529	0.00201696	0.0311852			0.00323939	-0.00298529	0.000254102		0.65	125.918	-0.0101724	0.00428991	0.0415168	0.00880145	-0.0101724	-0.001371
689	129.174	0.00948384	0.00286198	0.0173008			-0.00226339	0.00948384	0.00722058		0.675	128.283	0.00462471	0.00253281	0.0227136	-0.00011879	0.00462471	0.00450592
715	129.906	0.0118236	0.00409813	0.00838437			-0.00236272	0.0118236	0.00946089		0.7	129.648	0.0109963	0.00366113	0.0115374	-0.00232757	0.0109963	0.00866878
740	131.574	0.00628897	0.00495902	0.00429234			0.00115022	0.00628897	0.00743906		0.725	131.041	0.00807123	0.00468198	0.00561014	1.9132e-05	0.00807123	0.00809036
766	131.927	0.0030429	0.00772276	0.00428407			0.00516667	0.0030429	0.00820957		0.75	131.826	0.00397337	0.00693063	0.00428646	0.00401542	0.00397337	0.00798866
791	131.494	0.00201817	0.00717024	0.00426199			0.00520059	0.00201817	0.00721877		0.775	131.604	0.00227674	0.0073098	0.00426751	0.00519203	0.00227674	0.00746877
817	130.804	0.00427479	0.00291051	-0.000685149			0.000383124	0.00427479	0.00465791		0.8	130.955	0.00378068	0.00384328	0.000398104	0.00143802	0.00378068	0.0052187
843	131.646	0.00871445	-0.00548859	-0.0153872			-0.00911044	0.00871445	-0.000395992		0.825	131.487	0.00787014	-0.00389122	-0.0125913	-0.00730501	0.00787014	0.00056513
868	133.723	0.0168863	-0.0111925	-0.0360331			-0.0181361	0.0168863	-0.00124978		0.85	133.387	0.0155442	-0.0102557	-0.0326421	-0.0166537	0.0155442	-0.00110964
894	138.602	0.0311166	-0.00417026	-0.0132389			-0.0191699	0.0311166	0.0119467		0.875	137.943	0.0291375	-0.00514982	-0.0164184	-0.0190287	0.0291375	0.0101089
919	147.85	0.0367194	0.0156953	0.0615945			-0.00476712	0.0367194	0.0319522		0.9	146.85	0.0360923	0.0134262	0.0530478	-0.00641881	0.0360923	0.0296735
945	157.274	0.00297831	0.0410903	0.0989989			0.0340961	0.00297831	0.0370743		0.925	156.51	0.00587508	0.0389222	0.0958167	0.0307701	0.00587508	0.0366453
970	157.355	-0.0481547	0.0342271	0.0913287			0.0537189	-0.0481547	0.00556424		0.95	157.351	-0.0453893	0.0345983	0.0917435	0.0526576	-0.0453893	0.00726835
996	153.679	-0.0629104	-0.00840854	0.0592625			0.0241732	-0.0629104	-0.0387372		0.975	153.778	-0.0625216	-0.00728247	0.0601103	0.024954	-0.0625216	-0.0375677
Name	V04											This dataset	Reference							RMS values
Filename											End systole	0.45	0.393								lvot sep-lat	inf-ant	base-apex	2ch	3ch	4ch
											End E-wave	0.7	0.664							S	0.0809661	0.0408877	0.157763	0.022945	0.0809661	0.0725189
Delineation:	Stack 9, sbFE/M2D/SA SENSE , LV endo, Cine manual										End diastasis	0.833	0.815							E	0.0429475	0.0247882	0.138086	0.0128242	0.0429475	0.0409813
lvot sep-lat direction (degrees):	0	Stack 9, sbFE/M2D/SA SENSE																		D	0.00667254	0.0091088	0.0302945	0.00665764	0.00667254	0.0101189
base-apex direction (degrees):	42	Stack 6, sbFE/BH4ch																		A	0.0375684	0.0251424	0.0918742	0.0340517	0.0375684	0.0222349
											Resampled data
Non-resampled data																				Systole (S)	0.0809661	0.0408877	0.157763	0.022945	0.0809661	0.0725189
Time (ms)	Volume (ml)	lvot sep-lat (N)	inf-ant (N)	base-apex (N)			2ch (N)	3ch (N)	4ch (N)		Time (fraction of RR)	Volume (ml)	lvot sep-lat (N)	inf-ant (N)	base-apex (N)	2ch (N)	3ch (N)	4ch (N)		Diastole (E-D-A)	0.0351492	0.0217791	0.105922	0.0200767	0.0351492	0.0304328
0	145.746	0.00337082	-0.0156096	-0.030844			-0.0152038	0.00337082	-0.0118328		0	145.746	0.00337082	-0.0156096	-0.030844	-0.0152038	0.00337082	-0.0118328
23.641	142.557	0.162835	0.105083	-0.056263			0.00958667	0.162835	0.172422		0.025	141.962	0.162434	0.102064	-0.0316941	0.00717308	0.162434	0.169608		Whole heartbeat	0.0602452	0.0318307	0.131798	0.021415	0.0602452	0.0536277
47.2821	138.457	0.160023	0.0847111	0.10899			-0.00664984	0.160023	0.153374		0.05	136.923	0.131614	0.0482304	0.1634	-0.0240384	0.131614	0.107576
70.9231	133.168	0.0646044	-0.0376914	0.291302			-0.064944	0.0646044	-0.000339579		0.075	130.227	0.0868686	-0.0203815	0.303976	-0.0610851	0.0868686	0.0257835
94.5641	126.41	0.114177	0.000980939	0.319142			-0.0562389	0.114177	0.057938		0.1	121.033	0.100446	0.00656146	0.326021	-0.0445408	0.100446	0.0559057
118.205	117.143	0.0910018	0.0102885	0.329865			-0.0365907	0.0910018	0.054411		0.125	110.632	0.0746535	0.0302031	0.268182	-0.0111701	0.0746535	0.0634835		Peak values
141.846	108.165	0.0688057	0.0371197	0.24614			-0.00225621	0.0688057	0.0665494		0.15	100.76	0.0909512	0.0488696	0.201215	-0.00315329	0.0909512	0.087798			lvot sep-lat	inf-ant	base-apex	2ch	3ch	4ch
165.487	99.6558	0.0939154	0.0504418	0.194869			-0.00327379	0.0939154	0.0906416		0.175	91.6703	0.10266	0.0467381	0.136461	-0.0108535	0.10266	0.0918063		S	0.162835	0.105083	0.329865	0.064944	0.162835	0.172422
189.128	91.7945	0.103137	0.0468445	0.137417			-0.0109999	0.103137	0.092137		0.2	82.5167	0.0716959	0.0388595	0.0745534	-0.00219462	0.0716959	0.0695013		E	0.0860014	0.0402474	0.256043	0.023377	0.0860014	0.074879
212.769	83.661	0.0738214	0.0401234	0.0792019			-0.0021628	0.0738214	0.0716585		0.225	74.8665	0.0584027	0.0290931	0.0479487	-0.00400603	0.0584027	0.0543967		D	0.0111677	0.0167369	0.0496543	0.0113565	0.0111677	0.0176326
236.41	76.5232	0.061068	0.0325633	0.0518193			-0.00233327	0.061068	0.0587346		0.25	69.7479	0.0442325	0.015271	0.0333441	-0.00889118	0.0442325	0.0353414		A	0.0537101	0.0474703	0.146746	0.0627149	0.0537101	0.0399931
260.051	71.0976	0.0525608	0.0216541	0.0395962			-0.00752739	0.0525608	0.0450335		0.275	67.4044	0.0243941	0.00551611	0.0180226	-0.00741994	0.0243941	0.0169741
283.692	68.1007	0.0344536	0.0077946	0.026003			-0.0104765	0.0344536	0.0239771		0.3	66.741	0.00393892	0.000547343	-0.0102935	-0.0014954	0.00393892	0.00244352		Systole (S)	0.162835	0.105083	0.329865	0.064944	0.162835	0.172422
307.333	66.9313	0.0176732	0.00399386	0.012691			-0.0053778	0.0176732	0.0122954		0.325	67.2713	-0.0266351	-0.0168134	-0.0578088	-0.00124331	-0.0266351	-0.0278784		Diastole (E-D-A)	0.0860014	0.0474703	0.256043	0.0627149	0.0860014	0.074879
330.974	66.6743	-0.000856632	-0.000656009	-0.018319			-0.000139816	-0.000856632	-0.000996448		0.35	69.0653	-0.0363775	-0.0192238	-0.0528149	0.00154036	-0.0363775	-0.034837
354.615	67.3485	-0.0300019	-0.0189237	-0.0629662			-0.00138745	-0.0300019	-0.0313894		0.375	72.8439	-0.0214616	-0.00583363	-0.0231613	0.00567869	-0.0214616	-0.0157829		Whole heartbeat	0.162835	0.105083	0.329865	0.064944	0.162835	0.172422
378.256	68.9725	-0.0368081	-0.0196492	-0.0537331			0.00138731	-0.0368081	-0.0354208		0.4	78.5132	-0.0212283	-0.0113498	-0.0336605	0.000784975	-0.0212283	-0.0204434
401.897	72.0125	-0.0220309	-0.0050861	-0.0222743			0.00661082	-0.0220309	-0.0154202		0.425	85.2715	-0.0282845	-0.0139329	-0.0483962	0.00207602	-0.0282845	-0.0262084
425.538	76.7477	-0.0185364	-0.00955424	-0.0275188			0.000994036	-0.0185364	-0.0175424		0.45	93.9855	-0.0160223	0.00431046	-0.0185898	0.0117441	-0.0160223	-0.00427822
449.179	83.5827	-0.0295243	-0.0168996	-0.0526728			0.000126711	-0.0295243	-0.0293976		0.475	103.465	0.0405303	0.0347882	0.0593979	0.00986242	0.0405303	0.0503926
472.821	92.9225	-0.021756	0.00114964	-0.0263705			0.0118735	-0.021756	-0.00988231		0.5	112.561	0.0834122	0.0367078	0.167374	-0.0099162	0.0834122	0.073496
496.462	103.211	0.039421	0.0347318	0.0566136			0.0103681	0.039421	0.0497891		0.525	119.879	0.0772838	0.0307385	0.244926	-0.0120216	0.0772838	0.0652622
520.103	113.071	0.0860014	0.0368098	0.173912			-0.0111225	0.0860014	0.074879		0.55	124.191	0.0463577	0.0380281	0.245767	0.00975442	0.0463577	0.0561123
543.744	120.889	0.0758565	0.0297579	0.256043			-0.0121572	0.0758565	0.0636994		0.575	125.939	0.00904391	0.0296642	0.174121	0.021168	0.00904391	0.030212
567.385	125.051	0.0383988	0.0402474	0.24294			0.0156558	0.0383988	0.0540546		0.6	127.47	-0.0141683	0.0136149	0.0972144	0.018875	-0.0141683	0.00470671
591.026	126.291	-0.00272309	0.0254213	0.14653			0.023377	-0.00272309	0.0206539		0.625	129.162	-0.015767	0.00448075	0.0566717	0.011764	-0.015767	-0.00400311
614.667	128.138	-0.0207453	0.0068281	0.0688621			0.016286	-0.0207453	-0.00445947		0.65	130.53	-0.00502137	0.00301368	0.0482714	0.00512057	-0.00502137	9.9203e-05
638.308	129.963	-0.0118127	0.00261654	0.046987			0.00817232	-0.0118127	-0.00364039		0.675	131.285	0.00573203	0.00673912	0.045611	0.00297032	0.00573203	0.00870223
661.949	131.137	0.00230237	0.00344181	0.0496543			0.00182949	0.00230237	0.00413186		0.7	131.471	0.00985378	0.0132469	0.0340824	0.0065453	0.00985378	0.0163991
685.59	131.519	0.0111677	0.0119652	0.0392026			0.00477836	0.0111677	0.0159459		0.725	131.322	0.00463014	0.0153766	0.0174808	0.0110015	0.00463014	0.0156316
709.231	131.341	0.00627612	0.0167369	0.0201409			0.0113565	0.00627612	0.0176326		0.75	131.228	-0.00473092	0.00746008	0.00190347	0.00882617	-0.00473092	0.00409512
732.872	131.213	-0.0047516	0.00762384	0.00231931			0.00897822	-0.0047516	0.00422662		0.775	131.698	-0.00412057	0.00262645	-0.0103761	0.00433497	-0.00412057	0.000214404
756.513	131.746	-0.00405842	0.00213467	-0.0116255			0.00387793	-0.00405842	-0.000180491		0.8	132.691	0.00519976	0.000391704	-0.0268937	-0.00226066	0.00519976	0.00293911
780.154	132.94	0.00766027	-7.15218e-05	-0.0309511			-0.00389209	0.00766027	0.00376819		0.825	134.502	0.0161771	-0.00249609	-0.0534268	-0.0102503	0.0161771	0.00592685
803.795	135.234	0.0202323	-0.00365077	-0.0641275			-0.0132778	0.0202323	0.00695454		0.85	137.133	0.0300282	-0.00600477	-0.0655119	-0.0202145	0.0300282	0.00981377
827.436	138.487	0.0371731	-0.00772215	-0.0665071			-0.0252741	0.0371731	0.011899		0.875	140.467	0.0451079	-0.00346687	-0.023499	-0.0255563	0.0451079	0.0195516
851.077	142.557	0.0537101	0.00115842	0.0232433			-0.0258518	0.0537101	0.0278583		0.9	143.251	0.0409604	0.0139329	0.0625132	-0.00841397	0.0409604	0.0325464
874.718	144.339	0.0206966	0.0342308	0.124909			0.0192965	0.0206966	0.0399931		0.925	144.564	0.00211352	0.038081	0.13126	0.0319224	0.00211352	0.0340359
898.359	145.109	-0.0432087	0.0474703	0.146746			0.0627149	-0.0432087	0.0195061		0.95	145.166	-0.0423311	0.0415754	0.131171	0.0571708	-0.0423311	0.0148399
922	145.401	-0.0386914	0.0171279	0.0665776			0.0341788	-0.0386914	-0.00451251		0.975	145.429	-0.0382509	0.0141692	0.0587602	0.0313963	-0.0382509	-0.00685466
Name	V05											This dataset	Reference							RMS values
Filename											End systole	0.374	0.393								lvot sep-lat	inf-ant	base-apex	2ch	3ch	4ch
											End E-wave	0.63	0.664							S	0.101408	0.0300646	0.245905	0.0481423	0.101408	0.0646524
Delineation:	Stack 9, sbFE/M2D/SA SENSE , LV endo, Cine										End diastasis	0.773	0.815							E	0.038289	0.0529458	0.222601	0.031488	0.038289	0.0628205
lvot sep-lat direction (degrees):	6	Stack 9, sbFE/M2D/SA SENSE																		D	0.00822608	0.00696396	0.0222932	0.00506368	0.00822608	0.00899656
base-apex direction (degrees):	-5	Stack 6, sbFE/BH4ch																		A	0.0177889	0.014285	0.0507971	0.0167538	0.0177889	0.0135508
											Resampled data
Non-resampled data																				Systole (S)	0.101408	0.0300646	0.245905	0.0481423	0.101408	0.0646524
Time (ms)	Volume (ml)	lvot sep-lat (N)	inf-ant (N)	base-apex (N)			2ch (N)	3ch (N)	4ch (N)		Time (fraction of RR)	Volume (ml)	lvot sep-lat (N)	inf-ant (N)	base-apex (N)	2ch (N)	3ch (N)	4ch (N)		Diastole (E-D-A)	0.0277942	0.0362849	0.151099	0.0232902	0.0277942	0.0426464
0	200.701	0.0281999	0.0503514	0.0516471			0.0295056	0.0281999	0.0577055		0	200.701	0.0281999	0.0503514	0.0516471	0.0295056	0.0281999	0.0577055
24.8974	192.579	0.00788382	0.0182644	0.123994			0.0118756	0.00788382	0.0197594		0.025	192.972	0.00882886	0.0197574	0.120641	0.012696	0.00882886	0.0215249		Whole heartbeat	0.0658723	0.0340856	0.192211	0.0347585	0.0658723	0.0520016
49.7949	184.562	0.0351795	-0.0347803	0.274212			-0.0477105	0.0351795	-0.012531		0.05	185.337	0.032645	-0.0298498	0.260277	-0.042173	0.032645	-0.00952817
74.6923	174.855	0.131891	-0.0398676	0.43982			-0.100472	0.131891	0.0314193		0.075	176.263	0.118543	-0.0391773	0.41704	-0.0932	0.118543	0.0253428
99.5897	161.666	0.145453	-0.0248695	0.454352			-0.0942644	0.145453	0.0511889		0.1	164.216	0.14313	-0.0276174	0.452149	-0.0954822	0.14313	0.0476475
124.487	150.649	0.176043	0.011114	0.429527			-0.0783965	0.176043	0.0976462		0.125	153.312	0.169191	0.00287521	0.43561	-0.0821055	0.169191	0.0870856		Peak values
149.385	138.289	0.177913	0.0346623	0.341427			-0.0589382	0.177913	0.118975		0.15	141.874	0.177671	0.0282817	0.36601	-0.0643428	0.177671	0.113328			lvot sep-lat	inf-ant	base-apex	2ch	3ch	4ch
174.282	124.908	0.172436	0.04681	0.247678			-0.0456793	0.172436	0.126757		0.175	129.436	0.174571	0.0430708	0.277949	-0.0499852	0.174571	0.124586		S	0.177913	0.0503514	0.454352	0.100472	0.177913	0.126757
199.179	110.83	0.105565	0.0398309	0.134531			-0.0182877	0.105565	0.0872769		0.2	116.275	0.129999	0.0424789	0.175725	-0.0282118	0.129999	0.101787		E	0.0692847	0.0936364	0.414352	0.0465472	0.0692847	0.115636
224.077	103.097	0.0733563	0.0260448	0.0764698			-0.0141227	0.0733563	0.0592335		0.225	106.461	0.0869125	0.0318404	0.100836	-0.0158817	0.0869125	0.0710308		D	0.0156744	0.0111503	0.0340805	0.00760701	0.0156744	0.0117059
248.974	95.9588	0.0448779	0.01796	0.023262			-0.00688514	0.0448779	0.0379929		0.25	99.4096	0.0582114	0.021752	0.0480959	-0.0102679	0.0582114	0.0479435		A	0.032688	0.027245	0.0826788	0.0300273	0.032688	0.0256729
273.872	90.0817	0.0311581	0.00935778	-0.0199972			-0.00747498	0.0311581	0.0236831		0.275	93.2072	0.0382762	0.0138106	0.00232869	-0.0071777	0.0382762	0.0310985
298.769	86.1307	0.00964724	-0.00419457	-0.0696328			-0.00845623	0.00964724	0.00119102		0.3	88.4229	0.0219017	0.003521	-0.041401	-0.00790165	0.0219017	0.0140002		Systole (S)	0.177913	0.0503514	0.454352	0.100472	0.177913	0.126757
323.667	85.1067	-0.0187053	-0.0198252	-0.107823			-0.00781654	-0.0187053	-0.0265218		0.325	85.7503	-0.000965034	-0.0100454	-0.0839302	-0.00821702	-0.000965034	-0.00918214		Diastole (E-D-A)	0.0692847	0.0936364	0.414352	0.0465472	0.0692847	0.115636
348.564	85.7519	-0.0357133	-0.0258851	-0.100765			-0.00456054	-0.0357133	-0.0402738		0.35	85.3152	-0.0241737	-0.0217738	-0.105555	-0.00676976	-0.0241737	-0.0309435
373.462	88.489	-0.0340073	-0.0189121	-0.0639213			0.000625263	-0.0340073	-0.033382		0.375	86.5041	-0.035262	-0.0240169	-0.0908873	-0.0031683	-0.035262	-0.0384303		Whole heartbeat	0.177913	0.0936364	0.454352	0.100472	0.177913	0.126757
398.359	93.7403	-0.0243046	-0.00652142	-0.0541061			0.00650464	-0.0243046	-0.0178		0.4	89.6679	-0.0319433	-0.0162622	-0.0618505	0.00188814	-0.0319433	-0.0300552
423.256	103.094	-0.00254633	0.0147982	-0.0690194			0.0140887	-0.00254633	0.0115424		0.425	95.3225	-0.0209325	-0.00319531	-0.0565074	0.00769901	-0.0209325	-0.0132335
448.154	115.474	0.0345461	0.0612099	-0.012325			0.0357363	0.0345461	0.0702823		0.45	104.503	0.00127055	0.0195973	-0.0632702	0.0163365	0.00127055	0.017607
473.051	129.948	0.0690884	0.0936364	0.137671			0.0465472	0.0690884	0.115636		0.475	116.32	0.0363799	0.0629534	-0.00448669	0.0363294	0.0363799	0.0727092
497.949	145.587	0.0692847	0.0927477	0.295614			0.0456795	0.0692847	0.114964		0.5	129.997	0.0690916	0.0936376	0.138114	0.0465468	0.0690916	0.115638
522.846	159.744	0.0457524	0.0783347	0.414352			0.0449637	0.0457524	0.0907161		0.525	144.77	0.0693177	0.0928587	0.286609	0.0457593	0.0693177	0.115077
547.744	170.312	0.00448703	0.0474524	0.395508			0.0388515	0.00448703	0.0433385		0.55	158.22	0.048542	0.0800849	0.40081	0.0450846	0.048542	0.0936267
572.641	177.408	-0.0210681	0.0246539	0.27139			0.0318849	-0.0210681	0.0108168		0.575	168.589	0.0115861	0.0527899	0.39897	0.0399244	0.0115861	0.0515105
597.538	181.151	-0.0246672	0.0100568	0.144491			0.0210431	-0.0246672	-0.00362429		0.6	175.859	-0.0153136	0.0298	0.299445	0.0334644	-0.0153136	0.0181507
622.436	181.994	-0.0209783	0.00175897	0.0644072			0.0120125	-0.0209783	-0.00896576		0.625	180.127	-0.0236694	0.0141133	0.179762	0.0240572	-0.0236694	0.000387813
647.333	183.677	-0.0156744	-0.00187515	0.0340805			0.00621323	-0.0156744	-0.00946118		0.65	181.717	-0.022196	0.00449749	0.0908377	0.0149929	-0.022196	-0.00720308
672.231	185.812	-0.00437569	-0.00193523	0.0273461			0.000511912	-0.00437569	-0.00386378		0.675	183.032	-0.0177193	-0.000474235	0.045772	0.00844893	-0.0177193	-0.00927037
697.128	188.014	0.00460126	0.00381537	0.0208257			0.00100362	0.00460126	0.00560488		0.7	184.88	-0.00933775	-0.00190889	0.0303045	0.00301558	-0.00933775	-0.00632198
722.026	192.061	0.0059612	0.00981511	0.0117359			0.00551946	0.0059612	0.0114807		0.725	186.937	0.000182637	0.000984969	0.0240361	0.00076158	0.000182637	0.000944217
746.923	195.352	0.00409888	0.0111503	0.00204709			0.00760701	0.00409888	0.0117059		0.75	189.867	0.00521716	0.00653084	0.0167149	0.00304736	0.00521716	0.00826451
771.821	198.329	0.00312983	0.00806942	-0.00519444			0.00542331	0.00312983	0.00855315		0.775	193.393	0.00521543	0.0103508	0.00785428	0.00635626	0.00521543	0.0115717
796.718	201.437	0.00413973	0.00303324	-0.0181849			0.000557175	0.00413973	0.0046967		0.8	196.399	0.00376164	0.0100776	-0.000475679	0.00684668	0.00376164	0.0106081
821.615	203.746	0.0111064	-0.00101832	-0.0382722			-0.00643511	0.0111064	0.00467128		0.825	199.606	0.00354121	0.00601972	-0.0104829	0.0034428	0.00354121	0.00698381
846.513	205.697	0.0214715	-0.00394382	-0.0434835			-0.0141511	0.0214715	0.00732034		0.85	202.91	0.00856522	0.000459793	-0.0309453	-0.0038845	0.00856522	0.00468072
871.41	207.304	0.0266869	0.00342072	-0.00856476			-0.0103812	0.0266869	0.0163059		0.875	205.433	0.0200593	-0.00354516	-0.0427741	-0.0130999	0.0200593	0.00695946
896.308	208.582	0.0164431	0.0201511	0.0471841			0.00922974	0.0164431	0.0256729		0.9	207.421	0.025751	0.00494949	-0.00347057	-0.00858911	0.025751	0.0171618
921.205	206.344	-0.0128649	0.027245	0.0822119			0.0300273	-0.0128649	0.0171624		0.925	207.868	0.0070276	0.0224306	0.0584389	0.0159117	0.0070276	0.0229393
946.103	203.641	-0.032688	0.0130613	0.0826788			0.0276554	-0.032688	-0.00503258		0.95	204.868	-0.023753	0.0194559	0.0824719	0.0287258	-0.023753	0.00497297
971	201.438	-0.00448522	0.0203712	0.0601301			0.0198848	-0.00448522	0.0153993		0.975	201.938	-0.0108346	0.0187259	0.0652077	0.0216345	-0.0108346	0.0107999
Name	V08											This dataset	Reference							RMS values
Filename											End systole	0.4	0.393								lvot sep-lat	inf-ant	base-apex	2ch	3ch	4ch
											End E-wave	0.732	0.664							S	0.0911242	0.039682	0.164969	0.0472136	0.0911242	0.0654574
Delineation:	Stack 8, sbFE/M2D/SA SENSE , LV endo, Cine auto										End diastasis	0.768	0.815							E	0.0235197	0.048854	0.157047	0.0312674	0.0235197	0.0536565
lvot sep-lat direction (degrees):	-16	Stack 8, sbFE/M2D/SA SENSE																		D	0.000831285	0.00658541	0.00376748	0.00528755	0.000831285	0.00611883
base-apex direction (degrees):	43	Stack 6, sbFE/BH4ch																		A	0.0197406	0.0182143	0.0391491	0.0240459	0.0197406	0.01069
											Resampled data
Non-resampled data																				Systole (S)	0.0911242	0.039682	0.164969	0.0472136	0.0911242	0.0654574
Time (ms)	Volume (ml)	lvot sep-lat (N)	inf-ant (N)	base-apex (N)			2ch (N)	3ch (N)	4ch (N)		Time (fraction of RR)	Volume (ml)	lvot sep-lat (N)	inf-ant (N)	base-apex (N)	2ch (N)	3ch (N)	4ch (N)		Diastole (E-D-A)	0.0216529	0.0389675	0.122322	0.0280765	0.0216529	0.0415191
0	167.133	0.029715	0.0605704	0.0111959			0.0375978	0.029715	0.067313		0	167.133	0.029715	0.0605704	0.0111959	0.0375978	0.029715	0.067313
22.6667	165.354	0.144049	0.117811	0.145458			0.0300027	0.144049	0.174052		0.025	165.242	0.144682	0.11637	0.147692	0.0284385	0.144682	0.173121		Whole heartbeat	0.0600229	0.0392549	0.140938	0.0369408	0.0600229	0.052423
45.3333	159.064	0.178045	0.0397761	0.265933			-0.0545754	0.178045	0.123469		0.05	158.717	0.177869	0.0367058	0.268133	-0.0571461	0.177869	0.120722
68	149.325	0.172744	-0.0414525	0.323067			-0.122271	0.172744	0.0504731		0.075	148.678	0.170923	-0.0407597	0.323101	-0.12076	0.170923	0.0501626
90.6667	137.204	0.140209	-0.0292272	0.321627			-0.095416	0.140209	0.0447931		0.1	136.297	0.138629	-0.0275187	0.319079	-0.0931463	0.138629	0.0454823
113.333	124.478	0.11882	-0.00709303	0.286372			-0.0655529	0.11882	0.0532675		0.125	123.168	0.112814	-0.00524682	0.274019	-0.0609506	0.112814	0.0518629		Peak values
136	109.76	0.0571846	0.0114723	0.159073			-0.018657	0.0571846	0.0385277		0.15	108.358	0.0574586	0.013446	0.152718	-0.0170848	0.0574586	0.0403739			lvot sep-lat	inf-ant	base-apex	2ch	3ch	4ch
158.667	96.6468	0.0587329	0.0277959	0.103986			-0.0052945	0.0587329	0.0534383		0.175	95.6606	0.0581483	0.0271887	0.0996141	-0.00552813	0.0581483	0.0526202		S	0.178045	0.117811	0.323067	0.122271	0.178045	0.174052
181.333	88.7373	0.0540359	0.0231136	0.0708402			-0.00700102	0.0540359	0.0470349		0.2	87.917	0.0525362	0.0207004	0.0687346	-0.00834103	0.0525362	0.0441952		E	0.0474971	0.0997654	0.303287	0.0640845	0.0474971	0.108714
204	82.9802	0.0439054	0.00704485	0.0566357			-0.0158517	0.0439054	0.0280537		0.225	82.1034	0.042698	0.00519132	0.0542529	-0.0168532	0.042698	0.0258448		D	0.000831285	0.00658541	0.00376748	0.00528755	0.000831285	0.00611883
226.667	77.5107	0.0366332	-0.00389693	0.0423935			-0.0216914	0.0366332	0.0149417		0.25	77.0737	0.035002	-0.00439104	0.0389029	-0.0213038	0.035002	0.0136982		A	0.0416874	0.0319556	0.0654819	0.0485181	0.0416874	0.018831
249.333	75.0575	0.0276848	-0.00659538	0.023274			-0.0195542	0.0276848	0.0081306		0.275	75.7025	0.0250872	-0.00724609	0.0190561	-0.0188189	0.0250872	0.00626832
272	78.3494	0.0139207	-0.0100226	0.000958056			-0.0156402	0.0139207	-0.00171946		0.3	77.7558	0.0100448	-0.0107914	-0.00576155	-0.014368	0.0100448	-0.00432322		Systole (S)	0.178045	0.117811	0.323067	0.122271	0.178045	0.174052
294.667	75.5722	-0.0037174	-0.0135085	-0.0295982			-0.00984003	-0.0037174	-0.0135574		0.325	75.8433	-0.00861345	-0.0152952	-0.0346787	-0.00893935	-0.00861345	-0.0175528		Diastole (E-D-A)	0.0474971	0.0997654	0.303287	0.0640845	0.0474971	0.108714
317.333	76.7429	-0.0251121	-0.0213139	-0.0517944			-0.0059023	-0.0251121	-0.0310144		0.35	78.5355	-0.0279999	-0.0243106	-0.0533244	-0.00705367	-0.0279999	-0.0350535
340	83.9317	-0.0373267	-0.0340198	-0.0580181			-0.0107987	-0.0373267	-0.0481253		0.375	88.0134	-0.0376192	-0.0378341	-0.0579996	-0.0139556	-0.0376192	-0.0515749		Whole heartbeat	0.178045	0.117811	0.323067	0.122271	0.178045	0.174052
362.667	99.2089	-0.0376969	-0.0493244	-0.0565966			-0.0238678	-0.0376969	-0.0615647		0.4	105.626	-0.0332764	-0.0497881	-0.0676465	-0.0264795	-0.0332764	-0.0597559
385.333	117.917	-0.0224834	-0.0497507	-0.0913161			-0.0318437	-0.0224834	-0.0543271		0.425	126.307	-0.0131994	-0.0327815	-0.115901	-0.02179	-0.0131994	-0.0349894
408	132.684	-0.00517456	-0.0180588	-0.136198			-0.013052	-0.00517456	-0.0182266		0.45	141.438	0.0011233	0.0126675	-0.119687	0.0104087	0.0011233	0.011532
430.667	143.72	0.00290014	0.0213271	-0.114864			0.0170198	0.00290014	0.0199199		0.475	151.273	0.0227128	0.0724235	0.0293924	0.0513643	0.0227128	0.0740771
453.333	151.235	0.0223096	0.0719204	0.0264111			0.0511301	0.0223096	0.0734398		0.5	154.053	0.0453207	0.097586	0.215264	0.0618517	0.0453207	0.107172
476	153.311	0.04463	0.0997654	0.191482			0.0640845	0.04463	0.108714		0.525	157.598	0.0384363	0.0761332	0.296511	0.0467151	0.0384363	0.0851515
498.667	156.361	0.0474971	0.0906473	0.290598			0.0547544	0.0474971	0.102251		0.55	159.587	0.0148866	0.0373294	0.261257	0.0248849	0.0148866	0.0397716
521.333	159.001	0.0279773	0.059377	0.303287			0.0374332	0.0279773	0.0654107		0.575	161.04	0.000832095	0.0100877	0.156758	0.00832014	0.000832095	0.00915224
544	159.847	0.00907225	0.0275368	0.242588			0.0193114	0.00907225	0.0283836		0.6	161.112	0.00415798	0.00144099	0.0671494	-0.000831177	0.00415798	0.00332697
566.667	161.146	9.66875e-05	0.00853042	0.149097			0.00733923	9.66875e-05	0.00743591		0.625	160.79	0.00845256	-0.00291657	0.0301362	-0.00675221	0.00845256	0.00170051
589.333	161.169	0.00344869	0.0021068	0.0725048			0.000100247	0.00344869	0.00354894		0.65	160.314	0.00588528	-0.000624903	0.0165902	-0.00348378	0.00588528	0.0024015
612	160.774	0.00837229	-0.00251498	0.0353314			-0.00636422	0.00837229	0.00200806		0.675	159.751	0.00280587	0.00340095	0.00969978	0.0015424	0.00280587	0.00434827
634.667	160.817	0.00859007	-0.00360392	0.0212441			-0.0074161	0.00859007	0.00117397		0.7	159.616	0.00203958	0.00463685	0.00739741	0.00299584	0.00203958	0.00503541
657.333	159.969	0.00404579	0.00140101	0.0134251			-0.000809605	0.00404579	0.00323634		0.725	159.481	0.00127441	0.00587066	0.00509877	0.00444697	0.00127441	0.00572139
680	159.403	0.000831285	0.00658541	0.00376748			0.00528755	0.000831285	0.00611883		0.75	159.318	0.000742264	0.00690756	0.00255706	0.00561087	0.000742264	0.00635329
702.667	158.559	-5.29586e-05	0.00978671	-0.00826249			0.00850207	-5.29586e-05	0.00844911		0.775	159.117	0.000530814	0.0076731	-0.000319507	0.00637964	0.000530814	0.00691045
725.333	156.878	0.000564132	0.0059957	-0.0243705			0.00491042	0.000564132	0.0054744		0.8	158.916	0.000319897	0.00843667	-0.0031888	0.00714644	0.000319897	0.00746634
748	156.439	0.00472885	-0.000664398	-0.0450008			-0.00293981	0.00472885	0.00178889		0.825	158.186	8.49459e-05	0.00893972	-0.0118622	0.00769955	8.49459e-05	0.00778449
770.667	157.992	0.0126324	-0.00253657	-0.0514633			-0.00851295	0.0126324	0.00411949		0.85	156.669	0.00254807	0.00282302	-0.0341982	0.00117079	0.00254807	0.00371886
793.333	160.691	0.0195472	0.00173273	-0.0198321			-0.00827301	0.0195472	0.0112742		0.875	157.573	0.0104811	-0.00202702	-0.0497051	-0.00699591	0.0104811	0.00348519
816	163.689	0.0127409	0.0143881	0.0313905			0.00609005	0.0127409	0.018831		0.9	160.647	0.0194333	0.00166238	-0.0203537	-0.00827702	0.0194333	0.0111563
838.667	168.724	-0.0172667	0.0287244	0.0654819			0.0335094	-0.0172667	0.0162427		0.925	164.887	0.00576839	0.0177227	0.0393195	0.0124641	0.00576839	0.0182325
861.333	177.877	-0.0416874	0.0319556	0.050559			0.0485181	-0.0416874	0.00683065		0.95	173.226	-0.0289769	0.0302924	0.0583791	0.0407225	-0.0289769	0.0117454
884	180.797	-0.0272862	0.028124	0.0153413			0.0379992	-0.0272862	0.0107129		0.975	180.055	-0.0309911	0.0291108	0.0243989	0.0407063	-0.0309911	0.00971523
Name	V09											This dataset	Reference							RMS values
Filename											End systole	0.4	0.393								lvot sep-lat	inf-ant	base-apex	2ch	3ch	4ch
											End E-wave	0.624	0.664							S	0.0653947	0.0275046	0.105419	0.0437679	0.0653947	0.0368424
Delineation:	Stack 9, sbFE/M2D/SA SENSE , LV endo, Cine manual										End diastasis	0.823	0.815							E	0.02214	0.0156908	0.153361	0.0110502	0.02214	0.0221875
lvot sep-lat direction (degrees):	7	Stack 9, sbFE/M2D/SA SENSE																		D	0.0077144	0.0109573	0.0207947	0.0101691	0.0077144	0.0103169
base-apex direction (degrees):	37	Stack 6, sbFE/BH4ch																		A	0.0184733	0.00753384	0.0536252	0.00620682	0.0184733	0.0147392
											Resampled data
Non-resampled data																				Systole (S)	0.0653947	0.0275046	0.105419	0.0437679	0.0653947	0.0368424
Time (ms)	Volume (ml)	lvot sep-lat (N)	inf-ant (N)	base-apex (N)			2ch (N)	3ch (N)	4ch (N)		Time (fraction of RR)	Volume (ml)	lvot sep-lat (N)	inf-ant (N)	base-apex (N)	2ch (N)	3ch (N)	4ch (N)		Diastole (E-D-A)	0.0174123	0.0122025	0.0990088	0.0095654	0.0174123	0.0168359
0	147.362	0.0452586	0.0377834	-7.07338e-05			0.0100919	0.0452586	0.0553507		0	147.362	0.0452586	0.0377834	-7.07338e-05	0.0100919	0.0452586	0.0553507
25.5128	143.753	0.0930379	0.0614643	0.00482349			0.00671069	0.0930379	0.0997486		0.025	143.703	0.0929804	0.0607064	0.00606944	0.00608309	0.0929804	0.0990635		Whole heartbeat	0.0435029	0.0197975	0.101621	0.0286557	0.0435029	0.0267023
51.0256	140.933	0.0898357	0.0197153	0.0734281			-0.0278439	0.0898357	0.0619918		0.05	140.815	0.0902972	0.0178066	0.0770081	-0.0297277	0.0902972	0.0605695
76.5385	137.611	0.102448	-0.0326577	0.171598			-0.0795062	0.102448	0.0229415		0.075	137.337	0.102134	-0.033404	0.174301	-0.0799956	0.102134	0.0221382
102.051	132.494	0.0966471	-0.0460887	0.220189			-0.0882375	0.0966471	0.00840955		0.1	131.965	0.0949142	-0.0460334	0.218658	-0.0873232	0.0949142	0.00759101
127.564	125.061	0.0733141	-0.0452181	0.199178			-0.0758171	0.0733141	-0.00250298		0.125	124.328	0.0731194	-0.0434022	0.19513	-0.0741471	0.0731194	-0.0010277		Peak values
153.077	116.828	0.0709672	-0.0258783	0.15568			-0.0578948	0.0709672	0.0130723		0.15	115.924	0.0715923	-0.0239453	0.150307	-0.0565334	0.0715923	0.0150589			lvot sep-lat	inf-ant	base-apex	2ch	3ch	4ch
178.59	108.374	0.0761016	-0.00884724	0.107944			-0.0457127	0.0761016	0.0303889		0.175	107.365	0.0763387	-0.00828324	0.103988	-0.0453429	0.0763387	0.0309958		S	0.102448	0.0614643	0.220189	0.0882375	0.102448	0.0997486
204.103	100.282	0.0775032	-0.00457858	0.0777757			-0.0427168	0.0775032	0.0347865		0.2	99.1089	0.0768377	-0.00527577	0.0746759	-0.0429878	0.0768377	0.03385		E	0.0454207	0.0248933	0.294089	0.0148409	0.0454207	0.0397621
229.615	92.0489	0.0727124	-0.00909581	0.0571166			-0.0442334	0.0727124	0.028479		0.225	90.6049	0.0657948	-0.00839292	0.0526576	-0.0401658	0.0657948	0.025629		D	0.0118391	0.0207046	0.0456603	0.0211513	0.0118391	0.0162099
255.128	83.0413	0.0325681	-0.00500266	0.0311565			-0.0206165	0.0325681	0.0119516		0.25	81.6163	0.0300775	-0.00444654	0.0271391	-0.0188896	0.0300775	0.0111879		A	0.0309967	0.0151844	0.0883555	0.00941432	0.0309967	0.0250366
280.641	75.0413	0.0194588	-0.00209328	0.0101769			-0.0115422	0.0194588	0.00791655		0.275	74.0204	0.0169935	-0.000933398	0.00533658	-0.00930511	0.0169935	0.00768836
306.154	69.8311	0.0075118	0.00349965	-0.0131695			-0.000725126	0.0075118	0.00678667		0.3	68.7698	0.00432858	0.00356228	-0.0206937	0.000920691	0.00432858	0.00524927		Systole (S)	0.102448	0.0614643	0.220189	0.0882375	0.102448	0.0997486
331.667	64.8661	-0.006566	0.00376184	-0.0463209			0.00654083	-0.006566	-2.5168e-05		0.325	64.326	-0.00969039	0.00126446	-0.0504002	0.00594025	-0.00969039	-0.00375021		Diastole (E-D-A)	0.0454207	0.0248933	0.294089	0.0211513	0.0454207	0.0397621
357.179	62.5337	-0.0196768	-0.00672694	-0.0634009			0.00401273	-0.0196768	-0.0156641		0.35	62.4028	-0.0196935	-0.00954076	-0.0592116	0.00158422	-0.0196935	-0.0181093
382.692	62.0087	-0.0197425	-0.0179394	-0.0467039			-0.00566481	-0.0197425	-0.0254073		0.375	62.1308	-0.0177843	-0.0178553	-0.0435604	-0.00657108	-0.0177843	-0.0243554		Whole heartbeat	0.102448	0.0614643	0.294089	0.0882375	0.102448	0.0997486
408.205	62.4658	-0.012373	-0.0176223	-0.034873			-0.00907478	-0.012373	-0.0214479		0.4	63.0681	-0.0111696	-0.0167984	-0.0386067	-0.00896305	-0.0111696	-0.0201326
433.718	65.0682	-0.00699171	-0.0139263	-0.051471			-0.00856467	-0.00699171	-0.0155564		0.425	65.4995	-0.00660543	-0.0138344	-0.0534812	-0.00867822	-0.00660543	-0.0152836
459.231	72.5026	0.000465032	-0.0120022	-0.089201			-0.0106267	0.000465032	-0.0101617		0.45	71.6445	-0.000482096	-0.0122611	-0.0845126	-0.0103773	-0.000482096	-0.0108595
484.744	84.4073	0.0116284	-0.00922555	0.0385607			-0.0138037	0.0116284	-0.00217534		0.475	80.9685	0.00808252	-0.0101651	-0.00246986	-0.0128445	0.00808252	-0.004762
510.256	100.421	0.0454207	0.0101872	0.188199			-0.013888	0.0454207	0.0315327		0.5	93.0178	0.0285469	0.000374024	0.113382	-0.0139495	0.0285469	0.0145974
535.769	114.092	0.0364078	0.0248933	0.294089			0.0033543	0.0364078	0.0397621		0.525	105.401	0.0425592	0.0151747	0.224546	-0.00813788	0.0425592	0.0344213
561.282	123.42	-0.00449878	0.0145395	0.232452			0.0148409	-0.00449878	0.0103422		0.55	115.872	0.0291131	0.0230619	0.283326	0.00541563	0.0291131	0.0345287
586.795	129.312	-0.0225756	-0.00598392	0.132912			0.00610561	-0.0225756	-0.01647		0.575	123.523	-0.00479959	0.0141985	0.230805	0.0146961	-0.00479959	0.0098965
612.308	132.676	-0.012479	-0.0226165	0.0689986			-0.013347	-0.012479	-0.0258259		0.6	128.393	-0.0196481	-0.00265465	0.149105	0.00752511	-0.0196481	-0.012123
637.821	133.452	0.00644108	-0.0207046	0.0456603			-0.0211513	0.00644108	-0.0147102		0.625	131.568	-0.0158651	-0.0170446	0.090432	-0.0068285	-0.0158651	-0.0226937
663.333	133.869	0.0108724	-0.00932223	0.0291238			-0.0135095	0.0108724	-0.00263708		0.65	133.062	-0.00310101	-0.021669	0.0574312	-0.0172154	-0.00310101	-0.0203164
688.846	134.058	0.00220217	0.00112783	0.011367			-0.000124272	0.00220217	0.0020779		0.675	133.677	0.00883005	-0.0145684	0.0367457	-0.0170317	0.00883005	-0.00820163
714.359	134.152	-0.00325492	0.0077376	-0.00343589			0.0083284	-0.00325492	0.00507348		0.7	134.031	0.00343696	-0.000360409	0.0138959	-0.0020307	0.00343696	0.00140639
739.872	135.085	0.00172409	0.0109227	-0.0117115			0.00859737	0.00172409	0.0103215		0.725	134.316	-0.00238545	0.00829386	-0.00488116	0.00837539	-0.00238545	0.00598994
765.385	135.495	0.00983001	0.0130423	-0.011389			0.00637991	0.00983001	0.0162099		0.75	135.287	0.00571833	0.0119673	-0.0115526	0.00750466	0.00571833	0.0132231
790.897	135.704	0.0118391	0.00962127	-0.00735868			0.00241268	0.0118391	0.0142518		0.775	135.664	0.0114597	0.0102674	-0.00811979	0.00316193	0.0114597	0.0146216
816.41	136.036	0.00782236	0.00133669	-0.00801566			-0.00275365	0.00782236	0.00506871		0.8	135.995	0.00743742	0.00078741	-0.00960735	-0.00303676	0.00743742	0.00440065
841.923	135.715	0.00485086	-0.00290322	-0.0203027			-0.00493962	0.00485086	-8.87577e-05		0.825	135.992	0.00493758	-0.00323225	-0.0270969	-0.00526804	0.00493758	-0.000330324
867.436	136.629	0.00513874	-0.00399516	-0.0428525			-0.00602928	0.00513874	-0.000890545		0.85	137.209	0.00752867	-0.00198556	-0.0423266	-0.00548398	0.00752867	0.00204483
892.949	138.867	0.0144605	0.00384438	-0.0407926			-0.0039009	0.0144605	0.0105596		0.875	139.656	0.0164352	0.00624752	-0.0293105	-0.00280709	0.0164352	0.0136281
918.462	142.519	0.023773	0.0151844	0.0134223			0.00126357	0.023773	0.0250366		0.9	143.111	0.0204436	0.0139735	0.0235514	0.00187961	0.0204436	0.0223233
943.974	145.94	0.00413288	0.00803839	0.0731326			0.00489498	0.00413288	0.00902786		0.925	146.123	-0.00038664	0.00610047	0.0750918	0.00547653	-0.00038664	0.00508989
969.487	147.345	-0.0309967	-0.00702527	0.0883555			0.00941432	-0.0309967	-0.0215824		0.95	147.363	-0.0304117	-0.00673712	0.0853605	0.00937138	-0.0304117	-0.0210403
995	147.548	-0.0242235	-0.00368869	0.0536828			0.00891719	-0.0242235	-0.0153063		0.975	147.556	-0.0239302	-0.00354416	0.0521814	0.00889573	-0.0239302	-0.0150345
Name	V10											This dataset	Reference							RMS values
Filename											End systole	0.35	0.393								lvot sep-lat	inf-ant	base-apex	2ch	3ch	4ch
											End E-wave	0.566	0.664							S	0.0687432	0.0158611	0.108277	0.0465807	0.0687432	0.0238835
Delineation:	Stack 9, sbFE/M2D/SA SENSE , LV endo, Cine manual										End diastasis	0.776	0.815							E	0.0190355	0.00963898	0.121896	0.0131414	0.0190355	0.012159
lvot sep-lat direction (degrees):	-2	Stack 9, sbFE/M2D/SA SENSE																		D	0.00547502	0.00299467	0.00863208	0.00293428	0.00547502	0.00445309
base-apex direction (degrees):	45	Stack 6, sbFE/BH4ch																		A	0.0182666	0.0109702	0.0417321	0.0172999	0.0182666	0.0069331
											Resampled data
Non-resampled data																				Systole (S)	0.0687432	0.0158611	0.108277	0.0465807	0.0687432	0.0238835
Time (ms)	Volume (ml)	lvot sep-lat (N)	inf-ant (N)	base-apex (N)			2ch (N)	3ch (N)	4ch (N)		Time (fraction of RR)	Volume (ml)	lvot sep-lat (N)	inf-ant (N)	base-apex (N)	2ch (N)	3ch (N)	4ch (N)		Diastole (E-D-A)	0.0154426	0.00850265	0.0755314	0.0124438	0.0154426	0.00853408
0	133.404	0.0423117	-0.00916341	-0.0145594			-0.0290916	0.0423117	0.0132201		0	133.404	0.0423117	-0.00916341	-0.0145594	-0.0290916	0.0423117	0.0132201
28.7692	127.098	0.0405692	0.00164618	0.0309534			-0.018859	0.0405692	0.0217102		0.025	127.788	0.0407612	0.000513581	0.0261903	-0.0199357	0.0407612	0.0208254		Whole heartbeat	0.0425321	0.0116208	0.0883832	0.0293269	0.0425321	0.0157158
57.5385	121.644	0.0598885	-0.0153837	0.150395			-0.0432669	0.0598885	0.0166216		0.05	122.837	0.0558223	-0.0117871	0.125183	-0.038119	0.0558223	0.0177033
86.3077	116.431	0.0970404	-0.0331118	0.216621			-0.0771959	0.0970404	0.0198445		0.075	118.142	0.0852377	-0.0274742	0.1956	-0.0664122	0.0852377	0.0188254
115.077	110.851	0.100007	-0.0317885	0.190059			-0.0775332	0.100007	0.0224737		0.1	113.293	0.0988029	-0.032371	0.201483	-0.0774356	0.0988029	0.0213674
143.846	101.175	0.107208	-0.0166704	0.146276			-0.0680409	0.107208	0.039167		0.125	106.469	0.103646	-0.0246486	0.169584	-0.0731694	0.103646	0.0304766		Peak values
172.615	92.5649	0.109483	-0.00999303	0.117435			-0.0633955	0.109483	0.0460872		0.15	98.2175	0.108228	-0.0142663	0.136025	-0.0664692	0.108228	0.0417592			lvot sep-lat	inf-ant	base-apex	2ch	3ch	4ch
201.385	84.8203	0.100535	-0.0130235	0.0981716			-0.0615463	0.100535	0.038989		0.175	90.7519	0.107392	-0.0107657	0.112771	-0.0630192	0.107392	0.0443724		S	0.109483	0.0331118	0.216621	0.0775332	0.109483	0.0460872
230.154	77.7414	0.0696398	-0.0140814	0.0677858			-0.0470147	0.0696398	0.0226251		0.2	83.9377	0.0964594	-0.0131767	0.0941625	-0.0596411	0.0964594	0.0368184		E	0.0254422	0.0163965	0.220826	0.0238543	0.0254422	0.0182719
258.923	67.7076	0.0277172	-0.0078681	0.0284012			-0.0206726	0.0277172	0.00704464		0.225	77.5883	0.0689263	-0.0139767	0.0671162	-0.0465673	0.0689263	0.022359		D	0.0104499	0.0046111	0.0213127	0.00606753	0.0104499	0.00697824
287.692	60.65	0.0163265	-0.00652205	0.000783658			-0.0138115	0.0163265	0.00251497		0.25	68.6523	0.0312479	-0.00839748	0.031722	-0.0228964	0.0312479	0.00835148		A	0.0333169	0.0204477	0.0697179	0.0343666	0.0333169	0.0130843
316.462	56.6444	0.00357625	-0.00538904	-0.0345104			-0.0064552	0.00357625	-0.0028789		0.275	62.0866	0.0184848	-0.00678613	0.00594039	-0.0151194	0.0184848	0.00336547
345.231	55.767	-0.00777319	-0.00825279	-0.0593767			-0.00326053	-0.00777319	-0.0110337		0.3	57.8981	0.0073893	-0.00573295	-0.024	-0.00865958	0.0073893	-0.00127023		Systole (S)	0.109483	0.0331118	0.216621	0.0775332	0.109483	0.0460872
374	56.5332	-0.0131472	-0.0120235	-0.0485182			-0.00383906	-0.0131472	-0.0169863		0.325	56.1376	-0.00302262	-0.00705448	-0.0489709	-0.00459806	-0.00302262	-0.00762068		Diastole (E-D-A)	0.0333169	0.0204477	0.220826	0.0343666	0.0333169	0.0182719
402.769	58.6225	-0.0186542	-0.00918128	-0.0356104			0.00137587	-0.0186542	-0.0172783		0.35	56.1257	-0.0102715	-0.0100059	-0.0543322	-0.00352958	-0.0102715	-0.0138011
431.538	61.7975	-0.0219207	-0.0035413	-0.0516307			0.00789345	-0.0219207	-0.0140272		0.375	57.2828	-0.0150818	-0.0110307	-0.0440077	-0.00201194	-0.0150818	-0.0170938		Whole heartbeat	0.109483	0.0331118	0.220826	0.0775332	0.109483	0.0460872
460.308	65.8207	-0.0216295	-0.00214371	-0.0242188			0.00895819	-0.0216295	-0.0126712		0.4	59.3311	-0.0193631	-0.00797724	-0.0390602	0.00277302	-0.0193631	-0.01659
489.077	78.5534	0.00203587	-0.0129766	0.0930747			-0.0122559	0.00203587	-0.01022		0.425	61.8788	-0.0219169	-0.00351496	-0.0511136	0.00791436	-0.0219169	-0.0140025
517.846	91.1931	0.024233	0.00710759	0.204665			-0.00596111	0.024233	0.0182719		0.45	65.0855	-0.0216983	-0.00241396	-0.0295087	0.00875862	-0.0216983	-0.0129397
546.615	102.301	0.00426921	0.0112521	0.220826			0.00760994	0.00426921	0.0118792		0.475	73.6426	-0.00816093	-0.00839843	0.0431521	-0.00319278	-0.00816093	-0.0113537
575.385	110.438	-0.019309	0.0163965	0.147386			0.0238543	-0.019309	0.00454539		0.5	83.7529	0.010433	-0.00545877	0.135736	-0.0099439	0.010433	0.000489117
604.154	112.921	-0.0254422	0.0108896	0.0808653			0.0221518	-0.0254422	-0.0032904		0.525	93.508	0.0204827	0.00791265	0.20819	-0.00338882	0.0204827	0.0170939
632.923	114.498	-0.018305	0.00134489	0.0403732			0.0103171	-0.018305	-0.00798781		0.55	102.345	0.00414999	0.0112784	0.220462	0.00769236	0.00414999	0.0118425
661.692	115.431	-0.00596972	-0.0046111	0.0213127			-0.00100852	-0.00596972	-0.00697824		0.575	108.831	-0.0143733	0.015331	0.162952	0.0204636	-0.0143733	0.00609038
690.462	115.983	0.00534403	-0.00392092	0.00667563			-0.00606753	0.00534403	-0.000723618		0.6	111.926	-0.0229561	0.0131258	0.107872	0.0228454	-0.0229561	-0.000110695
719.231	116.576	0.0104499	-0.000190486	-0.0042907			-0.0053899	0.0104499	0.00505999		0.625	113.546	-0.0226362	0.00713604	0.0649431	0.0174982	-0.0226362	-0.00513808
748	117.086	0.0081006	0.00335381	-0.00922017			-0.0011458	0.0081006	0.00695467		0.65	114.678	-0.0159319	0.000198967	0.0367066	0.00813826	-0.0159319	-0.00779365
776.769	117.411	0.0041492	0.00456166	-0.00658114			0.001876	0.0041492	0.0060252		0.675	115.57	-0.00312974	-0.00443788	0.0176386	-0.00227846	-0.00312974	-0.0054082
805.538	117.451	0.00270502	0.00305984	-0.00100421			0.00129737	0.00270502	0.0040025		0.7	116.364	0.00861933	-0.00152798	-0.000358984	-0.00563296	0.00861933	0.00298649
834.308	117.1	0.00212959	0.000607867	0.00234751			-0.000538427	0.00212959	0.00159116		0.725	117.097	0.00796903	0.00339394	-0.00913227	-0.00104521	0.00796903	0.00692382
863.077	116.885	-3.43643e-05	-7.6443e-05	0.00286509			-4.90919e-05	-3.43643e-05	-8.33393e-05		0.75	117.428	0.00353682	0.00392492	-0.00421638	0.00163061	0.00353682	0.00516743
891.846	116.907	0.00130281	-0.00149851	-0.0032181			-0.00194919	0.00130281	-0.000646379		0.775	117.165	0.00223586	0.00106081	0.00172842	-0.000199298	0.00223586	0.00203657
920.615	117.266	0.00527532	-0.00291183	-0.0168337			-0.00515934	0.00527532	0.000115976		0.8	116.89	0.000240442	-0.000368787	0.00161483	-0.000439623	0.000240442	-0.000199063
949.385	117.806	0.011078	-0.00132367	-0.0285216			-0.00668526	0.011078	0.00439275		0.825	117.095	0.00338265	-0.00223839	-0.0103468	-0.00362983	0.00338265	-0.000247188
978.154	119.763	0.0184914	0.00104014	-0.014701			-0.00834497	0.0184914	0.0101464		0.85	117.663	0.00953588	-0.00174565	-0.0254154	-0.00627979	0.00953588	0.00325609
1006.92	123.473	0.0139672	0.00704437	0.0309929			-0.000882954	0.0139672	0.0130843		0.875	119.657	0.0180846	0.000910352	-0.0154601	-0.00825396	0.0180846	0.00983068
1035.69	129.272	-0.0106058	0.0168339	0.0680943			0.0198815	-0.0106058	0.00927563		0.9	124.382	0.0102649	0.00852289	0.0365975	0.00224857	0.0102649	0.0125134
1064.46	130.746	-0.0333169	0.0204477	0.0697179			0.0343666	-0.0333169	0.00104976		0.925	129.813	-0.0188945	0.0181532	0.0686888	0.0251684	-0.0188945	0.00627388
1093.23	131.429	-0.0268436	0.013408	0.0445612			0.0250334	-0.0268436	-0.00181017		0.95	131.141	-0.0295813	0.0163851	0.0552002	0.0289806	-0.0295813	-0.000600756
1122	132.067	0.00622113	-0.0045357	0.0132609			-0.00703849	0.00622113	-0.00081736		0.975	131.932	-0.000775893	-0.000738424	0.0198847	-0.000251595	-0.000775893	-0.00102749
Name	J01											This dataset	Reference							RMS values
Filename											End systole	0.35	0.393								lvot sep-lat	inf-ant	base-apex	2ch	3ch	4ch
											End E-wave	0.671	0.664							S	0.155306	0.0286236	0.260945	0.0916153	0.155306	0.0699685
Delineation:	Stack 5, CINE_segmented_SAX_InlineVF , LV endo, Cine										End diastasis	0.751	0.815							E	0.0309189	0.0252711	0.192181	0.0180389	0.0309189	0.0333246
lvot sep-lat direction (degrees):	95	Stack 5, CINE_segmented_SAX_InlineVF																		D	0.00490792	0.00920853	0.0215079	0.00676813	0.00490792	0.00966599
base-apex direction (degrees):	125	Stack 7, CINE_segmented_2,3,4 ch																		A	0.0291694	0.0339147	0.110833	0.0274825	0.0291694	0.0373558
											Resampled data
Non-resampled data																				Systole (S)	0.155306	0.0286236	0.260945	0.0916153	0.155306	0.0699685
Time (ms)	Volume (ml)	lvot sep-lat (N)	inf-ant (N)	base-apex (N)			2ch (N)	3ch (N)	4ch (N)		Time (fraction of RR)	Volume (ml)	lvot sep-lat (N)	inf-ant (N)	base-apex (N)	2ch (N)	3ch (N)	4ch (N)		Diastole (E-D-A)	0.0278607	0.0270279	0.150964	0.0207652	0.0278607	0.032445
0	188.961	0.0816089	-0.00509211	0.137485			-0.0452143	0.0816089	0.0363946		0	188.961	0.0816089	-0.00509211	0.137485	-0.0452143	0.0816089	0.0363946
23.525	184.57	0.133305	-0.0116886	0.159463			-0.0767753	0.133305	0.05653		0.025	185.051	0.127773	-0.0109824	0.157117	-0.0733977	0.127773	0.0543755		Whole heartbeat	0.0945861	0.0275969	0.196586	0.056727	0.0945861	0.0489663
47.05	179.76	0.198176	-0.0137831	0.270658			-0.111025	0.198176	0.0871516		0.05	180.813	0.184293	-0.0133358	0.246852	-0.103696	0.184293	0.0805974
70.575	174.32	0.222248	-0.0540802	0.379164			-0.157959	0.222248	0.0642895		0.075	176.106	0.214554	-0.041133	0.34435	-0.142899	0.214554	0.0716546
94.1	165.069	0.244988	-0.0588775	0.508956			-0.173483	0.244988	0.0715044		0.1	169.118	0.235512	-0.0568836	0.454219	-0.167019	0.235512	0.0684934
117.625	153.256	0.227348	-0.0275646	0.508372			-0.137546	0.227348	0.0898023		0.125	159.719	0.236996	-0.0441775	0.509376	-0.156757	0.236996	0.0802393		Peak values
141.15	135.007	0.184124	0.0166015	0.319592			-0.0776845	0.184124	0.106439		0.15	146.987	0.212008	-0.0111468	0.439615	-0.115657	0.212008	0.0963504			lvot sep-lat	inf-ant	base-apex	2ch	3ch	4ch
164.675	118.3	0.209071	0.0211155	0.198192			-0.086249	0.209071	0.122822		0.175	131.096	0.191173	0.0178245	0.2891	-0.0801498	0.191173	0.111023		S	0.244988	0.0588775	0.508956	0.173483	0.244988	0.122822
188.2	102.621	0.150041	0.00171243	0.088154			-0.0735375	0.150041	0.0765036		0.2	116.345	0.201189	0.0184195	0.183075	-0.0846429	0.201189	0.116546		E	0.0792677	0.0581289	0.373093	0.0328518	0.0792677	0.0789406
211.725	93.7719	0.0826464	-0.0142468	0.0208242			-0.0536612	0.0826464	0.0289852		0.225	102.486	0.148935	0.00144638	0.0870413	-0.0732149	0.148935	0.07572		D	0.00912388	0.0156689	0.0314375	0.012766	0.00912388	0.0143732
235.25	85.9628	0.0342728	-0.0137345	-0.0296308			-0.0290309	0.0342728	0.00524192		0.25	94.605	0.0885532	-0.0128715	0.0266825	-0.0554237	0.0885532	0.0331296		A	0.0448819	0.0705652	0.200451	0.0386704	0.0448819	0.0835522
258.775	79.713	0.00842662	-0.0185632	-0.0509537			-0.0202895	0.00842662	-0.011863		0.275	87.5524	0.0435088	-0.0138488	-0.0200777	-0.0337478	0.0435088	0.00976104
282.3	77.4143	-0.0283113	-0.0349648	-0.0927201			-0.0161247	-0.0283113	-0.044436		0.3	81.669	0.0161221	-0.0171502	-0.0446759	-0.0229135	0.0161221	-0.00679143		Systole (S)	0.244988	0.0588775	0.508956	0.173483	0.244988	0.122822
305.825	76.6288	-0.0622316	-0.0358273	-0.112994			8.84296e-05	-0.0622316	-0.0621432		0.325	78.3852	-0.013058	-0.0281596	-0.0753916	-0.017858	-0.013058	-0.0309159		Diastole (E-D-A)	0.0792677	0.0705652	0.373093	0.0386704	0.0792677	0.0835522
329.35	77.9448	-0.0502862	-0.00598701	-0.0625246			0.0199582	-0.0502862	-0.030328		0.35	77.0465	-0.0442799	-0.0353718	-0.102266	-0.00849284	-0.0442799	-0.0527728
352.875	79.4455	-0.00657968	0.00725099	-0.00835568			0.00956937	-0.00657968	0.00298969		0.375	77.1009	-0.0579964	-0.0252395	-0.09509	0.00714009	-0.0579964	-0.0508562		Whole heartbeat	0.244988	0.0705652	0.508956	0.173483	0.244988	0.122822
376.4	81.0694	-0.00432813	0.00274266	-0.0414477			0.00453932	-0.00432813	0.000211105		0.4	78.4425	-0.0359776	-0.00165239	-0.0447907	0.0165577	-0.0359776	-0.0194198
399.925	82.2109	-0.0191178	0.00601743	-0.105746			0.0147702	-0.0191178	-0.00434772		0.425	80.2837	-0.00542951	0.00494724	-0.0252719	0.00699921	-0.00542951	0.00156971
423.45	86.8538	-0.00412043	0.0304781	-0.104044			0.028455	-0.00412043	0.0243346		0.45	81.8692	-0.0146479	0.00502775	-0.0863138	0.0116781	-0.0146479	-0.00296981
446.975	96.7489	0.0349787	0.0581289	0.0494338			0.0328518	0.0349787	0.0678304		0.475	86.3206	-0.00592997	0.0275382	-0.104282	0.0268137	-0.00592997	0.0208837
470.5	114.213	0.0792677	0.0453876	0.199515			-0.000327106	0.0792677	0.0789406		0.5	97.9655	0.0376878	0.0574715	0.0584907	0.0309278	0.0376878	0.0686157
494.025	132.298	0.035444	-6.61491e-07	0.298966			-0.0177225	0.035444	0.0177215		0.525	118.81	0.06959	0.0352137	0.223034	-0.00429901	0.06959	0.0652909
517.55	145.299	-0.00988744	-0.0282494	0.373093			-0.019521	-0.00988744	-0.0294085		0.55	138.001	0.0166338	-0.0117703	0.330497	-0.0185102	0.0166338	-0.0018764
541.075	155.929	-0.00491893	-0.0229524	0.335644			-0.0174179	-0.00491893	-0.0223368		0.575	151.923	-0.00688227	-0.0250664	0.350792	-0.0182669	-0.00688227	-0.0251492
564.6	164.978	0.00318524	-0.020388	0.224032			-0.0192492	0.00318524	-0.0160639		0.6	163.238	0.001555	-0.0209144	0.246615	-0.01889	0.001555	-0.0173349
588.125	166.039	0.017521	-0.00700154	0.125335			-0.014824	0.017521	0.00269698		0.625	166.031	0.017408	-0.00710679	0.126112	-0.0148588	0.017408	0.00254924
611.65	166.235	0.015882	0.0035463	0.0552071			-0.0048697	0.015882	0.0110121		0.65	166.041	0.0129206	0.00351691	0.0509848	-0.00341446	0.0129206	0.009506
635.175	165.134	-0.000788019	0.00338095	0.0314375			0.003322	-0.000788019	0.00253398		0.675	165.062	-0.000498816	0.00332599	0.0304166	0.00312973	-0.000498816	0.00263092
658.7	164.145	0.00314666	0.00263322	0.0175484			0.000707137	0.00314666	0.0038538		0.7	164.538	0.00158993	0.0029291	0.0230438	0.00174163	0.00158993	0.00333156
682.225	163.221	0.00912388	0.00867812	0.0165992			0.00295348	0.00912388	0.0120774		0.725	164.022	0.00394375	0.00343939	0.017422	0.00100677	0.00394375	0.00495052
705.75	162.442	0.00160721	0.0156689	0.0166901			0.012766	0.00160721	0.0143732		0.75	163.533	0.00711416	0.00664564	0.0169186	0.00219821	0.00711416	0.00931253
729.275	161.531	-0.0109211	0.0264224	0.00223187			0.028343	-0.0109211	0.0174221		0.775	163.071	0.00767266	0.0100277	0.0166169	0.00484794	0.00767266	0.0125206
752.8	160.531	-0.0139707	0.0298475	-0.0274314			0.032834	-0.0139707	0.0188634		0.8	162.659	0.00368877	0.0137331	0.016665	0.0100489	0.00368877	0.0137375
776.325	161.736	-0.0224189	0.0211391	-0.0715768			0.0295166	-0.0224189	0.00709764		0.825	161.915	-0.00565603	0.0219034	0.00830804	0.021797	-0.00565603	0.0161409
799.85	163.901	-0.0176863	0.010677	-0.089848			0.0180896	-0.0176863	0.000403361		0.85	160.607	-0.0137412	0.0295899	-0.0251995	0.0324962	-0.0137412	0.018755
823.375	167.505	0.016993	0.00713554	-0.0640472			-0.00231693	0.016993	0.0146759		0.875	162.322	-0.0211529	0.0183396	-0.0764698	0.0264589	-0.0211529	0.00530613
846.9	176.257	0.038199	-0.0159923	0.00773663			-0.0329492	0.038199	0.00524965		0.9	166.122	0.00350517	0.00851391	-0.0740905	0.00562057	0.00350517	0.00912591
870.425	185.569	0.0371763	0.000236971	0.13156			-0.018383	0.0371763	0.0187933		0.925	175.926	0.0373598	-0.0150748	0.00488459	-0.0317349	0.0373598	0.00562488
893.95	191.969	0.0448819	0.0705652	0.200451			0.0386704	0.0448819	0.0835522		0.95	187.541	0.0395049	0.0214059	0.152329	-0.00121433	0.0395049	0.0382905
917.475	192.441	0.0371943	0.0539985	0.186954			0.028167	0.0371943	0.0653613		0.975	192.277	0.0398581	0.059739	0.191631	0.0318065	0.0398581	0.0716645
Name	J02											This dataset	Reference							RMS values
Filename											End systole	0.4	0.393								lvot sep-lat	inf-ant	base-apex	2ch	3ch	4ch
											End E-wave	0.711	0.664							S	0.15604	0.0294179	0.233523	0.0576372	0.15604	0.100749
Delineation:	Stack 8, sbFE/M2D/SA , LV endo, Cine										End diastasis	0.757	0.815							E	0.0514677	0.0134906	0.196428	0.0206931	0.0514677	0.0341943
lvot sep-lat direction (degrees):	-11	Stack 8, sbFE/M2D/SA																		D	0.00274461	0.00305286	0.0578004	0.00302978	0.00274461	0.00292695
base-apex direction (degrees):	61	Stack 6, sbFE/BH4ch																		A	0.0192866	0.0158024	0.0903729	0.0110382	0.0192866	0.0209456
											Resampled data
Non-resampled data																				Systole (S)	0.15604	0.0294179	0.233523	0.0576372	0.15604	0.100749
Time (ms)	Volume (ml)	lvot sep-lat (N)	inf-ant (N)	base-apex (N)			2ch (N)	3ch (N)	4ch (N)		Time (fraction of RR)	Volume (ml)	lvot sep-lat (N)	inf-ant (N)	base-apex (N)	2ch (N)	3ch (N)	4ch (N)		Diastole (E-D-A)	0.0396856	0.0138925	0.155694	0.0166853	0.0396856	0.0282591
0	162.438	0.0297936	0.0142301	0.0357315			-0.00257318	0.0297936	0.0272204		0	162.438	0.0297936	0.0142301	0.0357315	-0.00257318	0.0297936	0.0272204
20.1026	161.374	0.11419	-0.00599067	0.149934			-0.062283	0.11419	0.0519068		0.025	161.327	0.116803	-0.0054964	0.153324	-0.0631615	0.116803	0.0536414		Whole heartbeat	0.103365	0.0214934	0.190677	0.0386763	0.103365	0.0673741
40.2051	158.737	0.258509	0.0213162	0.33716			-0.110794	0.258509	0.147715		0.05	158.589	0.259692	0.0227542	0.340111	-0.11014	0.259692	0.149552
60.3077	154.579	0.29071	0.0606482	0.417665			-0.0928321	0.29071	0.197878		0.075	154.278	0.288697	0.0599275	0.419649	-0.09245	0.288697	0.196247
80.4103	148.948	0.253983	0.0475517	0.452993			-0.0858106	0.253983	0.168173		0.1	148.301	0.252158	0.0458394	0.450777	-0.0863811	0.252158	0.165777
100.513	139.863	0.228947	0.0247196	0.422083			-0.0930656	0.228947	0.135881		0.125	139.009	0.224262	0.0240416	0.411155	-0.0913103	0.224262	0.132952		Peak values
120.615	130.275	0.178659	0.0174786	0.305275			-0.0741924	0.178659	0.104466		0.15	129.248	0.177666	0.0195101	0.291599	-0.0719366	0.177666	0.105729			lvot sep-lat	inf-ant	base-apex	2ch	3ch	4ch
140.718	120.667	0.16911	0.0351399	0.18431			-0.0541232	0.16911	0.114987		0.175	119.526	0.167076	0.0365094	0.172762	-0.0519198	0.167076	0.115156		S	0.29071	0.0606482	0.452993	0.110794	0.29071	0.197878
160.821	111.52	0.153025	0.0452095	0.0969606			-0.0373601	0.153025	0.115665		0.2	110.15	0.147613	0.0439581	0.0901245	-0.0357378	0.147613	0.111875		E	0.110097	0.0333989	0.392912	0.0491314	0.110097	0.0763546
180.923	101.906	0.116898	0.036793	0.0519511			-0.0265855	0.116898	0.0903126		0.225	100.934	0.110826	0.0326475	0.0460797	-0.0271393	0.110826	0.0836865		D	0.00299643	0.00321407	0.0707008	0.0039946	0.00299643	0.00401718
201.026	95.8417	0.0805791	0.0121275	0.0170168			-0.0297868	0.0805791	0.0507923		0.25	94.9278	0.0734507	0.00914715	0.00980784	-0.0288037	0.0734507	0.044647		A	0.0351771	0.0263699	0.139534	0.0195758	0.0351771	0.0370969
221.128	90.7106	0.0421447	-0.00389067	-0.0216991			-0.0244418	0.0421447	0.0177029		0.275	89.3751	0.0351427	-0.00491974	-0.0306738	-0.021832	0.0351427	0.0133107
241.231	83.8945	0.00840447	-0.00880297	-0.0645967			-0.0118259	0.00840447	-0.00342139		0.3	83.2836	0.00265825	-0.010967	-0.0749635	-0.0108268	0.00265825	-0.00816854		Systole (S)	0.29071	0.0606482	0.452993	0.110794	0.29071	0.197878
261.333	81.0363	-0.017762	-0.0186459	-0.11173			-0.00726685	-0.017762	-0.0250288		0.325	80.6181	-0.0193072	-0.0199875	-0.112687	-0.00765606	-0.0193072	-0.0269633		Diastole (E-D-A)	0.110097	0.0333989	0.392912	0.0491314	0.110097	0.0763546
281.436	79.2301	-0.0243136	-0.0243329	-0.115748			-0.00891608	-0.0243136	-0.0332297		0.35	79.2396	-0.0240434	-0.0237629	-0.108074	-0.00855756	-0.0240434	-0.032601
301.538	79.2684	-0.0232295	-0.0220464	-0.0849651			-0.00747803	-0.0232295	-0.0307075		0.375	79.9834	-0.0213467	-0.018735	-0.0766676	-0.00555165	-0.0213467	-0.0268982		Whole heartbeat	0.29071	0.0606482	0.452993	0.110794	0.29071	0.197878
321.641	81.9443	-0.0159904	-0.00933001	-0.0530769			-8.48123e-05	-0.0159904	-0.0160752		0.4	83.0194	-0.0138997	-0.0042623	-0.0571476	0.00325859	-0.0138997	-0.0106411
341.744	85.2901	-0.00928827	0.00688274	-0.0660324			0.0106048	-0.00928827	0.00131645		0.425	87.3957	-0.00681311	0.00710667	-0.0935709	0.00956109	-0.00681311	0.00274798
361.846	89.7803	-0.00385247	0.00736333	-0.126266			0.00830307	-0.00385247	0.00445059		0.45	93.5596	0.00471475	0.00545939	-0.140277	0.00237061	0.00471475	0.00708537
381.949	95.9103	0.0103991	0.00418495	-0.149346			-0.00157533	0.0103991	0.00882375		0.475	102.226	0.0412241	0.0151103	-0.0747841	-0.00752607	0.0412241	0.0336979
402.051	104.175	0.0514912	0.0187485	-0.0496625			-0.00950892	0.0514912	0.0419822		0.5	116.686	0.0906899	0.0319917	0.121255	-0.0176394	0.0906899	0.0730505
422.154	117.898	0.0948606	0.0333989	0.139815			-0.018506	0.0948606	0.0763546		0.525	128.392	0.108602	0.0118856	0.302742	-0.0440079	0.108602	0.0645943
442.256	127.963	0.110097	0.0131107	0.297304			-0.0436941	0.110097	0.0664024		0.55	136.261	0.0766641	-0.00593868	0.379339	-0.0434752	0.0766641	0.0331889
462.359	135.186	0.0832503	-0.00866746	0.392912			-0.0491314	0.0832503	0.034119		0.575	141.697	0.041695	0.0063571	0.287908	-0.0153421	0.041695	0.0263528
482.462	140.382	0.0503639	0.00492742	0.324879			-0.0209147	0.0503639	0.0294491		0.6	145.183	0.0172362	0.0125759	0.178436	0.00227284	0.0172362	0.0195091
502.564	144.091	0.0254773	0.00902571	0.218692			-0.00492214	0.0254773	0.0205551		0.625	146.743	0.00197369	0.0114399	0.119296	0.00892048	0.00197369	0.0108942
522.667	146.265	0.00894018	0.0161474	0.137901			0.00951398	0.00894018	0.0184542		0.65	146.512	0.000210977	0.00136828	0.0891311	0.0010795	0.000210977	0.00129033
542.769	147	-0.0018006	0.00888952	0.109215			0.00859875	-0.0018006	0.00679815		0.675	146.855	0.00202366	-0.0018796	0.0764046	-0.00263972	0.00202366	-0.000615909
562.872	146.388	0.000720083	-0.000535488	0.0840474			-0.000823726	0.000720083	-0.000103643		0.7	147.103	0.0027189	-0.00259651	0.0723283	-0.00360813	0.0027189	-0.000889088
582.974	147.201	0.00299643	-0.00288264	0.0707008			-0.0039946	0.00299643	-0.000998172		0.725	147.36	0.00289989	-0.00177038	0.0652874	-0.00298315	0.00289989	-8.32583e-05
603.077	148.066	0.00246722	0.00321407	0.0410264			0.00154995	0.00246722	0.00401718		0.75	147.623	0.002739	8.34071e-05	0.0562653	-0.00129731	0.002739	0.00144169
623.179	148.137	-0.00530361	0.00957723	0.000798312			0.0109459	-0.00530361	0.0056424		0.775	147.887	0.00257752	0.00194367	0.0472103	0.000394562	0.00257752	0.00297208
643.282	146.57	-0.00167662	0.0216362	-0.0551848			0.0195758	-0.00167662	0.0178991		0.8	148.073	0.00171202	0.00383242	0.0371173	0.00246305	0.00171202	0.00417506
663.385	149.008	0.0100191	0.0263699	-0.105509			0.0178274	0.0100191	0.0278465		0.825	148.123	-0.00379092	0.00833861	0.00862952	0.00911685	-0.00379092	0.00532593
683.487	151.257	0.0303548	0.0253105	-0.0961776			0.00674215	0.0303548	0.0370969		0.85	146.86	-0.000305909	0.0221916	-0.0610845	0.0193714	-0.000305909	0.0190655
703.59	154.587	0.0351771	0.0155004	-0.0130867			-0.00416487	0.0351771	0.0310124		0.875	149.98	0.0187393	0.0259171	-0.101513	0.0130751	0.0187393	0.0318145
723.692	160.262	0.0184368	0.006168	0.0860623			-0.00387673	0.0184368	0.0145601		0.9	153.741	0.0339351	0.018035	-0.034544	-0.00134877	0.0339351	0.0325863
743.795	161.863	-0.0117176	0.00067513	0.139534			0.00644344	-0.0117176	-0.00527414		0.925	160.357	0.0166606	0.00584453	0.0892127	-0.00326888	0.0166606	0.0133917
763.897	161.775	-0.0227566	-0.00467822	0.134452			0.00732681	-0.0227566	-0.0154298		0.95	161.83	-0.0158362	-0.00132215	0.137638	0.00677308	-0.0158362	-0.00906314
784	161.475	-0.0079055	0.00713817	0.0703715			0.0101347	-0.0079055	0.002229		0.975	161.569	-0.0125557	0.00343835	0.0904361	0.00925549	-0.0125557	-0.00330021
Name	J03											This dataset	Reference							RMS values
Filename											End systole	0.4	0.393								lvot sep-lat	inf-ant	base-apex	2ch	3ch	4ch
											End E-wave	0.684	0.664							S	0.0487885	0.0378973	0.163708	0.0237456	0.0487885	0.0527316
Delineation:	Stack 5, sbFE/M2D/SA , LV endo, Cine										End diastasis	0.839	0.815							E	0.0274297	0.0395416	0.148505	0.03021	0.0274297	0.0425307
lvot sep-lat direction (degrees):	34	Stack 5, sbFE/M2D/SA																		D	0.00565551	0.00677098	0.0457884	0.00538336	0.00565551	0.00746866
base-apex direction (degrees):	61	Stack 7, sbFE/BH4ch																		A	0.0318207	0.0294816	0.0657214	0.0342026	0.0318207	0.0253023
											Resampled data
Non-resampled data																				Systole (S)	0.0487885	0.0378973	0.163708	0.0237456	0.0487885	0.0527316
Time (ms)	Volume (ml)	lvot sep-lat (N)	inf-ant (N)	base-apex (N)			2ch (N)	3ch (N)	4ch (N)		Time (fraction of RR)	Volume (ml)	lvot sep-lat (N)	inf-ant (N)	base-apex (N)	2ch (N)	3ch (N)	4ch (N)		Diastole (E-D-A)	0.0252454	0.0317887	0.112387	0.0274959	0.0252454	0.0328394
0	160.641	-0.0423626	-0.0327834	0.0971696			-0.00721007	-0.0423626	-0.0495725		0	160.641	-0.0423626	-0.0327834	0.0971696	-0.00721007	-0.0423626	-0.0495725
21.7179	157.749	0.00855821	-0.0708061	0.117006			-0.0655989	0.00855821	-0.0570407		0.025	157.702	0.00981634	-0.0698572	0.117719	-0.0654064	0.00981634	-0.0555901		Whole heartbeat	0.0365312	0.0343627	0.135272	0.0260606	0.0365312	0.041944
43.4359	155.112	0.0780279	-0.0183989	0.15636			-0.054948	0.0780279	0.0230801		0.05	155.01	0.0790948	-0.015736	0.161203	-0.0531751	0.0790948	0.0259197
65.1538	152.246	0.107417	0.0550289	0.289813			-0.00605224	0.107417	0.101365		0.075	152.055	0.106852	0.0561395	0.293918	-0.00480782	0.106852	0.102044
86.8718	148.667	0.0970239	0.0753242	0.36478			0.0167207	0.0970239	0.113745		0.1	147.51	0.0927073	0.0725005	0.35717	0.0164335	0.0927073	0.109141
108.59	132.431	0.0415484	0.0389025	0.264808			0.0129164	0.0415484	0.0544648		0.125	131.327	0.040771	0.0388191	0.259814	0.0132329	0.040771	0.0540039		Peak values
130.308	120.038	0.0332348	0.0377338	0.211418			0.016061	0.0332348	0.0492958		0.15	118.994	0.0335549	0.037866	0.203641	0.0160155	0.0335549	0.0495704			lvot sep-lat	inf-ant	base-apex	2ch	3ch	4ch
152.026	110.273	0.0358127	0.0386559	0.142725			0.0155707	0.0358127	0.0513834		0.175	109.233	0.0369282	0.0386424	0.133935	0.0150012	0.0369282	0.0519295		S	0.107417	0.0753242	0.36478	0.0655989	0.107417	0.113745
173.744	101.925	0.0439801	0.0383589	0.0762167			0.0112298	0.0439801	0.0552099		0.2	100.943	0.0430237	0.0357582	0.0701144	0.00945569	0.0430237	0.0524794		E	0.0478563	0.0786074	0.278023	0.0541206	0.0478563	0.0916627
195.462	95.0307	0.0374872	0.0210245	0.035598			-0.000535878	0.0374872	0.0369515		0.225	93.4657	0.0340217	0.0183193	0.029666	-0.00114589	0.0340217	0.0328758		D	0.007934	0.0135238	0.0745439	0.00960044	0.007934	0.0138236
217.179	85.268	0.0174273	0.0054395	0.00151828			-0.0040029	0.0174273	0.0134244		0.25	83.6014	0.0156121	0.00310797	-0.00279872	-0.00511448	0.0156121	0.0104977		A	0.0460342	0.0454011	0.0890463	0.0564653	0.0460342	0.0376728
238.897	75.9114	0.00799742	-0.00650128	-0.0205044			-0.00962899	0.00799742	-0.00163156		0.275	74.7994	0.00651406	-0.00821836	-0.0267254	-0.0103744	0.00651406	-0.00386025
260.615	70.2358	0.000852101	-0.0147009	-0.0502249			-0.0131574	0.000852101	-0.0123053		0.3	70.4678	-0.000982673	-0.0157351	-0.0563531	-0.0131357	-0.000982673	-0.0141184		Systole (S)	0.107417	0.0753242	0.36478	0.0655989	0.107417	0.113745
282.333	71.3211	-0.00783612	-0.0195955	-0.079234			-0.0130521	-0.00783612	-0.0208882		0.325	71.4855	-0.010863	-0.0203187	-0.0815472	-0.012165	-0.010863	-0.023028		Diastole (E-D-A)	0.0478563	0.0786074	0.278023	0.0564653	0.0478563	0.0916627
304.051	72.0309	-0.0210073	-0.0227412	-0.0892941			-0.00919086	-0.0210073	-0.0301982		0.35	72.2728	-0.0230314	-0.02152	-0.0841799	-0.00712118	-0.0230314	-0.0301526
325.769	73.0008	-0.0292033	-0.0177916	-0.0685663			-0.000806294	-0.0292033	-0.0300096		0.375	73.4992	-0.0284834	-0.0156662	-0.06224	0.000674356	-0.0284834	-0.027809		Whole heartbeat	0.107417	0.0786074	0.36478	0.0655989	0.107417	0.113745
347.487	74.8663	-0.0264447	-0.00968007	-0.0444148			0.00483914	-0.0264447	-0.0216056		0.4	77.0735	-0.0207363	-0.00849643	-0.0456355	0.00301003	-0.0207363	-0.0177263
369.205	82.3883	-0.00546613	-0.00530095	-0.0485539			-0.00185769	-0.00546613	-0.00732374		0.425	84.7386	0.000581307	-0.00496788	-0.0448704	-0.00459292	0.000581307	-0.00401169
390.923	89.2726	0.0132195	-0.00424946	-0.0369704			-0.0102899	0.0132195	0.00292957		0.45	93.1775	0.0183981	0.0021565	-0.0128291	-0.00733148	0.0183981	0.0110666
412.641	99.3013	0.0272959	0.0133151	0.0293778			-0.00211671	0.0272959	0.0251792		0.475	106.717	0.0357172	0.0329078	0.0724781	0.0106404	0.0357172	0.0463576
434.359	116.257	0.0478563	0.0619161	0.13629			0.0296927	0.0478563	0.077549		0.5	122.717	0.0476829	0.0697701	0.192753	0.0365813	0.0476829	0.0842642
456.077	129.568	0.0471733	0.0786074	0.258257			0.0444893	0.0471733	0.0916627		0.525	134.563	0.0311193	0.0751451	0.268779	0.0495179	0.0311193	0.0806371
477.795	138.934	0.0159805	0.0717194	0.278023			0.0541206	0.0159805	0.0701011		0.55	142.381	-0.00350258	0.0588064	0.253572	0.0526792	-0.00350258	0.0491766
499.513	144.864	-0.0181348	0.049063	0.235017			0.0515572	-0.0181348	0.0334222		0.575	146.753	-0.027286	0.0351276	0.178933	0.0440644	-0.027286	0.0167784
521.231	147.865	-0.0327857	0.0267404	0.145173			0.0395507	-0.0327857	0.00676499		0.6	148.686	-0.0319168	0.0160465	0.106739	0.0298551	-0.0319168	-0.00206168
542.949	149.077	-0.0314985	0.0109069	0.0882665			0.0251949	-0.0314985	-0.00630358		0.625	149.021	-0.0191951	0.00728833	0.0771828	0.0159095	-0.0191951	-0.00328577
564.667	149	-0.0145346	0.00591768	0.0729843			0.0123922	-0.0145346	-0.00214247		0.65	148.845	-0.00425264	0.00410097	0.0768913	0.00567783	-0.00425264	0.00142534
586.385	148.799	-0.0012395	0.00356865	0.0780363			0.0037103	-0.0012395	0.00247081		0.675	149.481	0.00511017	-0.0031708	0.0752051	-0.00530106	0.00511017	-0.000190888
608.103	149.64	0.00659193	-0.00474358	0.0745439			-0.00740402	0.00659193	-0.000812095		0.7	156.138	0.00568762	-0.00167192	0.0684011	-0.00429175	0.00568762	0.00139587
629.821	157.392	0.00550149	-0.00104745	0.0671249			-0.0036578	0.00550149	0.00184369		0.725	155.713	-0.00292086	-0.0118533	0.0428653	-0.00880479	-0.00292086	-0.0117257
651.538	155.45	-0.00422311	-0.0135238	0.0391133			-0.00960044	-0.00422311	-0.0138236		0.75	151.211	-0.00754166	-0.00867453	0.0259915	-0.00374157	-0.00754166	-0.0112832
673.256	150.693	-0.007934	-0.00809931	0.0244346			-0.00304717	-0.007934	-0.0109812		0.775	150.059	-0.00482906	-0.000983939	0.0112601	0.00156242	-0.00482906	-0.00326649
694.974	150.002	-0.00455152	-0.000348006	0.0100829			0.00197433	-0.00455152	-0.00257704		0.8	150.261	0.00360176	0.00157819	-0.0154653	-0.000434104	0.00360176	0.00316765
716.692	150.276	0.00408526	0.00169241	-0.0169806			-0.000576911	0.00408526	0.00350835		0.825	149.671	0.0186809	0.000115247	-0.0513302	-0.0092407	0.0186809	0.00944021
738.41	149.61	0.0201513	-4.36861e-05	-0.0547906			-0.0101135	0.0201513	0.0100378		0.85	149.404	0.0330669	0.00501861	-0.0733137	-0.0121873	0.0330669	0.0208796
760.128	149.345	0.0367378	0.00645737	-0.0785782			-0.0127766	0.0367378	0.023961		0.875	150.303	0.0336801	0.018458	-0.0602398	-0.000855074	0.0336801	0.0328251
781.846	150.822	0.0320064	0.025022	-0.0502061			0.00566639	0.0320064	0.0376728		0.9	152.391	0.015575	0.0331582	-0.0130353	0.0209284	0.015575	0.0365034
803.564	153.846	3.33846e-05	0.040846	0.0221188			0.035357	3.33846e-05	0.0353903		0.925	155.079	-0.0131616	0.0426011	0.0428936	0.0434743	-0.0131616	0.0303127
825.282	157.015	-0.0342934	0.0454011	0.0761588			0.0564653	-0.0342934	0.0221719		0.95	157.67	-0.0373056	0.0410934	0.079467	0.0542407	-0.0373056	0.016935
847	159.541	-0.0460342	0.0285925	0.0890463			0.047779	-0.0460342	0.00174475		0.975	159.869	-0.0475835	0.0263712	0.0907451	0.0466299	-0.0475835	-0.00095346
Name	J04											This dataset	Reference							RMS values
Filename											End systole	0.375	0.393								lvot sep-lat	inf-ant	base-apex	2ch	3ch	4ch
											End E-wave	0.646	0.664							S	0.128863	0.0984529	0.23113	0.0279956	0.128863	0.148521
Delineation:	Stack 8, sbFE/M2D/SA , LV endo, Cine										End diastasis	0.785	0.815							E	0.0249425	0.0274696	0.153087	0.0257397	0.0249425	0.0279356
lvot sep-lat direction (degrees):	58	Stack 8, sbFE/M2D/SA																		D	0.0101555	0.00677344	0.00834112	0.00365225	0.0101555	0.0103464
base-apex direction (degrees):	10	Stack 6, sbFE/BH4ch																		A	0.040979	0.0173411	0.127226	0.0305384	0.040979	0.018924
											Resampled data
Non-resampled data																				Systole (S)	0.128863	0.0984529	0.23113	0.0279956	0.128863	0.148521
Time (ms)	Volume (ml)	lvot sep-lat (N)	inf-ant (N)	base-apex (N)			2ch (N)	3ch (N)	4ch (N)		Time (fraction of RR)	Volume (ml)	lvot sep-lat (N)	inf-ant (N)	base-apex (N)	2ch (N)	3ch (N)	4ch (N)		Diastole (E-D-A)	0.0289112	0.0209584	0.124531	0.0243546	0.0289112	0.0219924
0	185.44	0.0821297	0.0960571	0.120217			0.042123	0.0821297	0.124253		0	185.44	0.0821297	0.0960571	0.120217	0.042123	0.0821297	0.124253
22.2821	177.244	0.154489	0.155212	0.220311			0.057173	0.154489	0.211662		0.025	177.62	0.151329	0.152631	0.215939	0.0565177	0.151329	0.207846		Whole heartbeat	0.0821555	0.0625252	0.172411	0.0257803	0.0821555	0.0925972
44.5641	170.751	0.15976	0.152152	0.410188			0.0518878	0.15976	0.211647		0.05	171.346	0.159312	0.152441	0.393421	0.0523619	0.159312	0.211673
66.8462	161.933	0.216999	0.152804	0.476469			0.0238322	0.216999	0.240831		0.075	163.145	0.209557	0.152769	0.467926	0.0275235	0.209557	0.23708
89.1282	146.767	0.180342	0.117442	0.387032			0.0115369	0.180342	0.191879		0.1	149.545	0.186805	0.123595	0.402724	0.0136339	0.186805	0.200439
111.41	129.567	0.188213	0.127654	0.312728			0.0164452	0.188213	0.204659		0.125	133.506	0.187091	0.125877	0.329066	0.0154679	0.187091	0.202558		Peak values
133.692	111.279	0.164589	0.127407	0.200271			0.0280429	0.164589	0.192632		0.15	116.305	0.171178	0.128057	0.228938	0.0253116	0.171178	0.196489			lvot sep-lat	inf-ant	base-apex	2ch	3ch	4ch
155.974	94.6314	0.152231	0.0969945	0.134589			0.00788412	0.152231	0.160115		0.175	99.9687	0.156663	0.10631	0.154279	0.0137355	0.156663	0.170399		S	0.216999	0.155212	0.476469	0.057173	0.216999	0.240831
178.256	82.3556	0.132499	0.0618349	0.0883322			-0.0126988	0.132499	0.1198		0.2	86.8536	0.13973	0.0739365	0.104285	-0.00583387	0.13973	0.133896		E	0.0455306	0.0488359	0.300417	0.0426224	0.0455306	0.0530537
200.538	74.2252	0.0799905	0.0290027	0.0309953			-0.0148782	0.0799905	0.0651123		0.225	77.5767	0.100589	0.0418272	0.0533401	-0.0140709	0.100589	0.0865178		D	0.0183567	0.0123904	0.0125003	0.00651216	0.0183567	0.0199088
222.821	65.8955	0.0399702	0.00726372	-0.0110347			-0.0136945	0.0399702	0.0262757		0.25	69.7106	0.057326	0.0166405	0.00700598	-0.0142519	0.057326	0.043074		A	0.069254	0.0284669	0.2203	0.0468126	0.069254	0.0405428
245.103	58.3676	-0.000454567	-0.0171638	-0.0653192			-0.014637	-0.000454567	-0.0150915		0.275	62.1603	0.018756	-0.00561761	-0.0397606	-0.014243	0.018756	0.00451302
267.385	52.6429	-0.0333858	-0.0454619	-0.108825			-0.0226783	-0.0333858	-0.0560641		0.3	55.7893	-0.0161739	-0.0307158	-0.0862568	-0.0185137	-0.0161739	-0.0346876		Systole (S)	0.216999	0.155212	0.476469	0.057173	0.216999	0.240831
289.667	52.3549	-0.0278007	-0.0439369	-0.0962012			-0.0241502	-0.0278007	-0.0519508		0.325	52.5264	-0.031119	-0.0448432	-0.103702	-0.0232759	-0.031119	-0.0543949		Diastole (E-D-A)	0.069254	0.0488359	0.300417	0.0468126	0.069254	0.0530537
311.949	54.6542	-0.0144757	-0.0289758	-0.0546742			-0.0178559	-0.0144757	-0.0323316		0.35	53.1798	-0.0231607	-0.0387326	-0.081745	-0.0219631	-0.0231607	-0.0451238
334.231	58.2051	0.000372164	-0.0180988	-0.0307352			-0.0158601	0.000372164	-0.0154879		0.375	55.7656	-0.0100357	-0.0257389	-0.0475424	-0.0172727	-0.0100357	-0.0273085		Whole heartbeat	0.216999	0.155212	0.476469	0.057173	0.216999	0.240831
356.513	61.6719	0.0167458	-0.0133801	-0.0407949			-0.0199604	0.0167458	-0.00321459		0.4	59.1758	0.00477147	-0.0168432	-0.0334586	-0.0169724	0.00477147	-0.0122009
378.795	70.5352	0.0303976	0.000906095	-0.0664488			-0.0144141	0.0303976	0.0159836		0.425	64.1536	0.0202835	-0.00979062	-0.0474766	-0.0186207	0.0202835	0.0016628
401.077	81.584	0.0396031	0.00662487	-0.0394335			-0.0140642	0.0396031	0.0255388		0.45	73.6289	0.0328538	0.00235509	-0.0599063	-0.0143873	0.0328538	0.0184665
423.359	94.8521	0.0455306	0.0159205	0.0506308			-0.00897766	0.0455306	0.036553		0.475	85.2991	0.0412772	0.0089959	-0.0169362	-0.0128479	0.0412772	0.0284293
445.641	110.373	0.0355935	0.0407112	0.208856			0.0174603	0.0355935	0.0530537		0.5	99.198	0.0432412	0.022233	0.090683	-0.00236627	0.0432412	0.0408749
467.923	120.146	-0.000658643	0.0488359	0.300417			0.0426224	-0.000658643	0.0419638		0.525	113.11	0.0260891	0.042912	0.233294	0.0241184	0.0260891	0.0502075
490.205	129.577	-0.0121065	0.0397079	0.268151			0.0404413	-0.0121065	0.0283348		0.55	122.787	-0.00369687	0.0464702	0.292202	0.0420928	-0.00369687	0.038396
512.487	137.053	-0.0195019	0.0372913	0.185215			0.0420461	-0.0195019	0.0225443		0.575	131.67	-0.0141036	0.0390829	0.246011	0.0408987	-0.0141036	0.026795
534.769	140.96	-0.0136799	0.0203456	0.07684			0.0244598	-0.0136799	0.0107798		0.6	138.147	-0.0179074	0.0326471	0.155505	0.037227	-0.0179074	0.0193196
557.051	144.071	0.00400634	0.00848191	0.0257762			0.00534246	0.00400634	0.00934879		0.625	141.831	-0.00880617	0.0170773	0.0627719	0.0191925	-0.00880617	0.0103863
579.333	145.549	0.0183567	0.0123904	0.0125003			0.00155214	0.0183567	0.0199088		0.65	144.485	0.00799509	0.00956853	0.0220867	0.00428904	0.00799509	0.0122841
601.615	145.977	0.0150579	0.00466266	0.0121144			-0.00349105	0.0150579	0.0115669		0.675	145.654	0.0175501	0.0105011	0.0124059	0.000319128	0.0175501	0.0178693
623.897	145.94	0.00603316	0.00810332	0.00701037			0.00400109	0.00603316	0.0100342		0.7	145.971	0.0135635	0.00523233	0.0112691	-0.00225029	0.0135635	0.0113131
646.179	145.859	-0.00161422	-0.000621213	0.00748446			0.00026911	-0.00161422	-0.00134511		0.725	145.933	0.00537442	0.00735181	0.00705119	0.00367955	0.00537442	0.00905412
668.462	146.141	0.000971694	-0.0024825	0.00281907			-0.00263581	0.000971694	-0.00166411		0.75	145.861	-0.00159718	-0.000633473	0.00745363	0.000250005	-0.00159718	-0.00134717
690.744	146.621	0.00389176	-0.00527263	0.00114877			-0.00651216	0.00389176	-0.00262041		0.775	146.121	0.000782915	-0.0023467	0.00315957	-0.00242371	0.000782915	-0.00164079
713.026	147.13	-0.0010152	-0.00740816	-0.0159463			-0.00590802	-0.0010152	-0.00692322		0.8	146.548	0.00344578	-0.00484648	0.00140393	-0.00592009	0.00344578	-0.00247431
735.308	147.936	0.00372533	-0.0122277	-0.0627581			-0.0124522	0.00372533	-0.0087269		0.825	147.062	-0.000350153	-0.00711866	-0.0136292	-0.00598982	-0.000350153	-0.00633997
757.59	150.987	0.0311273	-0.0162655	-0.110946			-0.02965	0.0311273	0.00147725		0.85	148.019	0.00445136	-0.0123348	-0.0640355	-0.012908	0.00445136	-0.0084566
779.872	156.554	0.0659264	-0.0116201	-0.0732943			-0.0430264	0.0659264	0.0229		0.875	152.04	0.0375273	-0.0154152	-0.10405	-0.0321136	0.0375273	0.00541369
802.154	164.911	0.069254	0.0068311	0.0527143			-0.0287111	0.069254	0.0405428		0.9	159.49	0.0670978	-0.00535744	-0.0305214	-0.0381885	0.0670978	0.0289092
824.436	176.221	0.0210852	0.0126552	0.18624			0.00041694	0.0210852	0.0215022		0.925	170.719	0.0453672	0.00973593	0.119199	-0.0142521	0.0453672	0.0311151
846.718	183.001	-0.0287829	0.0284669	0.2203			0.0390445	-0.0287829	0.0102616		0.95	180.802	-0.012198	0.0232143	0.209035	0.0262033	-0.012198	0.0140051
869	185.868	-0.0451106	0.0280099	0.14704			0.0468126	-0.0451106	0.00170199		0.975	185.403	-0.0424296	0.0280859	0.159081	0.0455379	-0.0424296	0.00310828
Name	J05											This dataset	Reference							RMS values
Filename											End systole	0.325	0.393								lvot sep-lat	inf-ant	base-apex	2ch	3ch	4ch
											End E-wave	0.536	0.664							S	0.140021	0.0388488	0.236031	0.0762847	0.140021	0.0790405
Delineation:	Stack 5, sbFE/M2D/SA , LV endo, Cine										End diastasis	0.753	0.815							E	0.0311137	0.0229003	0.131847	0.0253783	0.0311137	0.0250321
lvot sep-lat direction (degrees):	56	Stack 5, sbFE/M2D/SA																		D	0.0148043	0.00619712	0.0164296	0.0100157	0.0148043	0.00817771
base-apex direction (degrees):	135	Stack 7, sbFE/BH4ch																		A	0.033054	0.0158197	0.0807279	0.0213323	0.033054	0.0216011
											Resampled data
Non-resampled data																				Systole (S)	0.140021	0.0388488	0.236031	0.0762847	0.140021	0.0790405
Time (ms)	Volume (ml)	lvot sep-lat (N)	inf-ant (N)	base-apex (N)			2ch (N)	3ch (N)	4ch (N)		Time (fraction of RR)	Volume (ml)	lvot sep-lat (N)	inf-ant (N)	base-apex (N)	2ch (N)	3ch (N)	4ch (N)		Diastole (E-D-A)	0.0275668	0.016463	0.0897598	0.0199953	0.0275668	0.0196646
0	209.175	0.138489	0.072422	0.111853			-0.00652523	0.138489	0.131964		0	209.175	0.138489	0.072422	0.111853	-0.00652523	0.138489	0.131964
27.9487	202.064	0.160885	-0.0354382	0.28632			-0.111133	0.160885	0.0497522		0.025	203.294	0.157147	-0.0173062	0.25703	-0.0935608	0.157147	0.0635856		Whole heartbeat	0.082975	0.0259508	0.153441	0.0464883	0.082975	0.0478688
55.8974	193.703	0.128429	-0.0848265	0.425385			-0.137676	0.128429	-0.00924739		0.05	196.597	0.139409	-0.0682322	0.378734	-0.128795	0.139409	0.0106137
83.8462	183.374	0.217044	-0.0392696	0.457219			-0.142531	0.217044	0.0745138		0.075	188.736	0.172388	-0.0623404	0.441461	-0.140182	0.172388	0.0322055
111.795	170.357	0.21999	0.0244246	0.349136			-0.0888429	0.21999	0.131147		0.1	179.366	0.21825	-0.0186672	0.42271	-0.125291	0.21825	0.0929588
139.744	155.295	0.212018	0.0338708	0.256521			-0.0766764	0.212018	0.135342		0.125	168.326	0.219045	0.0258298	0.335947	-0.0871533	0.219045	0.131892		Peak values
167.692	137.847	0.151773	0.0173764	0.147077			-0.0608383	0.151773	0.0909352		0.15	155.87	0.212364	0.0335515	0.259836	-0.0771253	0.212364	0.135238			lvot sep-lat	inf-ant	base-apex	2ch	3ch	4ch
195.641	120.572	0.135014	0.0140334	0.0831619			-0.0553539	0.135014	0.0796605		0.175	141.532	0.163729	0.0205925	0.168491	-0.0640309	0.163729	0.099698		S	0.21999	0.0848265	0.457219	0.142531	0.21999	0.135342
223.59	106.03	0.0887175	0.0113319	0.0341845			-0.0345451	0.0887175	0.0541725		0.2	127.209	0.14153	0.0152784	0.106178	-0.0575337	0.14153	0.0839967		E	0.0519232	0.0459802	0.225301	0.0430953	0.0519232	0.0510025
251.538	98.0402	0.0559204	-0.00342974	-0.0244675			-0.0309304	0.0559204	0.02499		0.225	114.134	0.113501	0.0128032	0.0601594	-0.0456626	0.113501	0.0678384		D	0.0324028	0.0129252	0.0217118	0.0160559	0.0324028	0.0174461
279.487	91.8054	0.0145172	-0.0231034	-0.0754561			-0.0272667	0.0145172	-0.0127495		0.25	103.875	0.0794523	0.00712709	0.0174648	-0.0335539	0.0794523	0.0458984		A	0.0501209	0.0307421	0.128456	0.0387247	0.0501209	0.0409866
307.436	88.8206	-0.0129403	-0.0308056	-0.0963113			-0.0202083	-0.0129403	-0.0331486		0.275	97.4374	0.0516925	-0.00544997	-0.0297093	-0.0305661	0.0516925	0.0211265
335.385	90.5804	-0.0149191	-0.0227132	-0.0822371			-0.0122107	-0.0149191	-0.0271298		0.3	92.2814	0.0174965	-0.0216968	-0.0718154	-0.0275382	0.0174965	-0.0100417		Systole (S)	0.21999	0.0848265	0.457219	0.142531	0.21999	0.135342
363.333	95.2576	0.00263902	-0.0090086	-0.0676442			-0.0091212	0.00263902	-0.00648209		0.325	89.5649	-0.00626309	-0.0289381	-0.0912574	-0.0219296	-0.00626309	-0.0281927		Diastole (E-D-A)	0.0519232	0.0459802	0.225301	0.0430953	0.0519232	0.0510025
391.282	106.611	0.02623	-0.00672387	-0.0784609			-0.018938	0.02623	0.007292		0.35	89.8371	-0.0140751	-0.0261726	-0.0882577	-0.0156286	-0.0140751	-0.0297037
419.231	123.836	0.0318875	-0.00711819	-0.0773104			-0.0221084	0.0318875	0.00977917		0.375	92.4727	-0.00803227	-0.0173445	-0.0765559	-0.0110047	-0.00803227	-0.019037		Whole heartbeat	0.21999	0.0848265	0.457219	0.142531	0.21999	0.135342
447.179	146.125	0.0389441	0.0263786	0.00635262			0.00337241	0.0389441	0.0423165		0.4	97.7328	0.00735947	-0.00857146	-0.0699523	-0.0111028	0.00735947	-0.00374336
475.128	168.908	0.022365	0.0459802	0.115596			0.0286374	0.022365	0.0510025		0.425	106.573	0.0261416	-0.00673284	-0.0784233	-0.0189015	0.0261416	0.00724002
503.077	181.722	-0.0215019	0.0362883	0.212963			0.0421775	-0.0215019	0.0206756		0.45	119.964	0.0305814	-0.0070463	-0.0779041	-0.021393	0.0305814	0.00918837
531.026	187.664	-0.0519232	0.0197843	0.225301			0.0430953	-0.0519232	-0.0088279		0.475	136.179	0.0357458	0.0101214	-0.0346557	-0.00910753	0.0357458	0.0266383
558.974	189.828	-0.0424145	-0.00150932	0.160058			0.0199003	-0.0424145	-0.0225144		0.5	153.698	0.0341112	0.0324305	0.0394248	0.01103	0.0341112	0.0451411
586.923	186.658	-0.00515604	-0.00471609	0.0678812			-0.00150633	-0.00515604	-0.00666237		0.525	170.33	0.0178129	0.0449962	0.125787	0.0300614	0.0178129	0.0478743
614.872	185.507	0.0230628	0.000898412	0.0187945			-0.0107535	0.0230628	0.0123095		0.55	180.307	-0.0163431	0.0374496	0.201599	0.0406039	-0.0163431	0.0242607
642.821	185.392	0.0324028	0.00143716	0.00667893			-0.0149567	0.0324028	0.0174461		0.575	185.692	-0.0416205	0.0253847	0.221169	0.0427941	-0.0416205	0.00117339
670.769	185.326	0.0111034	-0.000609908	0.0216568			-0.00607999	0.0111034	0.00502344		0.6	188.631	-0.0477032	0.0103311	0.196342	0.0327988	-0.0477032	-0.0149045
698.718	185.346	-0.00184715	-0.00627321	0.0217118			-0.00450909	-0.00184715	-0.00635624		0.625	189.114	-0.0339085	-0.00224156	0.139017	0.015013	-0.0339085	-0.0188957
726.667	186.406	0.00199231	-0.00496381	0.00300431			-0.00529487	0.00199231	-0.00330256		0.65	186.653	-0.00504299	-0.00469358	0.0676843	-0.00154343	-0.00504299	-0.00658624
754.615	187.791	0.00417329	-0.00137257	-0.0128079			-0.00327546	0.00417329	0.000898018		0.675	185.499	0.0237387	0.000937327	0.0179177	-0.0110576	0.0237387	0.0126811
782.564	188.784	0.00905826	-0.00241606	-0.0210255			-0.00662143	0.00905826	0.00243683		0.7	185.358	0.0215509	0.000394257	0.01431	-0.010434	0.0215509	0.0111169
810.513	188.64	0.00972495	-0.0129252	-0.0157641			-0.0160559	0.00972495	-0.00633094		0.725	185.345	-0.00115414	-0.00597013	0.0217088	-0.00459321	-0.00115414	-0.00574735
838.462	187.617	0.00812061	-0.0101793	-0.0150829			-0.0128759	0.00812061	-0.00475533		0.75	186.938	0.00282519	-0.00359257	-0.00303325	-0.00452389	0.00282519	-0.0016987
866.41	187.161	0.0171415	0.0014928	-0.0325162			-0.00727813	0.0171415	0.00986358		0.775	188.606	0.00817854	-0.00222801	-0.0195455	-0.00601881	0.00817854	0.00215973
894.359	188.72	0.0349566	0.006866	-0.0693419			-0.0115321	0.0349566	0.0234245		0.8	188.376	0.00930974	-0.0122147	-0.0155879	-0.015233	0.00930974	-0.0059233
922.308	188.119	0.0427578	0.00529177	-0.0998759			-0.0167962	0.0427578	0.0259617		0.825	187.319	0.0140259	-0.00253873	-0.0264947	-0.00921158	0.0140259	0.00481428
950.256	189.603	0.0501209	0.00245023	-0.069718			-0.0229385	0.0501209	0.0271824		0.85	188.703	0.0347625	0.00680746	-0.0689406	-0.0114858	0.0347625	0.0232767
978.205	193.758	0.0340904	0.00171418	0.0189166			-0.0155605	0.0340904	0.0185297		0.875	188.6	0.0451338	0.00437514	-0.0901481	-0.0187779	0.0451338	0.0263559
1006.15	201.173	-0.00127543	0.00902701	0.10744			0.00845528	-0.00127543	0.00717985		0.9	192.343	0.0396319	0.00196863	-0.0117014	-0.018111	0.0396319	0.0215209
1034.1	207.403	-0.0307419	0.0269666	0.128456			0.0387247	-0.0307419	0.00798274		0.925	201.132	-0.00107686	0.00898599	0.106944	0.00832065	-0.00107686	0.00724358
1062.05	210.53	-0.032294	0.020305	0.0849265			0.0337315	-0.032294	0.0014375		0.95	208.434	-0.0312501	0.0247932	0.114252	0.0370965	-0.0312501	0.00584637
1090	210.979	0.0287265	0.0307421	0.0483424			0.0122602	0.0287265	0.0409866		0.975	210.828	0.0082474	0.0272392	0.0606205	0.0194662	0.0082474	0.0277136
Name	J06											This dataset	Reference							RMS values
Filename											End systole	0.375	0.393								lvot sep-lat	inf-ant	base-apex	2ch	3ch	4ch
											End E-wave	0.599	0.664							S	0.111474	0.0180762	0.169175	0.0585926	0.111474	0.0571859
Delineation:	Stack 5, sbFE/M2D/SA , LV endo, Cine										End diastasis	0.793	0.815							E	0.0170225	0.0263354	0.120735	0.0169789	0.0170225	0.0299488
lvot sep-lat direction (degrees):	99	Stack 5, sbFE/M2D/SA																		D	0.0155702	0.0132658	0.0140601	0.00506511	0.0155702	0.0189613
base-apex direction (degrees):	37	Stack 7, sbFE/BH4ch																		A	0.0128445	0.0159296	0.0644797	0.0144076	0.0128445	0.0159858
											Resampled data
Non-resampled data																				Systole (S)	0.111474	0.0180762	0.169175	0.0585926	0.111474	0.0571859
Time (ms)	Volume (ml)	lvot sep-lat (N)	inf-ant (N)	base-apex (N)			2ch (N)	3ch (N)	4ch (N)		Time (fraction of RR)	Volume (ml)	lvot sep-lat (N)	inf-ant (N)	base-apex (N)	2ch (N)	3ch (N)	4ch (N)		Diastole (E-D-A)	0.0153195	0.0196773	0.0814948	0.0133573	0.0153195	0.0227974
0	155.002	0.0200635	-0.0108974	0.0244646			-0.0194692	0.0200635	0.000594279		0	155.002	0.0200635	-0.0108974	0.0244646	-0.0194692	0.0200635	0.000594279
28.2821	151.686	0.0641127	-0.0381484	0.0629291			-0.0650939	0.0641127	-0.000981257		0.025	151.838	0.0621377	-0.0369267	0.0612047	-0.0630483	0.0621377	-0.000910572		Whole heartbeat	0.0693295	0.0190926	0.121998	0.0374022	0.0693295	0.0393848
56.5641	146.931	0.137397	-0.0188381	0.219328			-0.0850131	0.137397	0.0523843		0.05	147.366	0.130887	-0.0205583	0.205428	-0.0832475	0.130887	0.0476395
84.8462	140.684	0.193854	-0.00140417	0.317835			-0.098143	0.193854	0.0957107		0.075	141.543	0.186424	-0.00371224	0.304867	-0.0964269	0.186424	0.0899972
113.128	132.895	0.202172	0.0273294	0.329469			-0.0774183	0.202172	0.124754		0.1	134.322	0.200815	0.0223164	0.327594	-0.0810811	0.200815	0.119734
141.41	124.456	0.179776	0.0208158	0.255566			-0.0718612	0.179776	0.107915		0.125	126.388	0.184791	0.0222503	0.271856	-0.0731262	0.184791	0.111665		Peak values
169.692	115.407	0.149686	0.0052306	0.210212			-0.0703133	0.149686	0.0793731		0.15	117.894	0.157689	0.00929368	0.222257	-0.0707961	0.157689	0.0868933			lvot sep-lat	inf-ant	base-apex	2ch	3ch	4ch
197.974	106.077	0.117696	-0.0231343	0.16446			-0.0788829	0.117696	0.0388132		0.175	109.069	0.127572	-0.0145755	0.178577	-0.0764085	0.127572	0.051163		S	0.202172	0.0381484	0.329469	0.098143	0.202172	0.124754
226.256	96.794	0.0976948	-0.0174152	0.133227			-0.0639294	0.0976948	0.0337654		0.2	100.196	0.104808	-0.0194285	0.144296	-0.0692293	0.104808	0.0355782		E	0.024857	0.0429926	0.199113	0.0280704	0.024857	0.046395
254.538	87.8704	0.0630382	-0.018622	0.072109			-0.0476463	0.0630382	0.0153919		0.225	91.5488	0.076693	-0.0181938	0.0961011	-0.0541028	0.076693	0.0225902		D	0.0321679	0.0223859	0.0238981	0.00775834	0.0321679	0.0354706
282.821	80.2	0.0393967	-0.0137782	0.0374883			-0.0316306	0.0393967	0.00776617		0.25	83.7131	0.0497943	-0.0159203	0.0526726	-0.0386845	0.0497943	0.0111097		A	0.0190289	0.0284416	0.12006	0.0321876	0.0190289	0.0323471
311.103	74.4101	0.0138783	-0.0118789	-0.00263151			-0.0172266	0.0138783	-0.00334831		0.275	77.3272	0.0262939	-0.0128182	0.0168538	-0.0242478	0.0262939	0.00204608
339.385	71.1278	-0.0163892	-0.00769518	-0.0455091			0.00153039	-0.0163892	-0.0148588		0.3	72.9318	-9.24046e-05	-0.00995286	-0.0224339	-0.00857321	-9.24046e-05	-0.00866561		Systole (S)	0.202172	0.0381484	0.329469	0.098143	0.202172	0.124754
367.667	70.4802	-0.0202923	-0.00924496	-0.0525795			0.00213978	-0.0202923	-0.0181525		0.325	70.8658	-0.0179773	-0.00832581	-0.0483862	0.00177831	-0.0179773	-0.016199		Diastole (E-D-A)	0.0321679	0.0429926	0.199113	0.0321876	0.0321679	0.046395
395.949	70.7567	-0.00556891	-0.0100932	-0.0363496			-0.00595651	-0.00556891	-0.0115254		0.35	70.5794	-0.0150232	-0.00954855	-0.0467713	-0.000757741	-0.0150232	-0.0157809
424.231	71.649	-0.000779541	-0.00503857	-0.0442816			-0.00397372	-0.000779541	-0.00475326		0.375	71.036	-0.00408293	-0.0085251	-0.0388121	-0.00534148	-0.00408293	-0.00942441		Whole heartbeat	0.202172	0.0429926	0.329469	0.098143	0.202172	0.124754
452.513	72.8485	-0.00414391	0.00329756	-0.0926443			0.00492776	-0.00414391	0.00078385		0.4	71.9266	-0.00154836	-0.00313391	-0.0553351	-0.00193986	-0.00154836	-0.00348822
480.795	77.3895	-0.0106043	0.0161318	-0.101857			0.0192728	-0.0106043	0.00866848		0.425	73.1119	-0.00449879	0.00400156	-0.0931677	0.00571486	-0.00449879	0.00121607
509.077	87.7924	0.00617313	0.0356515	0.00633703			0.0277885	0.00617313	0.0339616		0.45	76.8654	-0.00982147	0.0145748	-0.100773	0.0175329	-0.00982147	0.00771144
537.359	101.413	0.0183246	0.0429926	0.121597			0.0280704	0.0183246	0.046395		0.475	84.7875	0.00088374	0.0295907	-0.0278824	0.0251844	0.00088374	0.0260683
565.641	115.607	0.0241516	0.0377279	0.19041			0.0205975	0.0241516	0.0447491		0.5	95.1164	0.0123334	0.0395385	0.0644985	0.0280746	0.0123334	0.040408
593.923	125.283	0.0238697	0.0263735	0.199113			0.0109053	0.0238697	0.0347749		0.525	106.584	0.0203545	0.0413956	0.145192	0.0256724	0.0203545	0.0460269
622.205	132.066	0.0182433	0.0205175	0.129038			0.00864701	0.0182433	0.0268903		0.55	117.454	0.0241252	0.035734	0.192157	0.0188839	0.0241252	0.0430092
650.487	135.884	0.024857	0.016917	0.0538043			0.00222198	0.024857	0.0270791		0.575	125.401	0.0237777	0.0262779	0.197964	0.0108685	0.0237777	0.0346462
678.769	136.667	0.0321679	0.0223859	-0.00131309			0.00330269	0.0321679	0.0354706		0.6	131.008	0.019168	0.0214804	0.140517	0.00901856	0.019168	0.0281865
707.051	137.102	0.0227795	0.0209037	-0.0195623			0.00671333	0.0227795	0.0294928		0.625	134.626	0.0226404	0.0181292	0.0790798	0.0043802	0.0226404	0.0270205
735.333	136.998	0.013738	0.0168904	-0.0238981			0.00775834	0.013738	0.0214965		0.65	136.273	0.0284812	0.019628	0.0264836	0.00275776	0.0284812	0.0312388
763.615	136.687	0.00792404	0.0122606	-0.0205306			0.00665599	0.00792404	0.01458		0.675	136.895	0.0272437	0.0216085	-0.010885	0.00509168	0.0272437	0.0323354
791.897	136.502	-0.00559317	0.00124326	-0.0113316			0.00387324	-0.00559317	-0.00171992		0.7	137.018	0.0154542	0.0176521	-0.0230752	0.00755996	0.0154542	0.0230143
820.179	136.801	-0.00721898	-0.000149113	-0.00143641			0.00348035	-0.00721898	-0.00373863		0.725	136.67	0.00664065	0.0112144	-0.0196572	0.00639177	0.00664065	0.0130323
848.462	137.094	-0.00525206	0.000891932	0.00135037			0.00339842	-0.00525206	-0.00185365		0.75	136.615	-0.00620944	0.000715455	-0.00758038	0.00372427	-0.00620944	-0.00248517
876.744	137.285	-0.00482353	-0.00563859	0.0084955			-0.00247141	-0.00482353	-0.00729494		0.775	136.996	-0.00591314	0.000541954	0.000413726	0.00342598	-0.00591314	-0.00248715
905.026	137.281	-0.00265267	-0.0091713	0.00973553			-0.00661624	-0.00265267	-0.00926891		0.8	137.276	-0.00484542	-0.00530612	0.00813153	-0.00217253	-0.00484542	-0.00701795
933.308	137.726	-0.00267161	-0.0115407	-0.00383002			-0.00865868	-0.00267161	-0.0113304		0.825	137.355	-0.00265576	-0.0095672	0.00746855	-0.00695759	-0.00265576	-0.00961335
961.59	139.825	0.00183813	-0.00659343	-0.0366299			-0.00662923	0.00183813	-0.00479095		0.85	138.327	-0.00139365	-0.0101391	-0.0131263	-0.00808397	-0.00139365	-0.00947748
989.872	143.773	0.0082681	0.00401098	-0.0450527			-0.000660493	0.0082681	0.00760775		0.875	141.425	0.00440271	-0.00236576	-0.0399955	-0.00425011	0.00440271	0.000152598
1018.15	149.767	0.0178274	0.0143613	0.0122535			0.00352357	0.0178274	0.0213509		0.9	146.916	0.0131883	0.00933621	-0.0155964	0.00149134	0.0131883	0.0146795
1046.44	156.146	0.0154318	0.0284416	0.0884836			0.0169153	0.0154318	0.0323471		0.925	153.87	0.016316	0.0232921	0.0605782	0.0120136	0.016316	0.0283295
1074.72	157.92	-0.0177731	0.0269057	0.12006			0.0321876	-0.0177731	0.0144146		0.95	157.498	-0.00980786	0.0272748	0.112488	0.0285246	-0.00980786	0.0187169
1103	156.926	-0.0190289	0.00375177	0.0859432			0.0127637	-0.0190289	-0.00626541		0.975	157.044	-0.0188806	0.00648999	0.0899782	0.0150608	-0.0188806	-0.00381977
Name	J07											This dataset	Reference							RMS values
Filename											End systole	0.35	0.393								lvot sep-lat	inf-ant	base-apex	2ch	3ch	4ch
											End E-wave	0.5	0.664							S	0.157998	0.033118	0.256719	0.0541926	0.157998	0.105783
Delineation:	Stack 5, sbFE/M2D/SA , LV endo, Cine										End diastasis	0.788	0.815							E	0.0195144	0.0209474	0.0500896	0.0186786	0.0195144	0.0223541
lvot sep-lat direction (degrees):	86	Stack 5, sbFE/M2D/SA																		D	0.0240034	0.0155191	0.131036	0.0198589	0.0240034	0.0159679
base-apex direction (degrees):	49	Stack 7, sbFE/BH4ch																		A	0.0326238	0.0211926	0.119276	0.0318864	0.0326238	0.0137516
											Resampled data
Non-resampled data																				Systole (S)	0.157998	0.033118	0.256719	0.0541926	0.157998	0.105783
Time (ms)	Volume (ml)	lvot sep-lat (N)	inf-ant (N)	base-apex (N)			2ch (N)	3ch (N)	4ch (N)		Time (fraction of RR)	Volume (ml)	lvot sep-lat (N)	inf-ant (N)	base-apex (N)	2ch (N)	3ch (N)	4ch (N)		Diastole (E-D-A)	0.0261014	0.0187246	0.113496	0.023987	0.0261014	0.0170641
0	170.249	-0.00503426	-0.0023542	0.128988			0.0004784	-0.00503426	-0.00455586		0	170.249	-0.00503426	-0.0023542	0.128988	0.0004784	-0.00503426	-0.00455586
26.7436	165.591	0.0843268	0.0162923	0.266369			-0.0280538	0.0843268	0.056273		0.025	166.101	0.0747938	0.0143031	0.251724	-0.0250101	0.0747938	0.0497837		Whole heartbeat	0.0958124	0.0247342	0.177312	0.0374418	0.0958124	0.0640764
53.4872	153.793	0.178978	0.0198057	0.374909			-0.0723367	0.178978	0.106641		0.05	156.375	0.159585	0.0190982	0.352829	-0.0632532	0.159585	0.0963322
80.2308	140.884	0.285315	0.0270491	0.423042			-0.119232	0.285315	0.166082		0.075	145.122	0.252862	0.0248513	0.408851	-0.104909	0.252862	0.147953
106.974	132.892	0.247485	0.0521511	0.422757			-0.0785785	0.247485	0.168907		0.1	136.39	0.263721	0.0415592	0.423233	-0.0958694	0.263721	0.167852
133.718	122.506	0.236132	0.052697	0.381858			-0.072429	0.236132	0.163703		0.125	128.188	0.242511	0.0524954	0.404068	-0.075793	0.242511	0.166718		Peak values
160.462	110.463	0.204773	0.0518741	0.302454			-0.0574619	0.204773	0.147311		0.15	118.369	0.225159	0.0525215	0.353553	-0.0670947	0.225159	0.158065			lvot sep-lat	inf-ant	base-apex	2ch	3ch	4ch
187.205	98.1523	0.17672	0.0486416	0.225483			-0.0462348	0.17672	0.130485		0.175	107.581	0.198088	0.0511747	0.283463	-0.0547253	0.198088	0.143363		S	0.285315	0.052697	0.423042	0.119232	0.285315	0.168907
213.949	86.9601	0.144245	0.03563	0.15313			-0.0412661	0.144245	0.102979		0.2	96.7569	0.172498	0.0469145	0.215807	-0.0456196	0.172498	0.126878		E	0.0373497	0.0290142	0.0674295	0.0288264	0.0373497	0.0339514
240.692	79.1576	0.113054	0.0254386	0.101135			-0.0344966	0.113054	0.0785577		0.225	86.841	0.143742	0.035464	0.15228	-0.0411583	0.143742	0.102584		D	0.0517191	0.0300091	0.227229	0.0436493	0.0517191	0.0367497
267.436	70.1414	0.0621705	0.0136128	0.0476039			-0.0192962	0.0621705	0.0428743		0.25	79.8922	0.115837	0.0263393	0.105708	-0.0351082	0.115837	0.0807293		A	0.058692	0.0386562	0.190463	0.0545044	0.058692	0.0251825
294.179	62.7158	0.0308647	0.000640892	-0.00506925			-0.0148774	0.0308647	0.0159874		0.275	71.9768	0.0717365	0.0158341	0.0576252	-0.0221555	0.0717365	0.049581
320.923	59.6847	-0.0026549	-0.0187258	-0.0662292			-0.0148895	-0.0026549	-0.0175444		0.3	65.0398	0.0400333	0.00440723	0.0102035	-0.0161999	0.0400333	0.0238335		Systole (S)	0.285315	0.052697	0.423042	0.119232	0.285315	0.168907
347.667	57.4533	-0.0182099	-0.0308822	-0.0913118			-0.0176398	-0.0182099	-0.0358498		0.325	60.965	0.0111067	-0.010785	-0.0411566	-0.0148934	0.0111067	-0.00378672		Diastole (E-D-A)	0.058692	0.0386562	0.227229	0.0545044	0.058692	0.0367497
374.41	57.0175	-0.0176488	-0.0290142	-0.0674295			-0.0163026	-0.0176488	-0.0339514		0.35	58.64	-0.0100891	-0.0245417	-0.0782393	-0.0162092	-0.0100891	-0.0262982
401.154	57.6702	-0.0169621	-0.0197372	-0.0441069			-0.00861189	-0.0169621	-0.025574		0.375	57.2969	-0.0180079	-0.0302091	-0.0827026	-0.017158	-0.0180079	-0.0351658		Whole heartbeat	0.285315	0.052697	0.423042	0.119232	0.285315	0.168907
427.897	58.704	-0.0142338	-0.0120959	-0.0386876			-0.00335846	-0.0142338	-0.0175923		0.4	57.1187	-0.0175436	-0.0275907	-0.0638507	-0.0151224	-0.0175436	-0.032666
454.641	63.7357	-0.00660895	-0.018906	-0.0523255			-0.0130686	-0.00660895	-0.0196776		0.425	57.48	-0.0171643	-0.022464	-0.0509621	-0.0108723	-0.0171643	-0.0280366
481.385	75.3974	0.00666332	-0.0275721	-0.0645576			-0.0272099	0.00666332	-0.0205465		0.45	57.9411	-0.0162576	-0.0177625	-0.0427083	-0.00725393	-0.0162576	-0.0235116
508.128	89.3899	0.0373497	-0.011722	0.0126208			-0.0288264	0.0373497	0.00852332		0.475	58.5133	-0.0147452	-0.0135269	-0.039704	-0.00434204	-0.0147452	-0.0190873
534.872	101.414	0.0517191	0.00906601	0.104209			-0.0180081	0.0517191	0.0337109		0.5	60.5607	-0.0115828	-0.0145028	-0.0435303	-0.00676833	-0.0115828	-0.0183512
561.615	111.595	0.0334339	0.0231318	0.188691			0.00331582	0.0334339	0.0367497		0.525	63.3458	-0.00724974	-0.0183458	-0.0512104	-0.012263	-0.00724974	-0.0195128
588.359	120.842	-0.0135008	0.0300091	0.227229			0.032739	-0.0135008	0.0192382		0.55	69.2868	-0.000849872	-0.0228304	-0.0580456	-0.0193468	-0.000849872	-0.0201966
615.103	128.406	-0.0359814	0.0296279	0.227028			0.0436493	-0.0359814	0.00766787		0.575	75.8104	0.00743708	-0.0271983	-0.0626791	-0.027273	0.00743708	-0.0198359
641.846	133.533	-0.0285209	0.0175605	0.177872			0.0294683	-0.0285209	0.000947415		0.6	83.5554	0.0234335	-0.019129	-0.0229535	-0.0282829	0.0234335	-0.00484939
668.59	136.591	-0.0183307	0.0119964	0.122058			0.0195546	-0.0183307	0.00122386		0.625	91.0315	0.039181	-0.00919637	0.0238691	-0.0275547	0.039181	0.0116262
695.333	138.366	-0.0144372	0.00516436	0.0747578			0.0116911	-0.0144372	-0.00274614		0.65	97.687	0.0470281	0.00205533	0.0735408	-0.0217341	0.0470281	0.0252941
722.077	138.734	-0.0116109	-0.00234141	0.0406312			0.00377772	-0.0116109	-0.00783319		0.675	109.958	0.0366631	0.0207082	0.174195	-0.000397717	0.0366631	0.0362654
748.821	137.572	-0.00959882	-0.00195449	0.0184453			0.00310679	-0.00959882	-0.00649203		0.7	126.488	-0.0300412	0.0297498	0.22724	0.0407846	-0.0300412	0.0107434
775.564	136.305	-0.0053771	-0.00157555	-4.55259e-05			0.00132407	-0.0053771	-0.00405303		0.725	135.532	-0.0219138	0.013953	0.141686	0.0230406	-0.0219138	0.00112681
802.308	135.012	-0.00210294	-0.00193242	-0.0199404			-0.000621998	-0.00210294	-0.00272507		0.75	138.572	-0.0128534	0.000958088	0.0556331	0.00725633	-0.0128534	-0.00559693
829.051	134.042	0.00511692	-1.09915e-05	-0.0435129			-0.00256798	0.00511692	0.00254895		0.775	136.979	-0.00761205	-0.0017762	0.00974275	0.00226782	-0.00761205	-0.00534423
855.795	133.748	0.015562	-0.00220403	-0.073513			-0.00968962	0.015562	0.0058722		0.8	134.647	0.000621263	-0.00120738	-0.0288351	-0.0013563	0.000621263	-0.00073504
882.538	134.557	0.0224449	-0.0086516	-0.0933845			-0.018715	0.0224449	0.00373005		0.825	133.754	0.0153365	-0.00215665	-0.0728658	-0.009536	0.0153365	0.00580051
909.282	137.666	0.0251825	-0.00111041	-0.0531238			-0.0135529	0.0251825	0.0116296		0.85	134.943	0.0227798	-0.00773306	-0.0884833	-0.0180869	0.0227798	0.00469293
936.026	145.742	0.0157435	0.0126137	0.0544835			0.00305199	0.0157435	0.0187955		0.875	139.849	0.0227507	0.00244805	-0.0252509	-0.00925533	0.0227507	0.0134955
962.769	161.452	-0.00458864	0.0317275	0.151301			0.0297712	-0.00458864	0.0251825		0.9	152.281	0.00780181	0.0201494	0.0926302	0.013549	0.00780181	0.0213507
989.513	168.784	-0.0420546	0.0386562	0.190463			0.0545044	-0.0420546	0.0124498		0.925	165.574	-0.0252523	0.0355639	0.172971	0.0434253	-0.0252523	0.018173
1016.26	172.558	-0.058692	0.0277975	0.158504			0.0534194	-0.058692	-0.00527267		0.95	171.456	-0.0537647	0.03102	0.167997	0.0537465	-0.0537647	-1.81743e-05
1043	172.978	-0.0406464	0.00890769	0.0980131			0.0280375	-0.0406464	-0.0126089		0.975	172.917	-0.0432856	0.0116703	0.10686	0.0317496	-0.0432856	-0.011536
Name	J09											This dataset	Reference							RMS values
Filename	G:\\Data\hemodynamic forces\Healthy volunteers\jelena project\mr27\09 FS89_MR27_4Dflow_2x2nav+_unwrapped.mat										End systole	0.3	0.393								lvot sep-lat	inf-ant	base-apex	2ch	3ch	4ch
											End E-wave	0.58	0.664							S	0.0844005	0.0583489	0.157174	0.0289639	0.0844005	0.0884856
Delineation:	Stack 8, sbFE/M2D/SA , LV endo, Cine										End diastasis	0.849	0.815							E	0.0359878	0.0358239	0.158403	0.043695	0.0359878	0.0257555
lvot sep-lat direction (degrees):	47	Stack 8, sbFE/M2D/SA																		D	0.00594589	0.00406035	0.0084652	0.00356331	0.00594589	0.00545062
base-apex direction (degrees):	37	Stack 6, sbFE/BH4ch																		A	0.0281124	0.018992	0.0615033	0.00834672	0.0281124	0.0294369
											Resampled data
Non-resampled data																				Systole (S)	0.0844005	0.0583489	0.157174	0.0289639	0.0844005	0.0884856
Time (ms)	Volume (ml)	lvot sep-lat (N)	inf-ant (N)	base-apex (N)			2ch (N)	3ch (N)	4ch (N)		Time (fraction of RR)	Volume (ml)	lvot sep-lat (N)	inf-ant (N)	base-apex (N)	2ch (N)	3ch (N)	4ch (N)		Diastole (E-D-A)	0.0271483	0.0251633	0.107655	0.0289433	0.0271483	0.0219223
0	146.825	-0.0382244	-0.0949901	0.102414			-0.0631516	-0.0382244	-0.101376		0	146.825	-0.0382244	-0.0949901	0.102414	-0.0631516	-0.0382244	-0.101376
28.0256	141.89	0.00554095	-0.0776322	0.149172			-0.0700019	0.00554095	-0.064461		0.025	143.058	-0.00454881	-0.0816509	0.138422	-0.0684373	-0.00454881	-0.0729862		Whole heartbeat	0.0515068	0.0382702	0.124595	0.0289495	0.0515068	0.0518201
56.0513	137.369	0.117978	0.0330784	0.207209			-0.0303423	0.117978	0.0876359		0.05	139.509	0.0656875	-0.0184309	0.180256	-0.0488054	0.0656875	0.0168821
84.0769	131.717	0.155842	0.0964464	0.243627			0.00560417	0.155842	0.161446		0.075	135.729	0.129339	0.0520319	0.21817	-0.0196086	0.129339	0.10973
112.103	123.391	0.11293	0.0586824	0.237533			-0.0056445	0.11293	0.107285		0.1	131.272	0.153436	0.0943204	0.243333	0.00496589	0.153436	0.158402
140.128	115.089	0.0927277	0.0566573	0.216523			0.00270287	0.0927277	0.0954305		0.125	124.916	0.120458	0.0652813	0.238743	-0.00369364	0.120458	0.116764		Peak values
168.154	107.399	0.0991621	0.060036	0.195307			0.00241165	0.0991621	0.101574		0.15	118.575	0.100988	0.0575414	0.225255	-0.000661765	0.100988	0.100326			lvot sep-lat	inf-ant	base-apex	2ch	3ch	4ch
196.179	98.5609	0.109163	0.0657972	0.131231			0.00240055	0.109163	0.111563		0.175	112.448	0.0951419	0.0579337	0.209126	0.00260102	0.0951419	0.0977429		S	0.155842	0.0964464	0.243627	0.0700019	0.155842	0.161446
224.205	86.8156	0.0455518	0.0234165	0.0295337			-0.00249664	0.0455518	0.0430552		0.2	106.455	0.100386	0.0607433	0.188048	0.00241205	0.100386	0.102798		E	0.0603844	0.0908235	0.331267	0.0945086	0.0603844	0.0628024
252.231	79.1776	0.0177984	0.0149316	0.00373869			0.00403196	0.0177984	0.0218304		0.225	99.7078	0.108049	0.0651579	0.13906	0.00240386	0.108049	0.110453		D	0.0114524	0.00789149	0.0137921	0.00725286	0.0114524	0.0125605
280.256	73.9086	0.0163643	-0.000923932	-0.018796			-0.00898227	0.0163643	0.007382		0.25	91.1192	0.0672704	0.0378605	0.064094	-0.000847044	0.0672704	0.0664233		A	0.0461769	0.0353536	0.0996491	0.0146896	0.0461769	0.0537056
308.282	69.6948	0.00481291	-0.00705521	-0.0387884			-0.00851643	0.00481291	-0.00370358		0.275	83.7837	0.0339869	0.0199001	0.0187588	0.000240543	0.0339869	0.0342274
336.308	65.222	-0.00282196	-0.0050699	-0.0574482			-0.00297967	-0.00282196	-0.00580163		0.3	78.3329	0.0175662	0.0122473	-8.75762e-05	0.00182343	0.0175662	0.0193895		Systole (S)	0.155842	0.0964464	0.243627	0.0700019	0.155842	0.161446
364.333	60.6016	0.00323618	-0.00395037	-0.0481318			-0.0050392	0.00323618	-0.00180302		0.325	74.3109	0.0164725	0.000211712	-0.0171878	-0.00805284	0.0164725	0.00841964		Diastole (E-D-A)	0.0603844	0.0908235	0.331267	0.0945086	0.0603844	0.0628024
392.359	59.3498	0.0191827	0.0072532	-0.0601608			-0.00330988	0.0191827	0.0158728		0.35	71.0136	0.0082902	-0.00521666	-0.032805	-0.00866288	0.0082902	-0.00037268
420.385	60.4772	0.0120948	0.00845725	-0.0820806			0.00127679	0.0120948	0.0133716		0.375	67.6803	0.00124992	-0.00613502	-0.0475515	-0.00593807	0.00124992	-0.00468815		Whole heartbeat	0.155842	0.0964464	0.331267	0.0945086	0.155842	0.161446
448.41	62.9943	-0.0280065	0.00998492	0.0160557			0.0226504	-0.0280065	-0.00535609		0.4	63.8853	-0.000977509	-0.00473409	-0.0546707	-0.00361105	-0.000977509	-0.00458863
476.436	68.2165	-0.0317061	0.0908235	0.229603			0.0945086	-0.0317061	0.0628024		0.425	60.1979	0.00845286	-0.000285819	-0.0520713	-0.00447397	0.00845286	0.0039789
504.462	76.7528	-0.0583176	0.0744217	0.331267			0.0936099	-0.0583176	0.0352922		0.45	59.7508	0.0166932	0.00767697	-0.0678693	-0.00169818	0.0166932	0.0149951
532.487	87.1521	-0.0572389	0.0315852	0.296735			0.0559731	-0.0572389	-0.0012658		0.475	61.4562	-0.0031162	0.00904027	-0.0448768	0.00938719	-0.0031162	0.00627099
560.513	97.9632	-0.0603844	0.00710096	0.175111			0.0363419	-0.0603844	-0.0240425		0.5	65.1988	-0.0295426	0.042616	0.10224	0.0516778	-0.0295426	0.0221353
588.538	109.714	-0.0490388	-0.0144742	0.0592593			0.0119844	-0.0490388	-0.0370545		0.525	72.1035	-0.0431992	0.0841208	0.273884	0.0944503	-0.0431992	0.0512512
616.564	118.996	-0.0219116	-0.0077339	0.0126065			0.00425803	-0.0219116	-0.0176535		0.55	81.8335	-0.0580584	0.0550712	0.316764	0.0767223	-0.0580584	0.0186639
644.59	124.963	-0.00327016	0.0054995	0.00487831			0.00639787	-0.00327016	0.00312758		0.575	92.793	-0.0589891	0.0195922	0.237638	0.0464618	-0.0589891	-0.0125271
672.615	126.771	0.00242589	0.0073043	0.00340482			0.00511281	0.00242589	0.00753857		0.6	104.485	-0.0545795	-0.00427959	0.114436	0.0235836	-0.0545795	-0.0309959
700.641	129.861	-0.00705975	0.00429891	0.000216218			0.00725286	-0.00705975	0.000193103		0.625	115.174	-0.0336737	-0.0106601	0.0327947	0.00760492	-0.0336737	-0.0260688
728.667	131.926	-0.00393732	0.0019835	0.00435421			0.0036864	-0.00393732	-0.000250923		0.65	122.704	-0.0105495	0.000336332	0.00789809	0.0055661	-0.0105495	-0.0049835
756.692	133.711	-0.00403955	-0.000671766	0.0111677			0.00143793	-0.00403955	-0.00260149		0.675	126.742	0.00233243	0.00727473	0.003429	0.00513381	0.00233243	0.00746637
784.718	135.963	-0.00730463	-0.00295489	0.0137921			0.00109328	-0.00730463	-0.00621135		0.7	131.441	-0.00467917	0.00253366	0.00337133	0.0045338	-0.00467917	-0.000145374
812.744	138.842	-0.0114524	-0.00789149	0.0109299			-0.00110796	-0.0114524	-0.0125605		0.725	134.943	-0.00581158	-0.00191079	0.0125926	0.00125105	-0.00581158	-0.00456052
840.769	139.247	0.000424006	-0.00296484	-0.00942269			-0.00277964	0.000424006	-0.00235564		0.75	138.975	-0.00756203	-0.00627763	0.00426305	-0.00165561	-0.00756203	-0.00921764
868.795	138.933	0.00515038	-0.00191394	-0.0116308			-0.00423273	0.00515038	0.000917651		0.775	139.012	0.00533806	-0.00145726	-0.0108029	-0.00393098	0.00533806	0.00140708
896.821	139.655	0.00686988	0.00226994	-0.00404691			-0.00146917	0.00686988	0.00540072		0.8	140.562	0.00320341	8.85541e-05	0.00253054	-0.00152496	0.00320341	0.00167845
924.846	140.673	0.00275212	-0.00017978	0.00334			-0.00153179	0.00275212	0.00122034		0.825	143.779	0.0204277	0.0144065	-0.0285484	0.00226251	0.0204277	0.0226902
952.872	143.039	0.0157909	0.0106332	-0.0206636			0.00131324	0.0157909	0.0171041		0.85	145.795	0.0311483	0.0226066	-0.0443929	0.00400369	0.0311483	0.035152
980.897	145.623	0.0321801	0.0239705	-0.0485336			0.00466898	0.0321801	0.0368491		0.875	147.163	0.0228575	0.011651	-0.011133	-0.00133874	0.0228575	0.0215187
1008.92	147.299	0.0220251	0.0105513	-0.0077949			-0.00187482	0.0220251	0.0201503		0.9	148.884	0.00356741	0.0106854	0.0375432	0.0074701	0.00356741	0.0110375
1036.95	149.455	-0.0031804	0.0107339	0.0541153			0.0108859	-0.0031804	0.0077056		0.925	149.536	-0.0172993	0.00500289	0.0792093	0.0129821	-0.0172993	-0.00431697
1064.97	149.603	-0.0287994	0.00033481	0.0996491			0.0146896	-0.0287994	-0.0141098		0.95	149.19	-0.0352177	-0.0128458	0.0937348	0.00648409	-0.0352177	-0.0287337
1093	148.48	-0.0461769	-0.0353536	0.0836319			-0.00752866	-0.0461769	-0.0537056		0.975	148.273	-0.0493417	-0.0418539	0.0807133	-0.0115757	-0.0493417	-0.0609174
Name	J10											This dataset	Reference							RMS values
Filename	G:\\Data\hemodynamic forces\Healthy volunteers\siemens scan-rescan\mr27\10 SB88 MR27.mat										End systole	0.3	0.393								lvot sep-lat	inf-ant	base-apex	2ch	3ch	4ch
											End E-wave	0.503	0.664							S	0.109555	0.0317369	0.243062	0.0360125	0.109555	0.0788356
Delineation:	Stack 5, sbFE/M2D/SA , LV endo, Cine										End diastasis	0.861	0.815							E	0.0252877	0.0381311	0.188515	0.0360206	0.0252877	0.0346874
lvot sep-lat direction (degrees):	22	Stack 5, sbFE/M2D/SA																		D	0.00610765	0.00717565	0.0269127	0.00604182	0.00610765	0.00770607
base-apex direction (degrees):	17	Stack 7, sbFE/BH4ch																		A	0.0229346	0.0141244	0.0852369	0.0234726	0.0229346	0.00335879
											Resampled data
Non-resampled data																				Systole (S)	0.109555	0.0317369	0.243062	0.0360125	0.109555	0.0788356
Time (ms)	Volume (ml)	lvot sep-lat (N)	inf-ant (N)	base-apex (N)			2ch (N)	3ch (N)	4ch (N)		Time (fraction of RR)	Volume (ml)	lvot sep-lat (N)	inf-ant (N)	base-apex (N)	2ch (N)	3ch (N)	4ch (N)		Diastole (E-D-A)	0.017836	0.0229939	0.114378	0.0231017	0.017836	0.0204562
0	165.122	0.00790755	0.00342612	0.128293			-0.000986606	0.00790755	0.00692094		0	165.122	0.00790755	0.00342612	0.128293	-0.000986606	0.00790755	0.00692094
32.8205	155.101	0.116059	0.0475842	0.243442			-0.0168204	0.116059	0.0992385		0.025	157.473	0.0917337	0.0376524	0.217628	-0.0132589	0.0917337	0.0784746		Whole heartbeat	0.0618333	0.0259282	0.163955	0.0276161	0.0618333	0.0464482
65.641	149.4	0.192586	0.0642769	0.410278			-0.0406277	0.192586	0.151959		0.05	152.098	0.157136	0.0565519	0.33299	-0.0295924	0.157136	0.127543
98.4615	143.54	0.160478	0.021121	0.448906			-0.0619477	0.160478	0.0985304		0.075	147.7	0.183066	0.0514168	0.421943	-0.0470048	0.183066	0.136061
131.282	133.04	0.144761	0.0316092	0.375278			-0.0450063	0.144761	0.0997551		0.1	142.979	0.159623	0.0217295	0.444809	-0.060993	0.159623	0.0986295
164.103	121.632	0.134731	0.0366712	0.239649			-0.0356075	0.134731	0.0991239		0.125	134.964	0.147594	0.0298299	0.388286	-0.0479635	0.147594	0.0996303		Peak values
196.923	109.311	0.127956	0.0309065	0.187535			-0.0372122	0.127956	0.0907438		0.15	126.422	0.138997	0.0347235	0.294229	-0.0394271	0.138997	0.09957			lvot sep-lat	inf-ant	base-apex	2ch	3ch	4ch
229.744	96.8758	0.0935015	-0.0078389	0.129638			-0.0535395	0.0935015	0.039962		0.175	117.4	0.132579	0.0346389	0.22104	-0.0362913	0.132579	0.0962874		S	0.192586	0.0642769	0.448906	0.0619477	0.192586	0.151959
262.564	85.1252	0.0498838	-0.0149264	0.0509109			-0.0378685	0.0498838	0.0120152		0.2	107.982	0.12403	0.0263341	0.1809	-0.039209	0.12403	0.0848211		E	0.0393984	0.0647085	0.341147	0.0644343	0.0393984	0.0625145
295.385	78.8734	0.00782369	-0.024102	-0.0278904			-0.0247848	0.00782369	-0.0169611		0.225	98.4895	0.0976843	-0.00332156	0.136622	-0.0517187	0.0976843	0.0459656		D	0.0125069	0.0139671	0.0721973	0.0126859	0.0125069	0.0183494
328.205	75.9443	-0.019504	-0.0258572	-0.0731197			-0.0126409	-0.019504	-0.032145		0.25	89.4307	0.0648315	-0.0125871	0.0777385	-0.0433165	0.0648315	0.021515		A	0.0416405	0.0212888	0.123713	0.0392569	0.0416405	0.00637509
361.026	76.5129	-0.0223216	-0.0200064	-0.0665082			-0.00616526	-0.0223216	-0.0284869		0.275	82.6435	0.0324596	-0.0187636	0.0182067	-0.0324795	0.0324596	-1.99171e-05
393.846	80.7537	-0.00932407	-0.0166425	-0.0699404			-0.00975077	-0.00932407	-0.0190748		0.3	78.4038	0.00330253	-0.0243971	-0.0353811	-0.0227798	0.00330253	-0.0194772		Systole (S)	0.192586	0.0642769	0.448906	0.0619477	0.192586	0.151959
426.667	86.7166	0.0154347	-0.010674	-0.14026			-0.0169613	0.0154347	-0.00152665		0.325	76.1679	-0.0174915	-0.0257304	-0.0697929	-0.0135374	-0.0174915	-0.0310289		Diastole (E-D-A)	0.0416405	0.0647085	0.341147	0.0644343	0.0416405	0.0625145
459.487	99.7219	0.0376586	0.0213842	-0.140378			-0.000310035	0.0376586	0.0373485		0.35	76.3349	-0.0214355	-0.0218472	-0.0685889	-0.00820249	-0.0214355	-0.029638
492.308	116.979	0.0302894	0.054698	0.102908			0.0322251	0.0302894	0.0625145		0.375	78.4229	-0.0166529	-0.0185495	-0.0680573	-0.00773791	-0.0166529	-0.0243908		Whole heartbeat	0.192586	0.0647085	0.448906	0.0644343	0.192586	0.151959
525.128	135.697	0.0108024	0.0647085	0.329203			0.050638	0.0108024	0.0614403		0.4	82.0044	-0.00442119	-0.0154727	-0.0839467	-0.0111892	-0.00442119	-0.0156103
557.949	145.766	-0.0300925	0.0570284	0.341147			0.0644343	-0.0300925	0.0343419		0.425	86.4711	0.014346	-0.0109394	-0.137187	-0.0166467	0.014346	-0.00230074
590.769	151.582	-0.0393984	0.0352378	0.169108			0.0502161	-0.0393984	0.0108176		0.45	95.923	0.03063	0.0111122	-0.140908	-0.00569159	0.03063	0.0249384
623.59	155.236	-0.0221858	0.0221681	0.0775887			0.030291	-0.0221858	0.0081052		0.475	107.608	0.0347994	0.0355236	-0.0389978	0.0133647	0.0347994	0.0481641
656.41	158.821	-0.00526729	0.00855631	0.0748753			0.0100437	-0.00526729	0.00477638		0.5	120.836	0.0268232	0.0567322	0.144802	0.03572	0.0268232	0.0625432
689.231	159.852	0.00102753	-0.00233976	0.0721973			-0.00254005	0.00102753	-0.00151252		0.525	134.857	0.0118206	0.0642518	0.317808	0.0497334	0.0118206	0.061554
722.051	160.6	-0.000609959	0.00421897	0.0472609			0.00395879	-0.000609959	0.00334883		0.55	142.787	-0.0173961	0.0594797	0.337793	0.060209	-0.0173961	0.042813
754.872	160.857	-0.0056152	0.0102617	0.0169559			0.0116945	-0.0056152	0.00607927		0.575	148.402	-0.0342336	0.0473799	0.264929	0.058149	-0.0342336	0.0239155
787.692	160.416	-0.00669817	0.0107811	-0.00343723			0.0126859	-0.00669817	0.00598752		0.6	152.321	-0.0359843	0.032646	0.150951	0.0462643	-0.0359843	0.01028
820.513	160.251	0.00281561	0.011578	-0.0147149			0.00861893	0.00281561	0.0114347		0.625	155.059	-0.0230414	0.0228178	0.0821369	0.0312816	-0.0230414	0.00824014
853.333	159.362	0.0125069	0.0139671	-0.0229704			0.00584253	0.0125069	0.0183494		0.65	157.747	-0.0104167	0.0126998	0.0757093	0.0162066	-0.0104167	0.00578996
886.154	158.328	0.0091499	0.000425584	-0.019297			-0.00420645	0.0091499	0.00494362		0.675	159.974	0.000761478	-0.00127372	0.0681443	-0.00148376	0.000761478	-0.000722284
918.974	157.725	-0.00808782	-0.00872298	-0.00474563			-0.00351033	-0.00808782	-0.0115982		0.7	160.621	-0.00619437	0.0105395	0.00605125	0.0122246	-0.00619437	0.00603021
951.795	157.807	-0.0109037	-0.0027744	0.0101613			0.00304914	-0.0109037	-0.00785452		0.725	159.447	0.01159	0.0137411	-0.0221894	0.00610521	0.01159	0.0176952
984.615	157.998	0.000664222	0.00274252	0.0181452			0.00204307	0.000664222	0.00270729		0.75	157.748	-0.008864	-0.00708318	-0.000636354	-0.00170225	-0.008864	-0.0105662
1017.44	157.71	0.00269858	0.00282475	0.0211513			0.00109703	0.00269858	0.00379561		0.775	157.812	0.00198054	0.00279579	0.0200902	0.00143104	0.00198054	0.00341142
1050.26	156.357	0.000510975	0.00441693	0.0165274			0.00356963	0.000510975	0.00408076		0.8	155.966	-0.000418146	0.00512349	0.0086842	0.00464623	-0.000418146	0.00422809
1083.08	155.967	-0.000460572	0.00522865	0.00892414			0.00475841	-0.000460572	0.00429784		0.825	155.878	0.00691941	-0.00484031	-0.0340423	-0.00765156	0.00691941	-0.000732157
1115.9	155.905	0.00196284	-0.000777341	-0.00479921			-0.00165462	0.00196284	0.000308224		0.85	155.715	0.0149941	-0.00920773	-0.0706671	-0.0154712	0.0149941	-0.00047711
1148.72	155.868	0.00865567	-0.0062634	-0.0442857			-0.00975204	0.00865567	-0.00109653		0.875	156.573	0.0193986	-0.011877	-0.0914592	-0.0199851	0.0193986	-0.000586522
1181.54	155.557	0.0215284	-0.0122431	-0.0978638			-0.0213669	0.0215284	0.000161468		0.9	159.712	0.0126332	-0.0107098	-0.0710986	-0.0155917	0.0126332	-0.00295834
1214.36	159.734	0.0125836	-0.0107013	-0.0709491			-0.0155594	0.0125836	-0.00297585		0.925	163.313	-0.00718461	0.00870603	0.0309611	0.0111319	-0.00718461	0.00394727
1247.18	164.531	-0.0141178	0.0155123	0.0667049			0.0204929	-0.0141178	0.00637509		0.95	165.874	-0.0276946	0.0183626	0.0948289	0.0297497	-0.0276946	0.00205518
1280	167.232	-0.0416405	0.0212888	0.123713			0.0392569	-0.0416405	-0.00238356		0.975	167.904	-0.0486209	0.0227528	0.138168	0.044015	-0.0486209	-0.00460594

## Sheet: Results rescan
Name	J01											This dataset	Reference							RMS values									RMS	Row offset	7	7	7	8	8	8
Filename											End systole	0.4	0.393								lvot sep-lat	inf-ant	base-apex	2ch	3ch	4ch				Column	22	23	24	22	23	24
											End E-wave	0.702	0.664							S	0.12678	0.0243349	0.225693	0.0754364	0.12678	0.0568699													Ratio RMS
Delineation:	Stack 5, CINE_segmented_SAX_InlineVF , LV endo, Cine										End diastasis	0.765	0.815							E	0.0380538	0.0253633	0.188061	0.0265777	0.0380538	0.0313466					Systole			Diastole					Systole			Diastole
lvot sep-lat direction (degrees):	87	Stack 5, CINE_segmented_SAX_InlineVF																		D	0.021845	0.0112514	0.0280393	0.00224868	0.021845	0.0205776			Row	Subject	lvot sep-lat	inf-ant	base-apex	lvot sep-lat	inf-ant	base-apex			Long	Trans	Ratio	Long	Trans	Ratio
base-apex direction (degrees):	129	Stack 7, CINE_segmented_2,3,4 ch																		A	0.0257006	0.0386497	0.10973	0.0301931	0.0257006	0.0407349			1	J01	0.12678	0.0243349	0.225693	0.032739	0.0303179	0.154071			0.225693	0.129094	0.571991	0.154071	0.0446208	0.289612
											Resampled data																		52	J02	0.137725	0.0191675	0.202602	0.042213	0.0356914	0.192923			0.202602	0.139053	0.686334	0.192923	0.0552794	0.286536
Non-resampled data																				Systole (S)	0.12678	0.0243349	0.225693	0.0754364	0.12678	0.0568699			103
Time (ms)	Volume (ml)	lvot sep-lat (N)	inf-ant (N)	base-apex (N)			2ch (N)	3ch (N)	4ch (N)		Time (fraction of RR)	Volume (ml)	lvot sep-lat (N)	inf-ant (N)	base-apex (N)	2ch (N)	3ch (N)	4ch (N)		Diastole (E-D-A)	0.032739	0.0303179	0.154071	0.026924	0.032739	0.0344932			154	J04	0.0933682	0.0238452	0.157721	0.0203421	0.0101874	0.078978			0.157721	0.096365	0.610982	0.078978	0.0227505	0.288061
0	177.288	0.0911595	-0.0585466	0.169168			-0.0962826	0.0911595	-0.0051231		0	177.288	0.0911595	-0.0585466	0.169168	-0.0962826	0.0911595	-0.0051231											205	J05	0.180082	0.0363724	0.353437	0.0277855	0.0214536	0.134729			0.353437	0.183719	0.519806	0.134729	0.035104	0.260552
22.625	176.064	0.126273	-0.0347943	0.203833			-0.093269	0.126273	0.0330036		0.025	176.007	0.127296	-0.0343364	0.205478	-0.0933843	0.127296	0.0339119		Whole heartbeat	0.0840973	0.0280781	0.186058	0.0520692	0.0840973	0.0448056			256	J06	0.123558	0.0203738	0.156301	0.0145997	0.0173827	0.0913006			0.156301	0.125227	0.801189	0.0913006	0.0227005	0.248634
45.25	172.875	0.182668	-0.00953252	0.294511			-0.0995892	0.182668	0.0830784		0.05	172.657	0.18419	-0.00963667	0.297983	-0.100441	0.18419	0.0837496											307	J07	0.0945404	0.0190395	0.162176	0.0210641	0.0153514	0.115698			0.162176	0.0964385	0.594653	0.115698	0.0260645	0.22528
67.875	166.739	0.223734	-0.0123447	0.388273			-0.122558	0.223734	0.101176		0.075	165.989	0.221416	-0.0132994	0.389399	-0.122226	0.221416	0.0991906											358	J08	0.0732958	0.0153832	0.0978571	0.014038	0.0237813	0.0919429			0.0978571	0.0748927	0.765327	0.0919429	0.0276155	0.300355
90.5	152.702	0.182334	-0.0286974	0.40504			-0.11602	0.182334	0.0663145		0.1	151.554	0.181069	-0.0295257	0.406711	-0.116104	0.181069	0.0649644											409	J09	0.0535272	0.0242658	0.154151	0.027533	0.0289576	0.11795			0.154151	0.0587706	0.381254	0.11795	0.0399576	0.338768
113.125	136.59	0.164423	-0.0388764	0.421961			-0.115879	0.164423	0.0485434		0.125	135.119	0.16335	-0.0362258	0.409996	-0.113048	0.16335	0.0503026		Peak values									460	J10	0.104415	0.0687832	0.236481	0.0224563	0.0487772	0.127562			0.236481	0.125035	0.52873	0.127562	0.0536983	0.420957
135.75	120.073	0.151508	-0.0119051	0.296894			-0.086064	0.151508	0.0654437		0.15	118.573	0.153661	-0.00983822	0.284553	-0.0853506	0.153661	0.0683103			lvot sep-lat	inf-ant	base-apex	2ch	3ch	4ch
158.375	106.036	0.167652	0.00553749	0.189955			-0.0790304	0.167652	0.0886216		0.175	104.491	0.163256	0.00698337	0.177427	-0.0755801	0.163256	0.0876756		S	0.223734	0.0585466	0.421961	0.122558	0.223734	0.101176
181	93.6508	0.134018	0.0158632	0.0975955			-0.0532711	0.134018	0.0807471		0.2	92.2007	0.128181	0.0133759	0.0897187	-0.0525065	0.128181	0.0756744		E	0.0790676	0.0467404	0.350603	0.0517031	0.0790676	0.0698294
203.625	83.4741	0.0955517	-0.000103424	0.0465448			-0.0478654	0.0955517	0.0476863		0.225	82.1759	0.0893618	-0.00245229	0.0389762	-0.0468046	0.0893618	0.0425572		D	0.0293192	0.0157676	0.0292133	0.00301736	0.0293192	0.0283149
226.25	75.3755	0.0593665	-0.0135423	0.00286434			-0.0414113	0.0593665	0.0179552		0.25	74.4881	0.0521465	-0.0134589	-0.00371599	-0.0377291	0.0521465	0.0144175		A	0.04629	0.0728957	0.176478	0.0573408	0.04629	0.0862745
248.875	70.3938	0.0208439	-0.0130504	-0.0320593			-0.0217239	0.0208439	-0.000880133		0.275	70.1906	0.0156152	-0.0128279	-0.0388337	-0.0189169	0.0156152	-0.00330163												M	0.0841686
271.5	69.3568	-0.00552892	-0.0119256	-0.0662188			-0.00756343	-0.00552892	-0.0130924		0.3	69.4858	-0.0112812	-0.0139324	-0.073923	-0.00642521	-0.0112812	-0.0177064		Systole (S)	0.223734	0.0585466	0.421961	0.122558	0.223734	0.101176				SD	0.0735714
294.125	69.9602	-0.0326243	-0.0213775	-0.102506			-0.00220137	-0.0326243	-0.0348256		0.325	70.7058	-0.03829	-0.0224492	-0.102794	-0.000296611	-0.03829	-0.0385866		Diastole (E-D-A)	0.0790676	0.0728957	0.350603	0.0573408	0.0790676	0.0862745
316.75	73.1802	-0.0578964	-0.0261333	-0.103631			0.00631611	-0.0578964	-0.0515803		0.35	74.8735	-0.0564866	-0.0233601	-0.091583	0.00801296	-0.0564866	-0.0484738											Peaks	Row offset	21	21	21	22	22	22
339.375	79.9705	-0.0514926	-0.0140898	-0.0513713			0.0135442	-0.0514926	-0.0379484		0.375	82.4206	-0.0484391	-0.00898219	-0.0419228	0.0164408	-0.0484391	-0.0319984		Whole heartbeat	0.223734	0.0728957	0.421961	0.122558	0.223734	0.101176				Column	22	23	24	22	23	24
362	89.1409	-0.0386505	0.00671757	-0.0126434			0.0251428	-0.0386505	-0.0135077		0.4	93.8948	-0.0362803	0.0051121	-0.0128098	0.0225673	-0.0362803	-0.0137129																					Ratio peaks
384.625	104.376	-0.0294689	0.000869873	-0.0129949			0.0154878	-0.0294689	-0.0139811		0.425	111.56	-0.0248772	-0.000676834	-0.0186092	0.0118525	-0.0248772	-0.0130247													Systole			Diastole					Systole			Diastole
407.25	121.223	-0.0173564	-0.00308354	-0.0271199			0.00600779	-0.0173564	-0.0113486		0.45	131.64	-0.00710815	0.0127234	-0.0262723	0.0145728	-0.00710815	0.00746463											Row	Subject	lvot sep-lat	inf-ant	base-apex	lvot sep-lat	inf-ant	base-apex			Long	Trans	Ratio	Long	Trans	Ratio
429.875	140.485	0.00305189	0.0281413	-0.0251577			0.0228452	0.00305189	0.0258969		0.475	147.933	0.0252466	0.0400514	0.0265819	0.0220622	0.0252466	0.0473088											1	J01	0.223734	0.0585466	0.421961	0.0790676	0.0728957	0.350603			0.421961	0.223734	0.530224	0.350603	0.0790676	0.225519
452.5	151.852	0.0378174	0.0467404	0.0559557			0.0215697	0.0378174	0.0593871		0.5	158.29	0.0622017	0.0418652	0.164873	0.00515551	0.0622017	0.067357											52	J02	0.230762	0.0570138	0.399351	0.0998494	0.114494	0.46251			0.399351	0.230762	0.577842	0.46251	0.0998494	0.215886
475.125	160.218	0.0698624	0.0402971	0.199168			-3.28446e-05	0.0698624	0.0698294		0.525	163.977	0.0779802	0.0118574	0.272156	-0.0287213	0.0779802	0.0492587											103
497.75	164.471	0.0790676	0.00802485	0.281967			-0.0325841	0.0790676	0.0464835		0.55	166.463	0.0462943	-0.0329375	0.35049	-0.0516718	0.0462943	-0.00537757											154	J04	0.158782	0.0394041	0.328877	0.0570217	0.0274657	0.223021			0.328877	0.158782	0.4828	0.223021	0.0570217	0.255679
520.375	166.466	0.0462402	-0.0330049	0.350603			-0.0517031	0.0462402	-0.00546291		0.575	166.833	0.024265	-0.0413482	0.339517	-0.0479412	0.024265	-0.0236761											205	J05	0.291658	0.086338	0.693472	0.0690382	0.0475145	0.365581			0.693472	0.291658	0.420577	0.365581	0.0690382	0.188845
543	166.956	0.0252095	-0.0436025	0.350303			-0.0503658	0.0252095	-0.0251563		0.6	165.567	0.0161057	-0.0198692	0.229216	-0.02526	0.0161057	-0.00915436											256	J06	0.230819	0.0472333	0.346198	0.0341065	0.0495544	0.229823			0.346198	0.230819	0.666727	0.229823	0.0341065	0.148404
565.625	165.867	0.0168811	-0.0237256	0.255193			-0.0289875	0.0168811	-0.0121064		0.625	163.979	0.0151256	-0.00226701	0.114545	-0.00952602	0.0151256	0.00559955											307	J07	0.161918	0.0373782	0.301032	0.0619607	0.0370717	0.297448			0.301032	0.161918	0.537878	0.297448	0.0619607	0.208308
588.25	164.547	0.0134873	-0.00685224	0.141528			-0.0126779	0.0134873	0.000809408		0.65	162.313	0.0117322	0.00371924	0.0487146	-0.00264505	0.0117322	0.00908694											358	J08	0.110584	0.0320991	0.178599	0.0365823	0.0685407	0.256142			0.178599	0.110584	0.619178	0.256142	0.0365823	0.14282
610.875	162.883	0.0182509	0.00648323	0.0630437			-0.00351094	0.0182509	0.0147401		0.675	161.379	0.00552804	0.000893878	0.0304403	-0.0019898	0.00552804	0.00353807											409	J09	0.0922556	0.0442912	0.301587	0.0742553	0.0979595	0.395657			0.301587	0.0922556	0.3059	0.395657	0.0742553	0.187676
633.5	161.633	0.00401286	0.000446269	0.0317455			-0.00161989	0.00401286	0.00239298		0.7	160.977	0.00791667	0.00159963	0.028382	-0.00257305	0.00791667	0.00534362											460	J10	0.16867	0.117038	0.469823	0.0548707	0.163961	0.393271			0.469823	0.16867	0.359007	0.393271	0.0548707	0.139524
656.125	160.669	0.00973606	0.00213706	0.0268139			-0.00301736	0.00973606	0.00671869		0.725	160.646	0.0116579	0.00347477	0.0270494	-0.00281966	0.0116579	0.00883826
678.75	160.434	0.0293192	0.0157676	0.0292133			-0.00100432	0.0293192	0.0283149		0.75	160.548	0.0198331	0.00916489	0.028051	-0.0019794	0.0198331	0.0178536
701.375	160.073	0.00582234	-0.000170958	0.0283623			-0.00305916	0.00582234	0.00276318		0.775	160.45	0.0279982	0.0148482	0.0290514	-0.00114016	0.0279982	0.0268581
724	159.628	-0.0231229	-0.0132461	0.00195624			8.98704e-05	-0.0231229	-0.0230328		0.8	160.308	0.0210911	0.0101863	0.0289152	-0.00172395	0.0210911	0.0193671
746.625	162.705	-0.0138774	0.008802	-0.0507695			0.0145614	-0.0138774	0.000684173		0.825	160.025	0.00268538	-0.00158793	0.0255005	-0.00271787	0.00268538	-3.24851e-05
769.25	164.946	-0.00423152	0.0313652	-0.111533			0.0292788	-0.00423152	0.0250473		0.85	160.792	-0.0196676	-0.00500272	-0.0177593	0.00550134	-0.0196676	-0.0141664												M	0.182402
791.875	165.933	2.58855e-05	0.035699	-0.108016			0.0309033	2.58855e-05	0.0309292		0.875	164.158	-0.00765109	0.0233681	-0.089998	0.0240628	-0.00765109	0.0164119												SD	0.15086
814.5	171.604	0.0392321	0.0475935	0.0208523			0.0216012	0.0392321	0.0608331		0.9	165.853	-0.000321257	0.0353457	-0.108303	0.030771	-0.000321257	0.0304498
837.125	178.751	0.04629	0.0728957	0.140874			0.0399847	0.04629	0.0862745		0.925	172.956	0.040534	0.0522372	0.0428283	0.0249719	0.040534	0.0655059
859.75	187.121	0.00727527	0.0372176	0.171607			0.0285938	0.00727527	0.035869		0.95	182.597	0.0288218	0.0569374	0.154726	0.0348983	0.0288218	0.0637201
882.375	185.526	0.0378254	-0.0443728	0.176478			-0.0573408	0.0378254	-0.0195153		0.975	185.957	0.0296206	-0.0224592	0.175172	-0.0342606	0.0296206	-0.00464
Name	J02											This dataset	Reference							RMS values
Filename											End systole	0.425	0.393								lvot sep-lat	inf-ant	base-apex	2ch	3ch	4ch
											End E-wave	0.715	0.664							S	0.137725	0.0191675	0.202602	0.0777694	0.137725	0.0631439
Delineation:	Stack 5, CINE_segmented_SAX_InlineVF , LV endo, Cine										End diastasis	0.774	0.815							E	0.051239	0.0435636	0.246382	0.0365484	0.051239	0.0531377
lvot sep-lat direction (degrees):	76	Stack 5, CINE_segmented_SAX_InlineVF																		D	0.0214869	0.00946859	0.0404154	0.0144703	0.0214869	0.0124875
base-apex direction (degrees):	135	Stack 6, CINE_segmented_2,3,4 ch																		A	0.0308328	0.0265548	0.117534	0.0202261	0.0308328	0.0335256
											Resampled data
Non-resampled data																				Systole (S)	0.137725	0.0191675	0.202602	0.0777694	0.137725	0.0631439
Time (ms)	Volume (ml)	lvot sep-lat (N)	inf-ant (N)	base-apex (N)			2ch (N)	3ch (N)	4ch (N)		Time (fraction of RR)	Volume (ml)	lvot sep-lat (N)	inf-ant (N)	base-apex (N)	2ch (N)	3ch (N)	4ch (N)		Diastole (E-D-A)	0.042213	0.0356914	0.192923	0.0295841	0.042213	0.0438926
0	159.301	0.103869	0.0106538	0.123525			-0.0427082	0.103869	0.0611611		0	159.301	0.103869	0.0106538	0.123525	-0.0427082	0.103869	0.0611611
20.375	155.896	0.149513	0.00386263	0.174288			-0.0714115	0.149513	0.0781017		0.025	155.565	0.153682	0.00246944	0.180357	-0.0747025	0.153682	0.0789796		Whole heartbeat	0.0953213	0.0298098	0.197095	0.0554408	0.0953213	0.0529369
40.75	151.835	0.199391	-0.0128408	0.246933			-0.110816	0.199391	0.0885748		0.05	151.014	0.204677	-0.0141417	0.25992	-0.114586	0.204677	0.0900916
61.125	146.791	0.230762	-0.0205933	0.324224			-0.133215	0.230762	0.0975465		0.075	143.917	0.224444	-0.0238195	0.338924	-0.13285	0.224444	0.0915937
81.5	135.023	0.205354	-0.0328826	0.379078			-0.131154	0.205354	0.0742		0.1	130.678	0.201641	-0.0414014	0.387071	-0.136675	0.201641	0.0649659
101.875	121.681	0.193342	-0.0570138	0.399351			-0.146046	0.193342	0.0472955		0.125	116.423	0.192499	-0.038666	0.357592	-0.129735	0.192499	0.0627637		Peak values
122.25	108.767	0.190059	-0.014513	0.300738			-0.107598	0.190059	0.0824607		0.15	102.916	0.187384	-0.00305055	0.247867	-0.096334	0.187384	0.0910504			lvot sep-lat	inf-ant	base-apex	2ch	3ch	4ch
142.625	96.7921	0.183666	0.00764822	0.196986			-0.0852092	0.183666	0.0984564		0.175	90.3243	0.164118	0.00942118	0.141456	-0.0739002	0.164118	0.0902182		S	0.230762	0.0570138	0.399351	0.146046	0.230762	0.0984564
163	85.4445	0.15006	0.0105424	0.103576			-0.0659003	0.15006	0.0841602		0.2	80.3693	0.12759	0.0109687	0.0635276	-0.0542958	0.12759	0.0732942		E	0.0998494	0.114494	0.46251	0.0733608	0.0998494	0.136719
183.375	77.6533	0.116268	0.0111423	0.0438537			-0.0484846	0.116268	0.0677836		0.225	72.8108	0.0858984	0.00293238	0.00972651	-0.0404097	0.0858984	0.0454887		D	0.0232461	0.010078	0.0462749	0.0203509	0.0232461	0.0174211
203.75	71.0453	0.075591	0.000187844	-0.00167695			-0.0376329	0.075591	0.0379582		0.25	67.1099	0.0394821	-0.000498694	-0.0260191	-0.020173	0.0394821	0.0193092		A	0.0599201	0.0562658	0.200989	0.0387537	0.0599201	0.0598774
224.125	66.2122	0.0317693	-0.000644244	-0.0311706			-0.0164425	0.0317693	0.0153267		0.275	63.6631	0.00580225	-0.00279799	-0.0615814	-0.00532421	0.00580225	0.000477982
244.5	63.3662	0.00290654	-0.00303746	-0.0649589			-0.00408382	0.00290654	-0.00117728		0.3	61.8072	-0.0269085	-0.0112377	-0.111609	0.00372215	-0.0269085	-0.0231864		Systole (S)	0.230762	0.0570138	0.399351	0.146046	0.230762	0.0984564
264.875	61.7707	-0.0275893	-0.0114249	-0.112673			0.00390045	-0.0275893	-0.0236889		0.325	63.3446	-0.0464039	-0.0182819	-0.128723	0.00736932	-0.0464039	-0.0390345		Diastole (E-D-A)	0.0998494	0.114494	0.46251	0.0733608	0.0998494	0.136719
285.25	63.1901	-0.0471763	-0.0185086	-0.131988			0.00755924	-0.0471763	-0.039617		0.35	66.3149	-0.0297079	-0.0124433	-0.0660251	0.00407777	-0.0297079	-0.0256301
305.625	65.8313	-0.0333823	-0.0144536	-0.0737972			0.00417403	-0.0333823	-0.0292083		0.375	71.0253	-0.00329508	0.00133407	-0.0201297	0.00280287	-0.00329508	-0.000492205		Whole heartbeat	0.230762	0.114494	0.46251	0.146046	0.230762	0.136719
326	69.287	-0.00587152	0.00058887	-0.0155994			0.00344571	-0.00587152	-0.00242581		0.4	80.369	0.00297429	0.00458955	-0.0627474	0.00248758	0.00297429	0.00546179
346.375	77.1392	0.00682582	0.00423903	-0.0376731			0.000258185	0.00682582	0.00708408		0.425	93.5269	-0.00354448	0.0201306	-0.124789	0.0192058	-0.00354448	0.0156614
366.75	87.9183	-0.00732561	0.00546315	-0.128723			0.008394	-0.00732561	0.00106838		0.45	109.47	0.0331854	0.0760807	-0.0588495	0.0492951	0.0331854	0.0824805
387.125	103.087	0.00407546	0.0490912	-0.114724			0.0404765	0.00407546	0.0445519		0.475	124.125	0.0873289	0.0888791	0.118833	0.0333071	0.0873289	0.120636
407.5	117.597	0.0751275	0.114494	0.0229359			0.0615912	0.0751275	0.136719		0.5	134.238	0.091196	0.024399	0.318142	-0.0244679	0.091196	0.0667282
427.875	130.397	0.0998494	0.0610967	0.22036			0.00298649	0.0998494	0.102836		0.525	140.417	0.0716287	-0.031777	0.437448	-0.063334	0.0716287	0.00829472
448.25	137.019	0.0845176	-0.0035418	0.392188			-0.0453261	0.0845176	0.0391915		0.55	145.34	0.0581923	-0.0286224	0.414204	-0.0538838	0.0581923	0.00430846
468.625	142.245	0.0643941	-0.0475319	0.46251			-0.0733608	0.0643941	-0.00896673		0.575	146.049	0.0394357	-0.00762084	0.305291	-0.0263176	0.0394357	0.013118
489	146.542	0.0556968	-0.0210504	0.394775			-0.0460786	0.0556968	0.00961813		0.6	145.054	0.00573167	-0.00702918	0.189557	-0.00895332	0.00573167	-0.00322165
509.375	145.918	0.0351418	-0.00407477	0.281661			-0.0210998	0.0351418	0.0140422		0.625	143.448	-0.0110273	-0.0121591	0.10929	-0.00501637	-0.0110273	-0.0160438
529.75	144.914	0.000997299	-0.00750481	0.174729			-0.00699805	0.000997299	-0.00600075		0.65	143.239	0.00213641	-0.0230081	0.0621542	-0.0209939	0.00213641	-0.0188574
550.125	143.338	-0.0119139	-0.0125021	0.104464			-0.00487021	-0.0119139	-0.0167841		0.675	143.277	0.0184267	-0.01303	0.0499002	-0.0204976	0.0184267	-0.00207106
570.5	143.239	0.00212094	-0.0230177	0.0621659			-0.0209943	0.00212094	-0.0188735		0.7	143.152	0.0226455	-0.00698967	0.0441949	-0.0173759	0.0226455	0.00526941
590.875	143.288	0.0232461	-0.010078	0.0462749			-0.0203509	0.0232461	0.00289527		0.725	142.825	0.0212069	0.00040548	0.0392139	-0.0102523	0.0212069	0.0109547
611.25	142.451	0.0195703	0.00881717	0.0335476			-0.00214916	0.0195703	0.0174211		0.75	142.498	0.0197746	0.007767	0.0342551	-0.00316104	0.0197746	0.0166137
631.625	142.182	0.00218263	0.0144614	0.00791781			0.0114327	0.00218263	0.0136152		0.775	142.361	0.013741	0.0107095	0.024955	0.00240419	0.013741	0.0161452
652	142.289	-0.00836022	0.0105663	-0.0272685			0.0133308	-0.00836022	0.0049706		0.8	142.256	0.00694791	0.0129145	0.014942	0.0077104	0.00694791	0.0146583
672.375	144.019	-0.00757021	0.0248129	-0.0873932			0.0252736	-0.00757021	0.0177034		0.825	142.23	-0.00254549	0.0127146	-0.0078619	0.012284	-0.00254549	0.00973849
692.75	146.342	0.0199478	0.0562658	-0.128858			0.0387537	0.0199478	0.0587015		0.85	143.449	-0.00783316	0.0200778	-0.0674097	0.0213044	-0.00783316	0.0134714
713.125	149.557	0.0518916	0.0391807	-0.0645464			0.00798562	0.0518916	0.0598774		0.875	146.091	0.0169305	0.0528178	-0.124314	0.0372764	0.0169305	0.0542069
733.5	153.285	0.0599201	0.00426515	0.0920354			-0.0262663	0.0599201	0.0336537		0.9	149.98	0.0527865	0.0353051	-0.0471594	0.00418191	0.0527865	0.0569684
753.875	156.831	0.0121279	-0.00625551	0.200989			-0.0114814	0.0121279	0.000646457		0.925	154.473	0.0441509	0.000792756	0.128011	-0.021389	0.0441509	0.0227621
774.25	159.14	-0.0365263	-0.0224572	0.178661			-0.00118544	-0.0365263	-0.0377118		0.95	158.117	-0.0147858	-0.0152183	0.188648	-0.00578659	-0.0147858	-0.0205724
794.625	159.778	0.0161751	-0.0121377	0.119695			-0.0185991	0.0161751	-0.00242399		0.975	159.637	0.00445897	-0.014432	0.132804	-0.0147279	0.00445897	-0.0102689
Name	J04											This dataset	Reference							RMS values
Filename											End systole	0.325	0.393								lvot sep-lat	inf-ant	base-apex	2ch	3ch	4ch
											End E-wave	0.527	0.664							S	0.0933682	0.0238452	0.157721	0.0408168	0.0933682	0.0595457
Delineation:	Stack 5, CINE_segmented_SAX_InlineVF , LV endo, Cine										End diastasis	0.872	0.815							E	0.0267868	0.0136947	0.116114	0.0179503	0.0267868	0.0178289
lvot sep-lat direction (degrees):	102	Stack 5, CINE_segmented_SAX_InlineVF																		D	0.00357035	0.0027814	0.00642497	0.00254447	0.00357035	0.00339172
base-apex direction (degrees):	144	Stack 7, CINE_segmented_2,3,4 ch																		A	0.0301633	0.0142384	0.0964722	0.0185763	0.0301633	0.0203453
											Resampled data
Non-resampled data																				Systole (S)	0.0933682	0.0238452	0.157721	0.0408168	0.0933682	0.0595457
Time (ms)	Volume (ml)	lvot sep-lat (N)	inf-ant (N)	base-apex (N)			2ch (N)	3ch (N)	4ch (N)		Time (fraction of RR)	Volume (ml)	lvot sep-lat (N)	inf-ant (N)	base-apex (N)	2ch (N)	3ch (N)	4ch (N)		Diastole (E-D-A)	0.0203421	0.0101874	0.078978	0.013207	0.0203421	0.0137168
0	190.279	0.0436508	0.0283815	0.0871865			0.00275353	0.0436508	0.0464045		0	190.279	0.0436508	0.0283815	0.0871865	0.00275353	0.0436508	0.0464045
30.575	189.165	0.0482603	0.0244372	0.0755384			-0.00296686	0.0482603	0.0452934		0.025	189.358	0.0474668	0.0251166	0.0775444	-0.00198182	0.0474668	0.045485		Whole heartbeat	0.0557902	0.0159639	0.110883	0.0256747	0.0557902	0.035768
61.15	187.501	0.0748199	0.0274365	0.11383			-0.0136493	0.0748199	0.0611707		0.05	188.077	0.065683	0.026405	0.100657	-0.00997409	0.065683	0.0557089
91.725	185.014	0.0837495	-0.0160862	0.226375			-0.0558059	0.0837495	0.0279436		0.075	186.305	0.0791476	0.00636082	0.168338	-0.0340651	0.0791476	0.0450825
122.3	182.316	0.117019	-0.038065	0.328877			-0.0914747	0.117019	0.0255441		0.1	184.183	0.0941016	-0.0229233	0.258268	-0.0669029	0.0941016	0.0271985
152.875	178.081	0.158782	0.0104888	0.284285			-0.0703073	0.158782	0.0884746		0.125	181.745	0.122774	-0.0313848	0.322761	-0.0885672	0.122774	0.0342071		Peak values
183.45	167.911	0.155654	0.0394041	0.160575			-0.043702	0.155654	0.111952		0.15	178.243	0.157227	0.00867721	0.285955	-0.0710987	0.157227	0.0861281			lvot sep-lat	inf-ant	base-apex	2ch	3ch	4ch
214.025	152.792	0.139424	0.0318084	0.10812			-0.0421652	0.139424	0.0972587		0.175	170.059	0.156374	0.0335952	0.185618	-0.049093	0.156374	0.107281		S	0.158782	0.0394041	0.328877	0.0914747	0.158782	0.111952
244.6	134.372	0.0900953	0.0199765	0.0784552			-0.0277475	0.0900953	0.0623478		0.2	158.601	0.145608	0.034632	0.127385	-0.0428118	0.145608	0.102796		E	0.0570217	0.0274657	0.223021	0.0390629	0.0570217	0.0318697
275.175	121.373	0.0535325	0.006313	0.0404364			-0.021299	0.0535325	0.0322335		0.225	144.637	0.116484	0.0262993	0.0944234	-0.0354661	0.116484	0.0810178		D	0.00829531	0.00556304	0.0159527	0.00676591	0.00829531	0.00666891
305.75	109.63	0.0108014	0.00104467	-0.00824376			-0.00449605	0.0108014	0.00630539		0.25	130.866	0.0796462	0.0160437	0.067559	-0.0259288	0.0796462	0.0537174		A	0.0518209	0.0244346	0.150969	0.0313511	0.0518209	0.0328536
336.325	99.7707	-0.0370777	-0.0109415	-0.070739			0.00906317	-0.0370777	-0.0280145		0.275	120.238	0.0490494	0.00576	0.0353107	-0.0195364	0.0490494	0.029513
366.9	93.0397	-0.0378978	-0.0171564	-0.0810174			0.00409096	-0.0378978	-0.0338068		0.3	110.527	0.0137797	0.00141165	-0.00486583	-0.00566737	0.0137797	0.00811244		Systole (S)	0.158782	0.0394041	0.328877	0.0914747	0.158782	0.111952
397.475	88.6064	-0.0175404	-0.0115003	-0.0405161			-0.00118936	-0.0175404	-0.0187298		0.325	102.229	-0.0260061	-0.00817262	-0.0563247	0.00592531	-0.0260061	-0.0200807		Diastole (E-D-A)	0.0570217	0.0274657	0.223021	0.0390629	0.0570217	0.0328536
428.05	90.235	-0.00820218	-0.00695802	-0.0294895			-0.00192471	-0.00820218	-0.0101269		0.35	95.8828	-0.03761	-0.0146541	-0.0769415	0.00611426	-0.03761	-0.0314958
458.625	92.8295	-0.00177258	0.00938339	-0.0732479			0.00901253	-0.00177258	0.00723996		0.375	91.2461	-0.029438	-0.0148098	-0.0641897	0.00189336	-0.029438	-0.0275446		Whole heartbeat	0.158782	0.0394041	0.328877	0.0914747	0.158782	0.111952
489.2	96.068	0.0163679	0.00963687	-0.066634			0.000161875	0.0163679	0.0165297		0.4	88.9463	-0.0156203	-0.0105665	-0.0382498	-0.00134069	-0.0156203	-0.016961
519.775	100.949	0.0570217	0.00387845	0.0662222			-0.025152	0.0570217	0.0318697		0.425	90.1602	-0.00863852	-0.00717026	-0.030005	-0.00189039	-0.00863852	-0.0105289
550.35	107.455	0.0462432	-0.0184074	0.173417			-0.0390629	0.0462432	0.00718036		0.45	92.0498	-0.00374394	0.00437531	-0.0598457	0.00566106	-0.00374394	0.00191721
580.925	116.4	0.00242658	-0.0274657	0.223021			-0.0249993	0.00242658	-0.0225727		0.475	94.2702	0.00614604	0.00949678	-0.0703819	0.00515139	0.00614604	0.0112974
611.5	126.352	-0.0147534	-0.0139426	0.144812			-0.00469791	-0.0147534	-0.0194513		0.5	96.9966	0.023806	0.00858788	-0.0423718	-0.00446572	0.023806	0.0193402
642.075	136.421	-0.014083	-0.00486641	0.0621136			0.00282705	-0.014083	-0.011256		0.525	100.635	0.0542895	0.00426721	0.0572757	-0.0234492	0.0542895	0.0308403
672.65	145.944	-0.00829531	-0.00291114	0.0159527			0.00162655	-0.00829531	-0.00666891		0.55	105.38	0.0498713	-0.0110025	0.137872	-0.0344641	0.0498713	0.0154071
703.225	153.205	-0.00141271	-0.000555676	0.00595341			0.000225212	-0.00141271	-0.0011875		0.575	111.269	0.0284548	-0.0221285	0.193908	-0.0333913	0.0284548	-0.00493657
733.8	158.959	0.00455848	0.00391453	0.00674893			0.00111081	0.00455848	0.00566944		0.6	118.11	-0.000330116	-0.0253202	0.210674	-0.0217629	-0.000330116	-0.022093
764.375	159.156	0.00441707	0.00254014	0.00800238			-8.7536e-06	0.00441707	0.00440831		0.625	125.528	-0.0132268	-0.0151573	0.15187	-0.00651329	-0.0132268	-0.0197401
794.95	159.635	0.000937857	-0.00213927	0.00838373			-0.00232158	0.000937857	-0.00138372		0.65	133.024	-0.0143397	-0.00809702	0.0915722	0.000157633	-0.0143397	-0.0141821
825.525	160.537	-0.00127755	-0.000812156	0.00490311			-6.45358e-05	-0.00127755	-0.00134209		0.675	146.563	-0.00773532	-0.00271948	0.0151397	0.00151253	-0.00773532	-0.00622279
856.1	161.269	-0.00263884	-0.00183604	0.0011542			-0.000270609	-0.00263884	-0.00290945		0.7	159.032	0.00450618	0.00340631	0.00721243	0.000696879	0.00450618	0.00520306
886.675	161.849	-0.00202862	-0.00166073	-0.000164763			-0.000424045	-0.00202862	-0.00245266		0.725	160.226	-0.000509998	-0.00127187	0.00610908	-0.000846472	-0.000509998	-0.00135647
917.25	161.996	0.00188126	0.00383185	0.0012647			0.00237777	0.00188126	0.00425903		0.75	161.814	-0.00206556	-0.00167138	-8.47906e-05	-0.00041473	-0.00206556	-0.00248029
947.825	161.675	0.00216143	0.00181092	0.00405255			0.000487612	0.00216143	0.00264889		0.775	161.533	0.00135963	0.0017381	0.00405433	0.000825435	0.00135963	0.00218506
978.4	161.043	-0.0014014	0.0014874	0.00406054			0.00198872	-0.0014014	0.000587325		0.8	162.659	-0.00392804	0.00413039	0.00147971	0.00554113	-0.00392804	0.00161309
1008.98	162.287	-0.00389635	0.00556304	0.00260276			0.00676591	-0.00389635	0.00286956		0.825	163.667	0.00646763	0.0091647	-0.0266324	0.00470297	0.00646763	0.0111706
1039.55	163.017	-0.0039587	0.00274292	0.000392055			0.00435483	-0.0039587	0.000396131		0.85	166.721	0.0285186	0.016896	-0.0575036	0.000372955	0.0285186	0.0288918
1070.13	162.975	0.00158347	0.00745155	-0.0197927			0.00566143	0.00158347	0.0072449		0.875	170.766	0.043227	0.00866619	-0.039071	-0.0141083	0.043227	0.0291186
1100.7	167.389	0.0334494	0.0186242	-0.0644051			-0.000595738	0.0334494	0.0328536		0.9	175.756	0.0448173	-0.00555443	0.0177674	-0.027219	0.0448173	0.0175983
1131.28	173.636	0.0518209	-0.000119288	-0.0167088			-0.0260138	0.0518209	0.0258072		0.925	182.068	0.0228787	-0.0225098	0.125347	-0.0309333	0.0228787	-0.00805469
1161.85	182.758	0.0203801	-0.0244346	0.137564			-0.0313511	0.0203801	-0.010971		0.95	185.902	0.018983	-0.00724031	0.145763	-0.0157617	0.018983	0.0032213
1192.43	187.859	0.0180831	0.00376958	0.150969			-0.00577705	0.0180831	0.0123061		0.975	189.431	0.0173441	0.0127758	0.155204	0.00239213	0.0173441	0.019736
Name	J05											This dataset	Reference							RMS values
Filename											End systole	0.3	0.393								lvot sep-lat	inf-ant	base-apex	2ch	3ch	4ch
											End E-wave	0.515	0.664							S	0.180082	0.0363724	0.353437	0.109313	0.180082	0.0790565
Delineation:	Stack 8, sbFE/M2D/SA , LV endo, Cine										End diastasis	0.781	0.815							E	0.0266627	0.0267973	0.206855	0.0284295	0.0266627	0.0249872
lvot sep-lat direction (degrees):	93	Stack 8, sbFE/M2D/SA																		D	0.0149798	0.0216373	0.0170055	0.0218318	0.0149798	0.0183802
base-apex direction (degrees):	42	Stack 6, sbFE/BH4ch																		A	0.0399227	0.0126213	0.122461	0.0230126	0.0399227	0.0225006
											Resampled data
Non-resampled data																				Systole (S)	0.180082	0.0363724	0.353437	0.109313	0.180082	0.0790565
Time (ms)	Volume (ml)	lvot sep-lat (N)	inf-ant (N)	base-apex (N)			2ch (N)	3ch (N)	4ch (N)		Time (fraction of RR)	Volume (ml)	lvot sep-lat (N)	inf-ant (N)	base-apex (N)	2ch (N)	3ch (N)	4ch (N)		Diastole (E-D-A)	0.0277855	0.0214536	0.134729	0.0244611	0.0277855	0.0218645
0	218.833	0.180543	0.0402994	-0.0193954			-0.0553711	0.180543	0.125172		0	218.833	0.180543	0.0402994	-0.0193954	-0.0553711	0.180543	0.125172
26.4359	217.22	0.185718	0.0245587	0.270757			-0.0715903	0.185718	0.114127		0.025	217.602	0.184502	0.028263	0.202484	-0.0677744	0.184502	0.116727		Whole heartbeat	0.101338	0.0268154	0.224013	0.0632743	0.101338	0.0470066
52.8718	214.498	0.222397	-0.0459923	0.6774			-0.151029	0.222397	0.0713683		0.05	215.786	0.205161	-0.012824	0.48624	-0.113686	0.205161	0.0914747
79.3077	209.752	0.291658	-0.086338	0.693472			-0.2206	0.291658	0.0710582		0.075	213.121	0.242834	-0.0578882	0.682207	-0.17155	0.242834	0.0712842
105.744	202.065	0.249751	-0.0503798	0.535966			-0.168506	0.249751	0.0812453		0.1	209.341	0.289359	-0.0843533	0.684801	-0.217732	0.289359	0.0716273
132.179	188.821	0.223435	-0.014534	0.345138			-0.124304	0.223435	0.0991306		0.125	203.473	0.257251	-0.0567808	0.56407	-0.177799	0.257251	0.0794519		Peak values
158.615	172.52	0.184625	0.00392189	0.158296			-0.0889158	0.184625	0.0957088		0.15	194.381	0.234313	-0.0290278	0.422596	-0.142295	0.234313	0.0920181			lvot sep-lat	inf-ant	base-apex	2ch	3ch	4ch
185.051	156.716	0.158908	4.40373e-05	0.0888248			-0.0794159	0.158908	0.0794922		0.175	183.222	0.209687	-0.00782759	0.277609	-0.111622	0.209687	0.0980646		S	0.291658	0.086338	0.693472	0.2206	0.291658	0.125172
211.487	144.967	0.10927	-0.00850973	0.0306845			-0.0620043	0.10927	0.0472652		0.2	170.831	0.181792	0.00347368	0.150342	-0.0878875	0.181792	0.093904		E	0.0473304	0.0475145	0.365581	0.0417829	0.0473304	0.0456157
237.923	131.862	0.0584414	-0.00770125	-0.0606699			-0.0358901	0.0584414	0.0225513		0.225	158.767	0.162145	0.000507261	0.0972141	-0.0806333	0.162145	0.0815119		D	0.0242519	0.0450451	0.0292833	0.0454213	0.0242519	0.0325993
264.359	117.677	0.00673431	-0.0166393	-0.145821			-0.0177772	0.00673431	-0.0110429		0.25	149.272	0.126748	-0.00553636	0.0510192	-0.0681686	0.126748	0.0585794		A	0.0690382	0.0249512	0.215861	0.044306	0.0690382	0.0332591
290.795	106.429	-0.0225022	-0.0300902	-0.142627			-0.0148078	-0.0225022	-0.0373101		0.275	139.765	0.0881193	-0.00818786	-0.00768568	-0.0511505	0.0881193	0.0369687
317.231	102.134	-0.0216418	-0.0256432	-0.0689637			-0.0113867	-0.0216418	-0.0330286		0.3	129.588	0.0494155	-0.00929249	-0.0758075	-0.0327553	0.0494155	0.0166602		Systole (S)	0.291658	0.086338	0.693472	0.2206	0.291658	0.125172
343.667	107.242	-0.00424227	-0.00422929	-0.0650851			-0.0015416	-0.00424227	-0.00578387		0.325	118.76	0.0102954	-0.0160401	-0.1401	-0.0190388	0.0102954	-0.00874346		Diastole (E-D-A)	0.0690382	0.0475145	0.365581	0.0454213	0.0690382	0.0456157
370.103	108.849	0.016534	0.010537	-0.129522			0.000858384	0.016534	0.0173924		0.35	109.95	-0.0140016	-0.0262222	-0.14387	-0.0157083	-0.0140016	-0.0297099
396.538	110.518	0.0195724	0.0304504	-0.0890435			0.0165846	0.0195724	0.0361571		0.375	104.495	-0.0221152	-0.0280537	-0.108743	-0.0132376	-0.0221152	-0.0353529		Whole heartbeat	0.291658	0.086338	0.693472	0.2206	0.291658	0.125172
422.974	115.809	0.00893398	0.0475145	0.0951869			0.0366817	0.00893398	0.0456157		0.4	103.269	-0.0179288	-0.0210731	-0.0681624	-0.00928541	-0.0179288	-0.0272142
449.41	132.877	-0.0153691	0.0393733	0.281984			0.0417829	-0.0153691	0.0264138		0.425	107.267	-0.00392499	-0.00400384	-0.0660695	-0.00150495	-0.00392499	-0.00542995
475.846	151.471	-0.0436954	0.0198883	0.365581			0.0390716	-0.0436954	-0.00462381		0.45	108.542	0.0125151	0.00768075	-0.11706	0.000394116	0.0125151	0.0129092
502.282	169.373	-0.0473304	0.0166684	0.321573			0.0381004	-0.0473304	-0.00923		0.475	109.854	0.0183536	0.0224578	-0.105299	0.0102721	0.0183536	0.0286259
528.718	184.364	-0.0281035	0.0163669	0.16053			0.0282259	-0.0281035	0.000122418		0.5	112.611	0.0154906	0.0370301	-0.0182263	0.0243236	0.0154906	0.0398143
555.154	192.204	-0.0107838	-0.0189054	0.0292833			-0.0109806	-0.0107838	-0.0217645		0.525	119.034	0.0048467	0.0462745	0.127078	0.0376516	0.0048467	0.0424981
581.59	194.63	0.012822	-0.0450451	0.0074261			-0.0454213	0.012822	-0.0325993		0.55	132.575	-0.0148814	0.0395514	0.278289	0.0416931	-0.0148814	0.0268117
608.026	194.821	0.0242519	-0.0378949	0.0183112			-0.0449439	0.0242519	-0.020692		0.575	147.3	-0.0367811	0.0247939	0.345883	0.0398626	-0.0367811	0.00308151
634.462	195.961	0.0144431	-0.0205898	0.0180231			-0.0250528	0.0144431	-0.0106097		0.6	161.658	-0.0458034	0.0182005	0.342801	0.0386638	-0.0458034	-0.00713961
660.897	195.82	0.00320968	0.000964021	0.00406502			-0.000769963	0.00320968	0.00243972		0.625	174.805	-0.0408032	0.0165925	0.266778	0.0347711	-0.0408032	-0.00603201
687.333	195.626	0.00708343	0.0130741	-0.0126557			0.00778084	0.00708343	0.0148643		0.65	185.585	-0.0255058	0.0110674	0.140833	0.0223374	-0.0255058	-0.0031683
713.769	195.081	0.0128364	0.0165027	-0.0165614			0.00787348	0.0128364	0.02071		0.675	193.114	-0.00199873	-0.0286348	0.0211497	-0.023799	-0.00199873	-0.0257977
740.205	193.886	0.0143731	0.00902694	-0.0217131			0.000631098	0.0143731	0.0150041		0.7	194.977	0.022918	-0.0355414	0.0182723	-0.0422388	0.022918	-0.0193209
766.641	195.143	0.0227084	0.00716429	-0.0215309			-0.00514982	0.0227084	0.0175588		0.725	195.834	0.00435163	-0.0012271	0.00548394	-0.00323851	0.00435163	0.00111312
793.077	195.976	0.0209021	0.00302979	-0.0144744			-0.0078271	0.0209021	0.013075		0.75	195.267	0.0108832	0.0153388	-0.0152355	0.00784211	0.0108832	0.0187253
819.513	196.403	-0.0025442	-0.0178126	-0.00357061			-0.0141542	-0.0025442	-0.0166984		0.775	194.416	0.0178732	0.00824497	-0.0216367	-0.00179621	0.0178732	0.016077
845.949	196.44	-0.0181041	-0.0249512	-0.0140971			-0.0125562	-0.0181041	-0.0306603		0.8	196.054	0.016618	-0.000778532	-0.0124822	-0.00898322	0.016618	0.00763475
872.385	196.495	-0.0107316	-0.00332568	-0.062958			0.00248566	-0.0107316	-0.00824591		0.825	196.429	-0.0136459	-0.0229058	-0.0110812	-0.013014	-0.0136459	-0.02666
898.821	198.202	0.0122663	0.00287353	-0.111834			-0.00364453	0.0122663	0.00862178		0.85	196.489	-0.0114889	-0.00554729	-0.0579386	0.000940398	-0.0114889	-0.0105485
925.256	202.58	0.0377413	-0.00595849	-0.0576906			-0.0240309	0.0377413	0.0137104		0.875	198.557	0.0142913	0.00217181	-0.107535	-0.00526473	0.0142913	0.00902639
951.692	210.65	0.0589013	-0.0171534	0.107565			-0.044306	0.0589013	0.0145953		0.9	204.718	0.0431993	-0.00884196	-0.01517	-0.029257	0.0431993	0.0139423
978.128	217.636	0.0221459	0.0152817	0.215861			0.00216134	0.0221459	0.0243073		0.925	213.784	0.0427183	-0.00286342	0.155321	-0.0238391	0.0427183	0.0188793
1004.56	221.354	-0.0690382	0.00145496	0.199827			0.0357792	-0.0690382	-0.0332591		0.95	219.987	-0.0351643	0.00659235	0.205798	0.0232913	-0.0351643	-0.0118731
1031	221.766	-0.044796	-0.00819225	0.043357			0.0153032	-0.044796	-0.0294926		0.975	221.69	-0.049258	-0.00641659	0.0721572	0.0190722	-0.049258	-0.030186
Name	J06											This dataset	Reference							RMS values
Filename											End systole	0.4	0.393								lvot sep-lat	inf-ant	base-apex	2ch	3ch	4ch
											End E-wave	0.596	0.664							S	0.123558	0.0203738	0.156301	0.0757747	0.123558	0.050141
Delineation:	Stack 8, sbFE/M2D/SA , LV endo, Cine										End diastasis	0.838	0.815							E	0.0196858	0.020312	0.13891	0.0124633	0.0196858	0.0256377
lvot sep-lat direction (degrees):	17	Stack 8, sbFE/M2D/SA																		D	0.00662143	0.0079897	0.0122265	0.00623191	0.00662143	0.00887905
base-apex direction (degrees):	137	Stack 6, sbFE/BH4ch																		A	0.016212	0.0234977	0.0858253	0.0259624	0.016212	0.0168992
											Resampled data
Non-resampled data																				Systole (S)	0.123558	0.0203738	0.156301	0.0757747	0.123558	0.050141
Time (ms)	Volume (ml)	lvot sep-lat (N)	inf-ant (N)	base-apex (N)			2ch (N)	3ch (N)	4ch (N)		Time (fraction of RR)	Volume (ml)	lvot sep-lat (N)	inf-ant (N)	base-apex (N)	2ch (N)	3ch (N)	4ch (N)		Diastole (E-D-A)	0.0145997	0.0173827	0.0913006	0.0153776	0.0145997	0.0179817
0	178.876	0.00692266	0.0223768	0.0585561			0.0159176	0.00692266	0.0228403		0	178.876	0.00692266	0.0223768	0.0585561	0.0159176	0.00692266	0.0228403
28.9231	176.591	0.0874117	-0.00512151	0.0192464			-0.0481411	0.0874117	0.0392706		0.025	176.502	0.0889842	-0.00539707	0.0213064	-0.049166	0.0889842	0.0398181		Whole heartbeat	0.078959	0.0186369	0.121546	0.0493823	0.078959	0.034636
57.8462	171.548	0.17314	-0.0201555	0.131642			-0.104025	0.17314	0.0691149		0.05	171.316	0.17452	-0.0210079	0.137402	-0.105454	0.17452	0.0690666
86.7692	165.02	0.210209	-0.0431774	0.287208			-0.142497	0.210209	0.067712		0.075	164.66	0.211374	-0.0434067	0.290513	-0.143278	0.211374	0.0680956
115.692	158.28	0.230819	-0.0472333	0.346198			-0.156315	0.230819	0.0745044		0.1	157.396	0.227056	-0.0434258	0.340488	-0.151136	0.227056	0.0759203
144.615	145.876	0.180545	0.00256654	0.269947			-0.0880497	0.180545	0.0924949		0.125	144.784	0.178164	0.00263204	0.262181	-0.0868025	0.178164	0.0913612		Peak values
173.538	133.623	0.154702	0.00322861	0.187721			-0.074555	0.154702	0.0801473		0.15	132.388	0.155215	0.00139722	0.184798	-0.0763974	0.155215	0.0788176			lvot sep-lat	inf-ant	base-apex	2ch	3ch	4ch
202.462	122.064	0.158082	-0.0125933	0.161237			-0.089947	0.158082	0.0681347		0.175	120.776	0.152566	-0.0138009	0.156981	-0.0882347	0.152566	0.0643308		S	0.230819	0.0472333	0.346198	0.156315	0.230819	0.0924949
231.385	111.738	0.11615	-0.0214741	0.128638			-0.0766724	0.11615	0.0394781		0.2	110.842	0.112062	-0.0203953	0.123691	-0.0736938	0.112062	0.0383681		E	0.0341065	0.0362444	0.229823	0.022925	0.0341065	0.0484418
260.308	105.447	0.0885351	-0.0142125	0.0952623			-0.0565759	0.0885351	0.0319591		0.225	104.259	0.0844157	-0.0147098	0.0875487	-0.0549468	0.0844157	0.0294688		D	0.0133727	0.0150429	0.0275745	0.00996245	0.0133727	0.0179892
289.231	98.0365	0.0640002	-0.0170696	0.0496159			-0.0467828	0.0640002	0.0172174		0.25	96.845	0.0591513	-0.016438	0.0435966	-0.0438113	0.0591513	0.01534		A	0.0241071	0.0495544	0.126657	0.0522482	0.0241071	0.0335824
318.154	91.3469	0.0380746	-0.0136586	0.0175484			-0.0308659	0.0380746	0.00720864		0.275	90.5384	0.0315348	-0.0125573	0.00933613	-0.0266424	0.0315348	0.00489242
347.077	87.2201	0.00585604	-0.00822145	-0.022859			-0.010048	0.00585604	-0.00419197		0.3	86.0698	0.00118501	-0.0076078	-0.0290575	-0.00718106	0.00118501	-0.00599597		Systole (S)	0.230819	0.0472333	0.346198	0.156315	0.230819	0.0924949
376	81.8385	-0.0149412	-0.00546649	-0.0503644			0.00273643	-0.0149412	-0.0122047		0.325	81.4529	-0.0159736	-0.00676702	-0.0467072	0.00212641	-0.0159736	-0.0138472		Diastole (E-D-A)	0.0341065	0.0495544	0.229823	0.0522482	0.0341065	0.0484418
404.923	80.173	-0.0193254	-0.0109928	-0.0348023			0.000142628	-0.0193254	-0.0191828		0.35	80.3615	-0.0171198	-0.0104586	-0.0324438	-0.000497438	-0.0171198	-0.0176172
433.846	80.9287	-0.010417	-0.00883426	-0.025275			-0.00244219	-0.010417	-0.0128592		0.375	81.4316	-0.00665638	-0.00615704	-0.0359097	-0.00200395	-0.00665638	-0.00866041		Whole heartbeat	0.230819	0.0495544	0.346198	0.156315	0.230819	0.0924949
462.769	82.8108	0.00390089	0.00135934	-0.0657433			-0.000773205	0.00390089	0.00312768		0.4	83.8837	0.00465152	0.00229833	-0.0767159	-0.000335367	0.00465152	0.00431623
491.692	88.1087	0.00778176	0.00622541	-0.122444			0.0015004	0.00778176	0.00928225		0.425	87.7153	0.00747861	0.00584439	-0.118018	0.00132205	0.00747861	0.00880066
520.615	99.7353	0.0123094	0.014213	-0.104521			0.00615407	0.0123094	0.0184635		0.45	95.6544	0.0106273	0.011219	-0.111717	0.0044023	0.0106273	0.0150296
549.538	115.272	0.0341065	0.0362444	0.0381674			0.0143354	0.0341065	0.0484418		0.475	105.519	0.0197973	0.02179	-0.0564117	0.00897205	0.0197973	0.0287694
578.462	132.299	0.0310454	0.0351037	0.169972			0.0148779	0.0310454	0.0459233		0.5	116.898	0.0339041	0.0362077	0.0493519	0.0144047	0.0339041	0.0483088
607.385	141.337	-0.00700764	0.0224257	0.229823			0.022925	-0.00700764	0.0159174		0.525	129.213	0.0317549	0.0354345	0.143672	0.0148097	0.0317549	0.0465646
636.308	147.127	-0.0235875	0.00287133	0.180081			0.0142804	-0.0235875	-0.00930725		0.55	137.198	0.0110587	0.0284717	0.201645	0.0191278	0.0110587	0.0301865
665.231	150.404	-0.0118488	0.000957772	0.0923828			0.00675374	-0.0118488	-0.00509493		0.575	142.873	-0.0112804	0.0173962	0.217083	0.0207057	-0.0112804	0.00942532
694.154	151.904	0.00600279	0.00397943	0.0275745			0.000444927	0.00600279	0.00644772		0.6	147.06	-0.0233893	0.00310562	0.18068	0.0143843	-0.0233893	-0.00900524
723.077	152.053	0.0133727	0.00837248	0.000896199			0.00056442	0.0133727	0.0139372		0.625	149.459	-0.0152874	0.00151821	0.118073	0.00895859	-0.0152874	-0.006329
752	153.149	0.00992346	0.0150429	-0.0024775			0.00806576	0.00992346	0.0179892		0.65	151.056	-0.00412732	0.00226479	0.0643519	0.00402505	-0.00412732	-0.000102265
780.923	154.433	0.00378084	0.011587	-0.00116088			0.0081442	0.00378084	0.011925		0.675	151.985	0.0100189	0.00637334	0.0130368	0.000510062	0.0100189	0.0105289
809.846	155.145	0.00167216	0.000950264	0.00442335			-1.31873e-05	0.00167216	0.00165897		0.7	153.339	0.00902201	0.0145358	-0.00228429	0.00807744	0.00902201	0.0170995
838.769	155.619	0.00854019	-0.00540852	0.0129731			-0.00895413	0.00854019	-0.00041379		0.725	154.968	0.00220023	0.00361369	0.00302512	0.00202946	0.00220023	0.00422969
867.692	156.99	0.00416338	-0.00909994	0.0183859			-0.00996245	0.00416338	-0.00579907		0.75	156.103	0.00700356	-0.00670478	0.014874	-0.00930826	0.00700356	-0.0023047
896.615	157.713	0.00179557	-0.00852378	0.0130672			-0.00827948	0.00179557	-0.00648407		0.775	157.681	0.00190069	-0.00854933	0.0133036	-0.00835427	0.00190069	-0.00645358
925.538	156.24	0.00111821	-0.00240501	0.000248891			-0.00264187	0.00111821	-0.00152365		0.8	155.785	0.00253058	-0.000676265	-0.00293079	-0.00185089	0.00253058	0.000679692
954.462	155.426	0.00364163	0.000683718	-0.00543213			-0.00122864	0.00364163	0.00241299		0.825	155.82	0.00359026	-0.00168348	-0.0300908	-0.00325306	0.00359026	0.000337195
983.385	155.879	0.00358257	-0.0020375	-0.0337773			-0.00355576	0.00358257	2.68112e-05		0.85	157.715	0.00993697	-0.00197979	-0.0667792	-0.00668316	0.00993697	0.00325397
1012.31	158.34	0.0121347	-0.00195977	-0.0781923			-0.00776451	0.0121347	0.00437018		0.875	161.576	0.0181576	-0.00391613	-0.071869	-0.0124703	0.0181576	0.00568733
1041.23	163.547	0.0219372	-0.00514469	-0.0678646			-0.0154239	0.0219372	0.00651324		0.9	168.095	0.0230038	-0.00686198	-0.0206029	-0.0174446	0.0230038	0.00555924
1070.15	172.693	0.0241071	-0.00868439	0.0298757			-0.0195746	0.0241071	0.00453268		0.925	175.257	0.0144425	0.00442523	0.064186	-0.00338876	0.0144425	0.0110536
1099.08	179.566	-0.00246598	0.0273377	0.1241			0.0249082	-0.00246598	0.0224422		0.95	180.236	-0.0064494	0.0328016	0.124734	0.0316317	-0.0064494	0.0251823
1128	182.262	-0.0186658	0.0495544	0.126657			0.0522482	-0.0186658	0.0335824		0.975	182.597	-0.0207132	0.0523616	0.126976	0.0557031	-0.0207132	0.0349899
Name	J07											This dataset	Reference							RMS values
Filename											End systole	0.325	0.393								lvot sep-lat	inf-ant	base-apex	2ch	3ch	4ch
											End E-wave	0.538	0.664							S	0.0945404	0.0190395	0.162176	0.0478386	0.0945404	0.0521935
Delineation:	Stack 8, CINE_segmented_SAX_InlineVF , LV endo, Cine										End diastasis	0.84	0.815							E	0.0285782	0.0165663	0.165815	0.0158203	0.0285782	0.0238692
lvot sep-lat direction (degrees):	90	Stack 8, CINE_segmented_SAX_InlineVF																		D	0.00384754	0.00393004	0.02289	0.00392778	0.00384754	0.00389133
base-apex direction (degrees):	129	Stack 6, CINE_segmented_2,3,4 ch																		A	0.0272387	0.0248583	0.133968	0.026509	0.0272387	0.0243956
											Resampled data
Non-resampled data																				Systole (S)	0.0945404	0.0190395	0.162176	0.0478386	0.0945404	0.0521935
Time (ms)	Volume (ml)	lvot sep-lat (N)	inf-ant (N)	base-apex (N)			2ch (N)	3ch (N)	4ch (N)		Time (fraction of RR)	Volume (ml)	lvot sep-lat (N)	inf-ant (N)	base-apex (N)	2ch (N)	3ch (N)	4ch (N)		Diastole (E-D-A)	0.0210641	0.0153514	0.115698	0.0156986	0.0210641	0.0181355
0	169.31	0.0388195	0.00295327	0.137876			-0.0168521	0.0388195	0.0219673		0	169.31	0.0388195	0.00295327	0.137876	-0.0168521	0.0388195	0.0219673
30.65	163.014	0.0870454	-0.0127519	0.192984			-0.0545662	0.0870454	0.0324791		0.025	164.103	0.0789754	-0.0101207	0.183782	-0.0482525	0.0789754	0.0307229		Whole heartbeat	0.0566066	0.0166399	0.132603	0.0301683	0.0566066	0.033277
61.3	155.243	0.132467	-0.0102363	0.251846			-0.0750983	0.132467	0.0573686		0.05	157.932	0.11731	-0.0110853	0.232248	-0.0682551	0.11731	0.0490549
91.95	145.26	0.161918	-0.013276	0.301032			-0.0924565	0.161918	0.0694617		0.075	150.442	0.147282	-0.0117616	0.276622	-0.0838268	0.147282	0.0634551
122.6	132.504	0.149307	-0.00606471	0.270112			-0.079906	0.149307	0.0694015		0.1	141.332	0.158069	-0.0109318	0.29142	-0.0885014	0.158069	0.0695671
153.25	118.644	0.14735	0.0154754	0.185071			-0.060273	0.14735	0.0870771		0.125	130.635	0.14923	-0.00287488	0.25787	-0.0771046	0.14923	0.0721251		Peak values
183.9	103.143	0.105536	0.03413	0.0917092			-0.0232106	0.105536	0.0823254		0.15	119.173	0.147483	0.0147428	0.188073	-0.060974	0.147483	0.0865094			lvot sep-lat	inf-ant	base-apex	2ch	3ch	4ch
214.55	90.7127	0.0741522	0.0198859	0.0518346			-0.0198545	0.0741522	0.0542978		0.175	106.417	0.113802	0.0307078	0.109695	-0.0303073	0.113802	0.0834948		S	0.161918	0.0373782	0.301032	0.0924565	0.161918	0.0870771
245.2	80.3294	0.0368395	-0.00256636	0.0251161			-0.0206423	0.0368395	0.0161971		0.2	95.4888	0.0856055	0.0250303	0.066221	-0.0211258	0.0856055	0.0644796		E	0.0619607	0.033273	0.297448	0.0281487	0.0619607	0.0428618
275.85	73.5998	0.0107777	-0.0113682	-0.00576956			-0.015234	0.0107777	-0.00445632		0.225	86.1155	0.0567128	0.00930177	0.0393422	-0.0203009	0.0567128	0.036412		D	0.00892601	0.0102023	0.0597638	0.00916671	0.00892601	0.00850426
306.5	68.376	-0.00686475	-0.0222312	-0.0560076			-0.0158204	-0.00686475	-0.0226853		0.25	78.5143	0.0293962	-0.0051028	0.0162673	-0.0191173	0.0293962	0.0102789		A	0.0422606	0.0370717	0.218932	0.0448506	0.0422606	0.0424393
337.15	65.411	-0.0238086	-0.0373782	-0.0802564			-0.0204662	-0.0238086	-0.0442748		0.275	73.0947	0.00895915	-0.0124964	-0.0109652	-0.0153018	0.00895915	-0.00634265
367.8	66.4632	-0.0248021	-0.01991	-0.0553497			-0.00484151	-0.0248021	-0.0296436		0.3	68.7748	-0.00560893	-0.0214649	-0.0524455	-0.0157846	-0.00560893	-0.0213936		Systole (S)	0.161918	0.0373782	0.301032	0.0924565	0.161918	0.0870771
398.45	68.8159	-0.0136366	0.00134377	-0.0461349			0.00798203	-0.0136366	-0.00565454		0.325	66.1503	-0.0197297	-0.0337378	-0.074436	-0.0193529	-0.0197297	-0.0390826		Diastole (E-D-A)	0.0619607	0.0370717	0.297448	0.0448506	0.0619607	0.0428618
429.1	72.3536	-0.014037	-0.00261877	-0.0680256			0.0047506	-0.014037	-0.00928644		0.35	66.0187	-0.0243801	-0.0273582	-0.0659713	-0.0115028	-0.0243801	-0.0358829
459.75	79.695	-0.00603714	-0.00628571	-0.0757774			-0.00242504	-0.00603714	-0.00846218		0.375	67.4151	-0.0203839	-0.011492	-0.0517136	0.000239593	-0.0203839	-0.0201443		Whole heartbeat	0.161918	0.0373782	0.301032	0.0924565	0.161918	0.0870771
490.4	89.5722	0.042417	-0.00801385	-0.0110835			-0.0281487	0.042417	0.0142682		0.4	69.5945	-0.0137272	0.000505534	-0.0507887	0.00730144	-0.0137272	-0.0064258
521.05	104.277	0.0619607	0.0137195	0.123593			-0.019099	0.0619607	0.0428618		0.425	72.3981	-0.0139938	-0.00263905	-0.068072	0.00471145	-0.0139938	-0.00928245
551.7	118.367	0.0330645	0.0290476	0.262564			0.00862366	0.0330645	0.0416882		0.45	78.1682	-0.00784387	-0.00547146	-0.0741523	-0.000816545	-0.00784387	-0.00866034
582.35	131.535	0.0075076	0.033273	0.297448			0.0250614	0.0075076	0.032569		0.475	85.4041	0.0206464	-0.00725909	-0.0403764	-0.0166097	0.0206464	0.00403663
613	139.266	-0.00555757	0.0143631	0.21766			0.0152176	-0.00555757	0.00966008		0.5	94.9247	0.0491199	-0.000855746	0.0334806	-0.025301	0.0491199	0.0238189
643.65	144.737	-0.0105894	0.00349481	0.121507			0.00832134	-0.0105894	-0.00226802		0.525	106.39	0.0581929	0.0158137	0.142578	-0.0154015	0.0581929	0.0427914
674.3	146.595	-0.00892601	0.000515867	0.0597638			0.00490976	-0.00892601	-0.00401626		0.55	117.465	0.0351815	0.0279694	0.252789	0.00663148	0.0351815	0.041813
704.95	147.186	-0.0037584	-0.00166703	0.0140112			0.000435524	-0.0037584	-0.00332288		0.575	127.873	0.0152021	0.032078	0.287634	0.0201793	0.0152021	0.0353813
735.6	146.933	-0.00393046	0.00296687	-0.0173238			0.00453465	-0.00393046	0.000604042		0.6	135.462	0.00105931	0.0239583	0.258274	0.0202189	0.00105931	0.021278
766.25	146.949	-0.000662448	0.0102023	-0.0272415			0.00916671	-0.000662448	0.00850426		0.625	140.874	-0.00699848	0.0112588	0.190224	0.0132498	-0.00699848	0.00625114
796.9	147.035	0.00100851	0.00768656	-0.0267038			0.00615254	0.00100851	0.00716106		0.65	144.885	-0.0104582	0.00325977	0.116635	0.00805213	-0.0104582	-0.0024061
827.55	147.225	0.00176302	0.00187948	-0.0194007			0.000746137	0.00176302	0.00250916		0.675	146.831	-0.00686393	-0.000355185	0.0415072	0.00312443	-0.00686393	-0.00373965
858.2	147.147	-0.000350358	-0.000118159	-0.00900836			7.28379e-05	-0.000350358	-0.00027752		0.7	146.94	-0.00262331	0.00586083	-0.0212907	0.00638732	-0.00262331	0.00376386
888.85	147.16	0.00180301	0.000185128	-0.000626903			-0.000741246	0.00180301	0.00106191		0.725	147.111	0.00131017	0.00536559	-0.0237848	0.00399157	0.00131017	0.00530174
919.5	147.803	0.00594894	-0.000472232	0.00966664			-0.00338337	0.00594894	0.00256557		0.75	147.153	0.000511061	3.0902e-06	-0.00565595	-0.000252808	0.000511061	0.000258253
950.15	148.488	0.00380411	-0.000440118	0.0114924			-0.00228315	0.00380411	0.00152096		0.775	148.077	0.00509341	-0.000459335	0.010395	-0.00294451	0.00509341	0.0021489
980.8	149.199	0.00323629	0.00231095	0.00877547			0.000383144	0.00323629	0.00361958		0.8	149.271	0.00208263	0.00178453	0.0060292	0.000504088	0.00208263	0.00258671
1011.45	149.378	0.000349992	0.000993811	0.00190487			0.000685793	0.000349992	0.00103564		0.825	150.225	-0.00416739	-0.0042377	-0.034043	-0.00158623	-0.00416739	-0.00575362
1042.1	150.273	-0.00442706	-0.00453841	-0.0361092			-0.00171687	-0.00442706	-0.00614393		0.85	151.872	0.00583523	-0.00531613	-0.0952189	-0.00752147	0.00583523	-0.00168624
1072.75	152.245	0.00826083	-0.00549971	-0.109189			-0.0088934	0.00826083	-0.000632427		0.875	155.874	0.030982	0.00591901	-0.0894237	-0.010365	0.030982	0.020617
1103.4	157.616	0.0422606	0.0115909	-0.0795666			-0.0110922	0.0422606	0.0311684		0.9	160.869	0.0391148	0.0203357	0.0151476	-0.0019462	0.0391148	0.0371687
1134.05	163.635	0.036313	0.0280393	0.0987191			0.00612616	0.036313	0.0424393		0.925	165.748	0.01161	0.0315736	0.146583	0.0215386	0.01161	0.0331486
1164.7	168.847	-0.0257821	0.0369038	0.218932			0.0448506	-0.0257821	0.0190685		0.95	169.246	-0.0254068	0.0369494	0.207004	0.0447026	-0.0254068	0.0192957
1195.35	170.323	-0.024383	0.0370717	0.174503			0.0442965	-0.024383	0.0199135		0.975	170.523	-0.0241918	0.0370942	0.168438	0.0442205	-0.0241918	0.0200286
Name	J08											This dataset	Reference							RMS values
Filename											End systole	0.35	0.393								lvot sep-lat	inf-ant	base-apex	2ch	3ch	4ch
											End E-wave	0.543	0.664							S	0.0732958	0.0153832	0.0978571	0.0353585	0.0732958	0.0423188
Delineation:	Stack 8, CINE_segmented_SAX_InlineVF , LV endo, Cine										End diastasis	0.825	0.815							E	0.0195744	0.0389517	0.150825	0.0399449	0.0195744	0.0295268
lvot sep-lat direction (degrees):	80	Stack 8, CINE_segmented_SAX_InlineVF																		D	0.0100488	0.0109323	0.026629	0.0111694	0.0100488	0.0102473
base-apex direction (degrees):	143	Stack 5, CINE_segmented_2,3,4 ch																		A	0.0116355	0.0133723	0.0654704	0.0122657	0.0116355	0.0136189
											Resampled data
Non-resampled data																				Systole (S)	0.0732958	0.0153832	0.0978571	0.0353585	0.0732958	0.0423188
Time (ms)	Volume (ml)	lvot sep-lat (N)	inf-ant (N)	base-apex (N)			2ch (N)	3ch (N)	4ch (N)		Time (fraction of RR)	Volume (ml)	lvot sep-lat (N)	inf-ant (N)	base-apex (N)	2ch (N)	3ch (N)	4ch (N)		Diastole (E-D-A)	0.014038	0.0237813	0.0919429	0.024171	0.014038	0.0190425
0	102.477	0.0669061	0.0256067	0.0475452			-0.0112769	0.0669061	0.0556291		0	102.477	0.0669061	0.0256067	0.0475452	-0.0112769	0.0669061	0.0556291
25.65	99.8912	0.0780194	0.0320991	0.0686136			-0.011211	0.0780194	0.0668084		0.025	100.174	0.0768357	0.0314068	0.0663646	-0.0112187	0.0768357	0.065617		Whole heartbeat	0.044815	0.0212234	0.0940552	0.028589	0.044815	0.0293685
51.3	97.7847	0.0975407	0.0241468	0.110453			-0.0278587	0.0975407	0.0696821		0.05	98.2457	0.0933468	0.0258602	0.101457	-0.0242778	0.0933468	0.069069
76.95	96.3979	0.110584	-0.0231528	0.174853			-0.0753431	0.110584	0.0352413		0.075	96.8531	0.106349	-0.00777585	0.153923	-0.0599084	0.106349	0.0464402
102.6	90.1177	0.0969159	-0.0172311	0.178599			-0.0633805	0.0969159	0.0335353		0.1	92.8663	0.102787	-0.0197471	0.177219	-0.068495	0.102787	0.0342921
128.25	82.6246	0.101991	0.00744258	0.14662			-0.0445501	0.101991	0.057441		0.125	86.7239	0.0995097	-0.00553351	0.16373	-0.054547	0.0995097	0.0449627		Peak values
153.9	75.173	0.100972	0.00863001	0.105008			-0.0430123	0.100972	0.0579598		0.15	80.0649	0.101824	0.007892	0.131691	-0.0440772	0.101824	0.0577466			lvot sep-lat	inf-ant	base-apex	2ch	3ch	4ch
179.55	68.0306	0.0932793	0.00140041	0.0870453			-0.0454268	0.0932793	0.0478525		0.175	73.501	0.0992069	0.00681692	0.100652	-0.0436999	0.0992069	0.0555071		S	0.110584	0.0320991	0.178599	0.0753431	0.110584	0.0696821
205.2	61.0944	0.0500986	0.001994	0.0580755			-0.0233224	0.0500986	0.0267761		0.2	67.1658	0.0874783	0.00148356	0.0831843	-0.0424544	0.0874783	0.0450239		E	0.0365823	0.0685407	0.256142	0.0633372	0.0365823	0.0553788
230.85	54.6013	0.020857	0.00254011	0.025708			-0.00822874	0.020857	0.0126283		0.225	60.9952	0.0496093	0.00200369	0.0575346	-0.0230694	0.0496093	0.0265399		D	0.0187413	0.0254189	0.0708355	0.028334	0.0187413	0.0201214
256.5	49.4215	0.00653471	0.000904315	-0.000526092			-0.00248417	0.00653471	0.00405054		0.25	55.2126	0.0233675	0.00249633	0.0284897	-0.00952186	0.0233675	0.0138457		A	0.0297342	0.0228649	0.109041	0.0182937	0.0297342	0.0213095
282.15	46.2117	-0.0121263	0.000833335	-0.0420573			0.00678484	-0.0121263	-0.00534152		0.275	50.4759	0.00924048	0.00121359	0.00440983	-0.0035692	0.00924048	0.00567122
307.8	45.014	-0.0266875	0.00138868	-0.066672			0.0145464	-0.0266875	-0.0121411		0.3	47.2163	-0.00655825	0.00085537	-0.0296798	0.0040199	-0.00655825	-0.00253835		Systole (S)	0.110584	0.0320991	0.178599	0.0753431	0.110584	0.0696821
333.45	44.5626	-0.0191605	-0.00807581	-0.0455664			0.00258637	-0.0191605	-0.0165741		0.325	45.5199	-0.0206336	0.00115784	-0.0564418	0.0113195	-0.0206336	-0.00931405		Diastole (E-D-A)	0.0365823	0.0685407	0.256142	0.0633372	0.0365823	0.0553788
359.1	45.0841	-0.0139899	-0.0137247	-0.0313178			-0.00489104	-0.0139899	-0.0188809		0.35	44.8027	-0.0231451	-0.00306638	-0.0567389	0.00891698	-0.0231451	-0.0142281
384.75	47.1502	-0.0274576	0.0035713	-0.0580449			0.0168216	-0.0274576	-0.010636		0.375	44.7497	-0.0173197	-0.0100877	-0.0404936	-7.63877e-05	-0.0173197	-0.0173961		Whole heartbeat	0.110584	0.0685407	0.256142	0.0753431	0.110584	0.0696821
410.4	50.246	-0.0365823	0.0303753	-0.0687433			0.0445969	-0.0365823	0.00801459		0.4	45.4961	-0.0165857	-0.0104011	-0.0364705	-0.000714789	-0.0165857	-0.0173005
436.05	59.1877	-0.0162251	0.0590167	0.0647294			0.0592225	-0.0162251	0.0429974		0.425	46.9675	-0.0262215	0.00197879	-0.0555925	0.0148245	-0.0262215	-0.0113971
461.7	69.5676	-0.00795847	0.0685407	0.200896			0.0633372	-0.00795847	0.0553788		0.45	49.0813	-0.0330434	0.0199065	-0.0646186	0.0337612	-0.0330434	0.000717813
487.35	82.1049	-0.0143684	0.0487565	0.256142			0.0494086	-0.0143684	0.0350402		0.475	53.2499	-0.030649	0.039214	-0.028815	0.0492848	-0.030649	0.0186358
513	87.5138	-0.0156259	0.00827172	0.21567			0.0149765	-0.0156259	-0.000649527		0.5	59.6872	-0.0159033	0.0594806	0.0704285	0.0594633	-0.0159033	0.0435601
538.65	90.9892	-0.000364048	-0.0196895	0.127433			-0.0168696	-0.000364048	-0.0172337		0.525	67.0795	-0.0102422	0.0662802	0.164862	0.0625215	-0.0102422	0.0522792
564.3	93.8593	0.0126411	-0.0254189	0.0708355			-0.028334	0.0126411	-0.0156929		0.55	75.4911	-0.0107976	0.0604163	0.226273	0.0577208	-0.0107976	0.0469233
589.95	95.5132	0.0187413	-0.00705499	0.0314878			-0.0154805	0.0187413	0.00326082		0.575	83.1037	-0.0145977	0.0416876	0.249203	0.0434014	-0.0145977	0.0288037
615.6	96.3564	0.0173432	0.0132211	0.0031549			0.00277824	0.0173432	0.0201214		0.6	86.9558	-0.0154944	0.0126986	0.220173	0.0187444	-0.0154944	0.00325006
641.25	96.0907	0.0034339	0.00753812	-0.0149805			0.00481126	0.0034339	0.00824516		0.625	89.6304	-0.00647588	-0.00849947	0.162814	-0.00412282	-0.00647588	-0.0105987
666.9	96.1603	-0.00634995	0.0039994	-0.0191177			0.00663862	-0.00634995	0.000288673		0.65	91.911	0.00372617	-0.0214957	0.109659	-0.0204789	0.00372617	-0.0167527
692.55	96.7328	-0.00235554	0.00728088	-0.012184			0.00748325	-0.00235554	0.00512761		0.675	94.7552	0.0159205	-0.0155516	0.0496946	-0.0214283	0.0159205	-0.00550793
718.2	97.0125	0.00531803	0.00852983	0.000102445			0.004728	0.00531803	0.010046		0.7	96.2476	0.0116412	0.0108914	-0.00427955	0.0036116	0.0116412	0.0152528
743.85	97.4327	0.0113011	0.0100938	0.0105345			0.00309095	0.0113011	0.0143921		0.725	96.3188	-0.00524899	0.00490397	-0.0172067	0.00687148	-0.00524899	0.00162249
769.5	98.7073	0.00835695	0.000155958	0.0190781			-0.00404335	0.00835695	0.00431351		0.75	97.0732	0.00617861	0.00875484	0.00160297	0.00449255	0.00617861	0.0106712
795.15	98.4508	0.00233545	-0.00950227	0.0210647			-0.00939693	0.00233545	-0.00706148		0.775	98.7042	0.00828494	4.05674e-05	0.0191018	-0.00410738	0.00828494	0.00417756
820.8	97.1735	0.00316096	-0.00729229	0.0111346			-0.00789583	0.00316096	-0.00473478		0.8	97.3274	0.0030627	-0.00755572	0.0123181	-0.00807477	0.0030627	-0.00501217
846.45	97.6781	0.00302744	-0.000538207	-0.0168395			-0.00197984	0.00302744	0.0010476		0.825	98.1069	0.00226833	0.00505555	-0.0285702	0.0032441	0.00226833	0.00551243
872.1	98.8113	0.00100659	0.0143517	-0.0480633			0.0119256	0.00100659	0.0129321		0.85	99.4847	0.00164926	0.0170756	-0.0450684	0.0139634	0.00164926	0.0156126
897.75	100.887	0.00301583	0.0228649	-0.0386847			0.0182937	0.00301583	0.0213095		0.875	101.652	0.00380981	0.0184904	-0.0215779	0.0141083	0.00380981	0.017918
923.4	103.716	0.00601156	0.00633723	0.0259174			0.00248243	0.00601156	0.008494		0.9	104.23	0.00529031	0.00276523	0.0404206	-0.000250361	0.00529031	0.00503995
949.05	106.096	0.00261345	-0.0104816	0.0941847			-0.010384	0.00261345	-0.00777055		0.925	106.069	0.00237637	-0.01189	0.096597	-0.0114851	0.00237637	-0.00910887
974.7	105.931	0.00115327	-0.0191551	0.109041			-0.0171654	0.00115327	-0.0160122		0.95	105.786	0.00427831	-0.0167993	0.10444	-0.0166878	0.00427831	-0.0124094
1000.35	104.594	0.0297342	0.00239364	0.0669477			-0.0127942	0.0297342	0.01694		0.975	104.522	0.0312583	0.00354288	0.064702	-0.0125609	0.0312583	0.0186974
Name	J09											This dataset	Reference							RMS values
Filename											End systole	0.325	0.393								lvot sep-lat	inf-ant	base-apex	2ch	3ch	4ch
											End E-wave	0.537	0.664							S	0.0535272	0.0242658	0.154151	0.0141569	0.0535272	0.0459935
Delineation:	Stack 8, sbFE/M2D/SA , LV endo, Cine										End diastasis	0.849	0.815							E	0.041823	0.0475784	0.197623	0.0614183	0.041823	0.0223144
lvot sep-lat direction (degrees):	39	Stack 8, sbFE/M2D/SA																		D	0.00207488	0.0103737	0.00918289	0.00893137	0.00207488	0.00915445
base-apex direction (degrees):	18	Stack 6, sbFE/BH4ch																		A	0.0279096	0.012754	0.0620794	0.00886206	0.0279096	0.023557
											Resampled data
Non-resampled data																				Systole (S)	0.0535272	0.0242658	0.154151	0.0141569	0.0535272	0.0459935
Time (ms)	Volume (ml)	lvot sep-lat (N)	inf-ant (N)	base-apex (N)			2ch (N)	3ch (N)	4ch (N)		Time (fraction of RR)	Volume (ml)	lvot sep-lat (N)	inf-ant (N)	base-apex (N)	2ch (N)	3ch (N)	4ch (N)		Diastole (E-D-A)	0.027533	0.0289576	0.11795	0.0361982	0.027533	0.0180705
0	131.999	0.00941785	0.0338595	0.102681			0.0246143	0.00941785	0.0340322		0	131.999	0.00941785	0.0338595	0.102681	0.0246143	0.00941785	0.0340322
26.4872	125.073	0.0645951	0.0442912	0.159641			0.00605976	0.0645951	0.0706549		0.025	126.271	0.055489	0.042583	0.15028	0.00913343	0.055489	0.0646225		Whole heartbeat	0.0379851	0.0275207	0.130819	0.0308155	0.0379851	0.0301317
52.9744	117.532	0.086007	0.015912	0.26997			-0.0292233	0.086007	0.0567837		0.05	120.142	0.0789647	0.0253595	0.233532	-0.0175204	0.0789647	0.0614444
79.4615	109.685	0.0922556	0.0305826	0.301587			-0.0196425	0.0922556	0.0726131		0.075	113.758	0.0892262	0.0232483	0.286062	-0.0244794	0.0892262	0.0647467
105.949	101.838	0.0790941	0.0384847	0.239999			-0.00621835	0.0790941	0.0728758		0.1	107.269	0.0880956	0.0331812	0.281968	-0.015312	0.0880956	0.0727836
132.436	91.1579	0.0550235	0.0226265	0.160452			-0.00791661	0.0550235	0.0471068		0.125	100.398	0.0756324	0.0361845	0.228528	-0.00647948	0.0756324	0.0691529		Peak values
158.923	81.1414	0.04513	0.0220563	0.103261			-0.0034636	0.04513	0.0416664		0.15	91.5655	0.0558744	0.0231809	0.163254	-0.00786191	0.0558744	0.0480125			lvot sep-lat	inf-ant	base-apex	2ch	3ch	4ch
185.41	72.0464	0.0596564	0.0175486	0.0766673			-0.0146307	0.0596564	0.0450258		0.175	83.2569	0.0471404	0.0222162	0.114526	-0.00433036	0.0471404	0.04281		S	0.0922556	0.0442912	0.301587	0.0292233	0.0922556	0.0728758
211.897	64.1304	0.0409008	0.0139731	0.0436458			-0.00834932	0.0409008	0.0325514		0.2	75.5409	0.05466	0.0192198	0.0864366	-0.0106852	0.05466	0.0439749		E	0.0742553	0.0979595	0.395657	0.121963	0.0742553	0.0477077
238.385	56.8763	0.0171044	0.00589995	0.0114002			-0.00344267	0.0171044	0.0136617		0.225	68.5416	0.0509808	0.0159154	0.061298	-0.0117073	0.0509808	0.0392735		D	0.0037874	0.0252876	0.0218212	0.022281	0.0037874	0.0215183
264.872	51.7268	0.0135072	0.000633757	-0.0171082			-0.00620474	0.0135072	0.00730243		0.25	62.1738	0.0340008	0.0116325	0.0342625	-0.00692641	0.0340008	0.0270744		A	0.0488224	0.0194312	0.0954336	0.0143183	0.0488224	0.0352666
291.359	48.4321	0.00666886	-0.00757677	-0.0507214			-0.00989614	0.00666886	-0.00322723		0.275	56.3784	0.0167387	0.00534958	0.00840478	-0.00373648	0.0167387	0.0130023
317.846	46.7424	-0.00247057	-0.0168155	-0.0652607			-0.0133273	-0.00247057	-0.0157979		0.3	52.1199	0.0137674	0.00100253	-0.0151248	-0.00601547	0.0137674	0.00775195		Systole (S)	0.0922556	0.0442912	0.301587	0.0292233	0.0922556	0.0728758
344.333	47.2861	-0.00022494	-0.0159674	-0.0574423			-0.0137157	-0.00022494	-0.0139407		0.325	49.2537	0.00829797	-0.00563339	-0.0427814	-0.00902766	0.00829797	-0.000729694		Diastole (E-D-A)	0.0742553	0.0979595	0.395657	0.121963	0.0742553	0.0477077
370.821	49.1031	0.0187979	-0.00801309	-0.0786266			-0.0163385	0.0187979	0.00245938		0.35	47.4561	0.00131131	-0.0129969	-0.0592633	-0.0119113	0.00131131	-0.0106
397.308	53.5978	0.0279306	-0.00444449	-0.104711			-0.0178143	0.0279306	0.0101163		0.375	46.9623	-0.00156835	-0.0164753	-0.0621213	-0.0134838	-0.00156835	-0.0150522		Whole heartbeat	0.0922556	0.0979595	0.395657	0.121963	0.0922556	0.0728758
423.795	62.1742	-0.0225937	0.0153536	-0.000699273			0.0245934	-0.0225937	0.00199965		0.4	47.6841	0.00382135	-0.0142793	-0.0619624	-0.0142769	0.00382135	-0.0104556
450.282	77.4867	-0.0528399	0.0728184	0.253475			0.0894826	-0.0528399	0.0366427		0.425	49.1091	0.0188092	-0.00800886	-0.0786592	-0.0163405	0.0188092	0.00246871
476.769	92.3623	-0.0742553	0.0979595	0.395657			0.121963	-0.0742553	0.0477077		0.45	52.6252	0.025849	-0.00527789	-0.0987981	-0.0174953	0.025849	0.00835378
503.256	105.414	-0.0671181	0.0606308	0.298581			0.0860668	-0.0671181	0.0189488		0.475	58.4512	0.00120222	0.00606431	-0.0499426	0.00465073	0.00120222	0.00585295
529.744	115.254	-0.0314497	0.0246614	0.137701			0.0370823	-0.0314497	0.00563259		0.5	67.5059	-0.0320182	0.0329546	0.0763949	0.0445487	-0.0320182	0.0125304
556.231	121.919	-0.0172802	0.0248166	0.0462717			0.0301319	-0.0172802	0.0128517		0.525	79.4276	-0.0554282	0.0758949	0.270318	0.093441	-0.0554282	0.0380127
582.718	125.931	-0.000762639	0.0252876	0.0218212			0.022281	-0.000762639	0.0215183		0.55	91.0647	-0.0722427	0.0956232	0.382055	0.118933	-0.0722427	0.0466908
609.205	127.846	-0.000763368	0.0147684	0.0152461			0.0131715	-0.000763368	0.0124082		0.575	101.434	-0.0697572	0.0733568	0.332198	0.0984074	-0.0697572	0.0286503
635.692	128.218	-0.000205278	0.0144686	-0.000606473			0.0126329	-0.000205278	0.0124276		0.6	110.111	-0.0509852	0.0443478	0.225807	0.0638989	-0.0509852	0.0129137
662.179	129.419	0.00296771	0.0114733	-0.00246376			0.00845225	0.00296771	0.01142		0.625	116.985	-0.0279389	0.024715	0.115008	0.0353732	-0.0279389	0.00743437
688.667	129.787	0.00271177	0.00564716	0.00223571			0.00353475	0.00271177	0.00624652		0.65	122.087	-0.0166096	0.0248368	0.04528	0.029814	-0.0166096	0.0132044
715.154	129.676	0.00189133	-0.00324528	0.0111749			-0.00375621	0.00189133	-0.00186475		0.675	126.676	-0.000762971	0.021233	0.0192872	0.0187697	-0.000762971	0.0180069
741.641	129.442	-0.000163874	-0.00484761	0.00589001			-0.00411626	-0.000163874	-0.00428014		0.7	128.765	0.00123228	0.0131118	-0.00144797	0.010739	0.00123228	0.0119713
768.128	129.103	7.48795e-06	-0.00281676	0.00284607			-0.00244314	7.48795e-06	-0.00243565		0.725	129.729	0.00228376	0.00100709	0.00690017	-0.000269707	0.00228376	0.00201405
794.615	129.1	0.00250066	0.000213144	0.00432033			-0.00106572	0.00250066	0.00143494		0.75	129.243	-6.30704e-05	-0.00365265	0.0040988	-0.00313168	-6.30704e-05	-0.00319475
821.103	128.976	0.000176697	0.00118336	0.0071859			0.000936496	0.000176697	0.00111319		0.775	129.019	0.000980157	0.000847912	0.00619523	0.000244233	0.000980157	0.00122452
847.59	128.274	0.00317195	0.00405961	0.00407975			0.00192975	0.00317195	0.0051017		0.8	128.189	0.00361532	0.00186938	-0.00325613	-0.000188694	0.00361532	0.00342662
874.077	128.156	0.0037874	0.00101948	-0.00610267			-0.00101077	0.0037874	0.00277663		0.825	128.425	0.0121302	0.00901097	-0.0314574	0.00173875	0.0121302	0.0138688
900.564	128.182	0.00943843	0.00796575	-0.0244242			0.00217935	0.00943843	0.0116178		0.85	129.273	0.0189875	0.0124196	-0.0476706	0.00126209	0.0189875	0.0202495
927.051	129.031	0.0188779	0.0116311	-0.0490894			0.000633931	0.0188779	0.0195119		0.875	131.193	0.0198674	0.0187886	-0.0361942	0.00633768	0.0198674	0.026205
953.538	131.384	0.0199558	0.0194312	-0.0350348			0.00684996	0.0199558	0.0268057		0.9	132.384	0.0164898	0.016297	0.0142857	0.00586873	0.0164898	0.0223585
980.026	132.745	0.0152275	0.0151557	0.0322393			0.00551142	0.0152275	0.020739		0.925	133.39	-0.0122738	0.00486275	0.0658841	0.0103482	-0.0122738	-0.00192562
1006.51	133.916	-0.0348494	-0.00358681	0.0935011			0.0143183	-0.0348494	-0.0205309		0.95	133.938	-0.0399839	-0.00687489	0.0942112	0.0140381	-0.0399839	-0.0259459
1033	133.975	-0.0488224	-0.0125348	0.0954336			0.0135556	-0.0488224	-0.0352666		0.975	133.986	-0.0513916	-0.0141803	0.0957889	0.0134153	-0.0513916	-0.0379763
Name	J10											This dataset	Reference							RMS values
Filename											End systole	0.325	0.393								lvot sep-lat	inf-ant	base-apex	2ch	3ch	4ch
											End E-wave	0.58	0.664							S	0.104415	0.0687832	0.236481	0.0268106	0.104415	0.108762
Delineation:	Stack 8, sbFE/M2D/SA , LV endo, Cine										End diastasis	0.848	0.815							E	0.0323481	0.0738392	0.194808	0.0576051	0.0323481	0.0733701
lvot sep-lat direction (degrees):	41	Stack 8, sbFE/M2D/SA																		D	0.00601947	0.00636886	0.0206451	0.00692926	0.00601947	0.00556289
base-apex direction (degrees):	67	Stack 6, sbFE/BH4ch																		A	0.0170443	0.02536	0.0542116	0.0297029	0.0170443	0.0150893
											Resampled data
Non-resampled data																				Systole (S)	0.104415	0.0687832	0.236481	0.0268106	0.104415	0.108762
Time (ms)	Volume (ml)	lvot sep-lat (N)	inf-ant (N)	base-apex (N)			2ch (N)	3ch (N)	4ch (N)		Time (fraction of RR)	Volume (ml)	lvot sep-lat (N)	inf-ant (N)	base-apex (N)	2ch (N)	3ch (N)	4ch (N)		Diastole (E-D-A)	0.0224563	0.0487772	0.127562	0.0395697	0.0224563	0.047489
0	173.339	0.00961183	0.0444116	0.0941688			0.0336557	0.00961183	0.0432675		0	173.339	0.00961183	0.0444116	0.0941688	0.0336557	0.00961183	0.0432675
26.1795	167.453	0.0817724	0.0885378	0.209434			0.0357899	0.0817724	0.117562		0.025	168.471	0.0696513	0.0811324	0.190085	0.0354371	0.0696513	0.105088		Whole heartbeat	0.0623195	0.0560677	0.170759	0.0359235	0.0623195	0.073258
52.359	160.867	0.142863	0.117038	0.40521			0.0299266	0.142863	0.17279		0.05	163.146	0.122318	0.107472	0.33935	0.0319143	0.122318	0.154233
78.5385	153.498	0.154271	0.111659	0.469823			0.0195644	0.154271	0.173835		0.075	157.323	0.148565	0.114451	0.43728	0.0248355	0.148565	0.1734
104.718	145.261	0.16867	0.0783077	0.36367			-0.0165185	0.16867	0.152151		0.1	150.962	0.158978	0.10106	0.436162	0.00803163	0.158978	0.16701
130.897	137.733	0.141839	0.0884956	0.281493			0.00572007	0.141839	0.147559		0.125	144.246	0.164936	0.0797725	0.352184	-0.0133831	0.164936	0.151553		Peak values
157.077	121.424	0.112631	0.0763173	0.17591			0.0097771	0.112631	0.122408		0.15	138.021	0.142826	0.0881354	0.284503	0.00491423	0.142826	0.147741			lvot sep-lat	inf-ant	base-apex	2ch	3ch	4ch
183.256	103.437	0.118753	0.0377185	0.144031			-0.0267116	0.118753	0.092042		0.175	124.869	0.118522	0.0788513	0.196592	0.00902627	0.118522	0.127548		S	0.16867	0.117038	0.469823	0.0357899	0.16867	0.173835
209.436	90.8737	0.0846281	0.0310363	0.105925			-0.0154359	0.0846281	0.0691922		0.2	110.348	0.11734	0.0514262	0.15604	-0.0141334	0.11734	0.103206		E	0.0548707	0.163961	0.393271	0.119428	0.0548707	0.16943
235.615	86.8371	0.0745963	0.00498775	0.056931			-0.0329787	0.0745963	0.0416176		0.225	97.8746	0.102973	0.0346883	0.126457	-0.0214453	0.102973	0.0815272		D	0.00958136	0.00943021	0.0507511	0.0113246	0.00958136	0.00852025
261.795	81.9459	0.0455661	-0.0135333	0.00175848			-0.0345032	0.0455661	0.0110629		0.25	89.785	0.0818649	0.0237846	0.0923051	-0.0203344	0.0818649	0.0615305		A	0.022028	0.0487743	0.0766281	0.053254	0.022028	0.0312257
287.974	78.9756	0.0123058	-0.0322636	-0.0561787			-0.034094	0.0123058	-0.0217882		0.275	86.3642	0.0716598	0.00310186	0.0513254	-0.0331436	0.0716598	0.0385162
314.154	80.7017	-0.0208403	-0.0458771	-0.0924142			-0.0293106	-0.0208403	-0.0501509		0.3	82.3193	0.0476776	-0.0121962	0.00575148	-0.0344011	0.0476776	0.0132766		Systole (S)	0.16867	0.117038	0.469823	0.0357899	0.16867	0.173835
340.333	81.5099	-0.0208896	-0.0354011	-0.0748167			-0.0202134	-0.0208896	-0.0411031		0.325	79.7163	0.0203772	-0.0277283	-0.0421387	-0.034202	0.0203772	-0.0138248		Diastole (E-D-A)	0.0548707	0.163961	0.393271	0.119428	0.0548707	0.16943
366.513	85.4845	0.0066448	-0.0241355	-0.103952			-0.0242244	0.0066448	-0.0175796		0.35	79.9726	-0.00666532	-0.0400595	-0.0769259	-0.0313599	-0.00666532	-0.0380251
392.692	96.3271	0.0320516	-0.0236888	-0.177215			-0.0365408	0.0320516	-0.00448933		0.375	81.0287	-0.0208607	-0.0416648	-0.0853388	-0.0256525	-0.0208607	-0.0465132		Whole heartbeat	0.16867	0.163961	0.469823	0.119428	0.16867	0.173835
418.872	117.739	0.0502799	0.0158302	-0.163803			-0.0114306	0.0502799	0.0388493		0.4	82.5571	-0.0138928	-0.0325502	-0.082263	-0.0212429	-0.0138928	-0.0351357
445.051	134.93	0.0532323	0.0682432	0.0486764			0.0324842	0.0532323	0.0857165		0.425	87.701	0.0113889	-0.0241084	-0.117829	-0.026573	0.0113889	-0.015184
471.231	148.234	0.0548707	0.163961	0.309071			0.114559	0.0548707	0.16943		0.45	99.4402	0.0344509	-0.0189552	-0.176458	-0.0336411	0.0344509	0.000809741
497.41	157.086	0.0106531	0.144055	0.393271			0.119428	0.0106531	0.130081		0.475	119.224	0.050579	0.0198523	-0.147833	-0.00809684	0.050579	0.0424822
523.59	160.92	-0.0237394	0.0696344	0.256745			0.0721748	-0.0237394	0.0484354		0.5	135.293	0.0532856	0.0706447	0.0551774	0.0345374	0.0532856	0.087823
549.769	165.14	-0.0262813	0.00680164	0.121295			0.0190309	-0.0262813	-0.00725016		0.525	147.812	0.0548287	0.160678	0.300103	0.111737	0.0548287	0.166566
575.949	167.733	-0.016108	-0.01077	0.0719			-0.00127309	-0.016108	-0.017381		0.55	156.283	0.0148878	0.146	0.385322	0.118996	0.0148878	0.133883
602.128	168.795	0.00166567	-0.00485336	0.0667417			-0.005036	0.00166567	-0.00337033		0.575	160.346	-0.0184818	0.0810201	0.277643	0.0794063	-0.0184818	0.0609246
628.308	168.425	0.00958136	-0.00375638	0.0507511			-0.00804381	0.00958136	0.00153772		0.6	164.259	-0.0257423	0.0201976	0.150185	0.0303628	-0.0257423	0.0046206
654.487	171.649	0.000376083	-0.00943021	0.0300229			-0.00835483	0.000376083	-0.00797875		0.625	167.038	-0.0188655	-0.00600903	0.0852884	0.00422874	-0.0188655	-0.0146367
680.667	171.013	-0.00694705	2.00085e-05	0.00837159			0.00349088	-0.00694705	-0.00345617		0.65	168.448	-0.00416992	-0.00679602	0.0684359	-0.00380052	-0.00416992	-0.00797044
706.846	169.305	-0.000536865	0.00309455	-0.00045052			0.00294844	-0.000536865	0.00241157		0.675	168.432	0.00943068	-0.00377726	0.0510554	-0.00798654	0.00943068	0.0014443
733.026	169.312	0.00647586	0.00509596	-0.00976594			0.0011752	0.00647586	0.00765106		0.7	171.168	-0.00516346	-0.00228167	0.0136448	0.000605764	-0.00516346	-0.00455769
759.205	168.091	-0.00651354	0.00931595	-0.0141321			0.0113246	-0.00651354	0.00481094		0.725	169.309	0.00318402	0.00415653	-0.00539316	0.00200766	0.00318402	0.00519151
785.385	167.854	-0.00662938	-0.00601084	-0.0176995			-0.00189087	-0.00662938	-0.00852025		0.75	168.019	-0.00654903	0.00463009	-0.0152227	0.00728428	-0.00654903	0.00073525
811.564	167.711	-0.00672087	0.00232633	-0.00574194			0.00537499	-0.00672087	-0.00134588		0.775	167.636	-0.00673949	0.00278059	-0.00492365	0.00577776	-0.00673949	-0.000961731
837.744	166.777	-0.00695211	0.00795744	0.00439958			0.0103674	-0.00695211	0.00341526		0.8	166.056	-0.000847385	0.00857814	0.00693269	0.00785264	-0.000847385	0.00700509
863.923	165.934	0.000181864	0.00868267	0.00735984			0.00742854	0.000181864	0.0076104		0.825	165.357	0.00831069	-0.00397023	-0.018876	-0.0075937	0.00831069	0.000716989
890.103	165.431	0.00473331	-0.00255409	-0.00998425			-0.00457863	0.00473331	0.000154678		0.85	165.119	0.0192583	-0.00873728	-0.0467857	-0.0171958	0.0192583	0.0020625
916.282	165.135	0.0191016	-0.00824171	-0.0456969			-0.0166883	0.0191016	0.00241328		0.875	164.937	0.0210888	-0.0145242	-0.0595009	-0.0231226	0.0210888	-0.00203383
942.462	164.913	0.0213293	-0.0152846	-0.0611717			-0.0239016	0.0213293	-0.00257214		0.9	166.372	0.0055525	-0.00407562	-0.0121616	-0.00630583	0.0055525	-0.000753333
968.641	166.958	-0.000861003	0.000481006	0.00776121			0.000846978	-0.000861003	-1.40245e-05		0.925	168.791	-0.0112026	0.0183714	0.0442708	0.0215114	-0.0112026	0.0103087
994.821	170.383	-0.0203682	0.0342277	0.0766281			0.0398261	-0.0203682	0.0194579		0.95	171.38	-0.0209555	0.0393656	0.0764003	0.0445692	-0.0209555	0.0236138
1021	173.179	-0.022028	0.0487743	0.0759699			0.053254	-0.022028	0.0312257		0.975	173.678	-0.0223287	0.0514166	0.0758458	0.0556924	-0.0223287	0.0333639

## Sheet: Results MR2
Name	J01											This dataset	Reference							RMS values									RMS	Row offset	7	7	7	8	8	8
Filename											End systole	0.35	0.393								lvot sep-lat	inf-ant	base-apex	2ch	3ch	4ch				Column	22	23	24	22	23	24
											End E-wave	0.671	0.664							S	0.155306	0.0286236	0.260945	0.0916153	0.155306	0.0699685
Delineation:	Stack 5, CINE_segmented_SAX_InlineVF , LV endo, Cine										End diastasis	0.751	0.815							E	0.0309189	0.0252711	0.192181	0.0180389	0.0309189	0.0333246					Systole			Diastole
lvot sep-lat direction (degrees):	95	Stack 5, CINE_segmented_SAX_InlineVF																		D	0.00490792	0.00920853	0.0215079	0.00676813	0.00490792	0.00966599			Row	Subject	lvot sep-lat	inf-ant	base-apex	lvot sep-lat	inf-ant	base-apex
base-apex direction (degrees):	125	Stack 7, CINE_segmented_2,3,4 ch																		A	0.0291694	0.0339147	0.110833	0.0274825	0.0291694	0.0373558			1	J01	0.155306	0.0286236	0.260945	0.0278607	0.0270279	0.150964
											Resampled data																		52	J02	0.095029	0.0397828	0.169553	0.0570386	0.0300616	0.165993
Non-resampled data																				Systole (S)	0.155306	0.0286236	0.260945	0.0916153	0.155306	0.0699685			103	J03	0.15991	0.0315323	0.242992	0.0598975	0.0434664	0.153339
Time (ms)	Volume (ml)	lvot sep-lat (N)	inf-ant (N)	base-apex (N)			2ch (N)	3ch (N)	4ch (N)		Time (fraction of RR)	Volume (ml)	lvot sep-lat (N)	inf-ant (N)	base-apex (N)	2ch (N)	3ch (N)	4ch (N)		Diastole (E-D-A)	0.0278607	0.0270279	0.150964	0.0207652	0.0278607	0.032445			154	J04	0.108158	0.0353102	0.174094	0.0224097	0.0156579	0.121884
0	188.961	0.0816089	-0.00509211	0.137485			-0.0452143	0.0816089	0.0363946		0	188.961	0.0816089	-0.00509211	0.137485	-0.0452143	0.0816089	0.0363946											205	J05	0.086758	0.0377451	0.214472	0.0317742	0.015357	0.118265
23.525	184.57	0.133305	-0.0116886	0.159463			-0.0767753	0.133305	0.05653		0.025	185.051	0.127773	-0.0109824	0.157117	-0.0733977	0.127773	0.0543755		Whole heartbeat	0.0945861	0.0275969	0.196586	0.056727	0.0945861	0.0489663			256	J06	0.0294694	0.0314191	0.150324	0.0301501	0.0549862	0.082688
47.05	179.76	0.198176	-0.0137831	0.270658			-0.111025	0.198176	0.0871516		0.05	180.813	0.184293	-0.0133358	0.246852	-0.103696	0.184293	0.0805974											307	J07	0.139834	0.0437249	0.205134	0.0235616	0.0205628	0.110651
70.575	174.32	0.222248	-0.0540802	0.379164			-0.157959	0.222248	0.0642895		0.075	176.106	0.214554	-0.041133	0.34435	-0.142899	0.214554	0.0716546											358	J08	0.0510673	0.0224507	0.0785775	0.0187503	0.0249301	0.0757881
94.1	165.069	0.244988	-0.0588775	0.508956			-0.173483	0.244988	0.0715044		0.1	169.118	0.235512	-0.0568836	0.454219	-0.167019	0.235512	0.0684934											409	J09	0.0937474	0.061181	0.20579	0.0375811	0.0379117	0.146098
117.625	153.256	0.227348	-0.0275646	0.508372			-0.137546	0.227348	0.0898023		0.125	159.719	0.236996	-0.0441775	0.509376	-0.156757	0.236996	0.0802393		Peak values									460	J10	0.14964	0.0249683	0.233713	0.0264407	0.0262128	0.168189
141.15	135.007	0.184124	0.0166015	0.319592			-0.0776845	0.184124	0.106439		0.15	146.987	0.212008	-0.0111468	0.439615	-0.115657	0.212008	0.0963504			lvot sep-lat	inf-ant	base-apex	2ch	3ch	4ch
164.675	118.3	0.209071	0.0211155	0.198192			-0.086249	0.209071	0.122822		0.175	131.096	0.191173	0.0178245	0.2891	-0.0801498	0.191173	0.111023		S	0.244988	0.0588775	0.508956	0.173483	0.244988	0.122822
188.2	102.621	0.150041	0.00171243	0.088154			-0.0735375	0.150041	0.0765036		0.2	116.345	0.201189	0.0184195	0.183075	-0.0846429	0.201189	0.116546		E	0.0792677	0.0581289	0.373093	0.0328518	0.0792677	0.0789406
211.725	93.7719	0.0826464	-0.0142468	0.0208242			-0.0536612	0.0826464	0.0289852		0.225	102.486	0.148935	0.00144638	0.0870413	-0.0732149	0.148935	0.07572		D	0.00912388	0.0156689	0.0314375	0.012766	0.00912388	0.0143732
235.25	85.9628	0.0342728	-0.0137345	-0.0296308			-0.0290309	0.0342728	0.00524192		0.25	94.605	0.0885532	-0.0128715	0.0266825	-0.0554237	0.0885532	0.0331296		A	0.0448819	0.0705652	0.200451	0.0386704	0.0448819	0.0835522
258.775	79.713	0.00842662	-0.0185632	-0.0509537			-0.0202895	0.00842662	-0.011863		0.275	87.5524	0.0435088	-0.0138488	-0.0200777	-0.0337478	0.0435088	0.00976104
282.3	77.4143	-0.0283113	-0.0349648	-0.0927201			-0.0161247	-0.0283113	-0.044436		0.3	81.669	0.0161221	-0.0171502	-0.0446759	-0.0229135	0.0161221	-0.00679143		Systole (S)	0.244988	0.0588775	0.508956	0.173483	0.244988	0.122822
305.825	76.6288	-0.0622316	-0.0358273	-0.112994			8.84296e-05	-0.0622316	-0.0621432		0.325	78.3852	-0.013058	-0.0281596	-0.0753916	-0.017858	-0.013058	-0.0309159		Diastole (E-D-A)	0.0792677	0.0705652	0.373093	0.0386704	0.0792677	0.0835522
329.35	77.9448	-0.0502862	-0.00598701	-0.0625246			0.0199582	-0.0502862	-0.030328		0.35	77.0465	-0.0442799	-0.0353718	-0.102266	-0.00849284	-0.0442799	-0.0527728											Peaks	Row offset	21	21	21	22	22	22
352.875	79.4455	-0.00657968	0.00725099	-0.00835568			0.00956937	-0.00657968	0.00298969		0.375	77.1009	-0.0579964	-0.0252395	-0.09509	0.00714009	-0.0579964	-0.0508562		Whole heartbeat	0.244988	0.0705652	0.508956	0.173483	0.244988	0.122822				Column	22	23	24	22	23	24
376.4	81.0694	-0.00432813	0.00274266	-0.0414477			0.00453932	-0.00432813	0.000211105		0.4	78.4425	-0.0359776	-0.00165239	-0.0447907	0.0165577	-0.0359776	-0.0194198
399.925	82.2109	-0.0191178	0.00601743	-0.105746			0.0147702	-0.0191178	-0.00434772		0.425	80.2837	-0.00542951	0.00494724	-0.0252719	0.00699921	-0.00542951	0.00156971													Systole			Diastole
423.45	86.8538	-0.00412043	0.0304781	-0.104044			0.028455	-0.00412043	0.0243346		0.45	81.8692	-0.0146479	0.00502775	-0.0863138	0.0116781	-0.0146479	-0.00296981											Row	Subject	lvot sep-lat	inf-ant	base-apex	lvot sep-lat	inf-ant	base-apex
446.975	96.7489	0.0349787	0.0581289	0.0494338			0.0328518	0.0349787	0.0678304		0.475	86.3206	-0.00592997	0.0275382	-0.104282	0.0268137	-0.00592997	0.0208837											1	J01	0.244988	0.0588775	0.508956	0.0792677	0.0705652	0.373093
470.5	114.213	0.0792677	0.0453876	0.199515			-0.000327106	0.0792677	0.0789406		0.5	97.9655	0.0376878	0.0574715	0.0584907	0.0309278	0.0376878	0.0686157											52	J02	0.157236	0.0853742	0.318248	0.16816	0.0716136	0.382804
494.025	132.298	0.035444	-6.61491e-07	0.298966			-0.0177225	0.035444	0.0177215		0.525	118.81	0.06959	0.0352137	0.223034	-0.00429901	0.06959	0.0652909											103	J03	0.266279	0.0470982	0.450518	0.166026	0.115567	0.387439
517.55	145.299	-0.00988744	-0.0282494	0.373093			-0.019521	-0.00988744	-0.0294085		0.55	138.001	0.0166338	-0.0117703	0.330497	-0.0185102	0.0166338	-0.0018764											154	J04	0.167006	0.0731606	0.345914	0.0610504	0.0371742	0.374666
541.075	155.929	-0.00491893	-0.0229524	0.335644			-0.0174179	-0.00491893	-0.0223368		0.575	151.923	-0.00688227	-0.0250664	0.350792	-0.0182669	-0.00688227	-0.0251492											205	J05	0.164623	0.0737461	0.424266	0.0914925	0.0373188	0.293573
564.6	164.978	0.00318524	-0.020388	0.224032			-0.0192492	0.00318524	-0.0160639		0.6	163.238	0.001555	-0.0209144	0.246615	-0.01889	0.001555	-0.0173349											256	J06	0.0655473	0.0843604	0.292186	0.0726805	0.12531	0.202503
588.125	166.039	0.017521	-0.00700154	0.125335			-0.014824	0.017521	0.00269698		0.625	166.031	0.017408	-0.00710679	0.126112	-0.0148588	0.017408	0.00254924											307	J07	0.220554	0.0840476	0.364163	0.0608532	0.0450476	0.251658
611.65	166.235	0.015882	0.0035463	0.0552071			-0.0048697	0.015882	0.0110121		0.65	166.041	0.0129206	0.00351691	0.0509848	-0.00341446	0.0129206	0.009506											358	J08	0.0852537	0.042683	0.139018	0.0527586	0.0735638	0.209135
635.175	165.134	-0.000788019	0.00338095	0.0314375			0.003322	-0.000788019	0.00253398		0.675	165.062	-0.000498816	0.00332599	0.0304166	0.00312973	-0.000498816	0.00263092											409	J09	0.157578	0.140437	0.360535	0.0720217	0.0856488	0.314861
658.7	164.145	0.00314666	0.00263322	0.0175484			0.000707137	0.00314666	0.0038538		0.7	164.538	0.00158993	0.0029291	0.0230438	0.00174163	0.00158993	0.00333156											460	J10	0.260008	0.0556364	0.398835	0.0659724	0.0769818	0.437104
682.225	163.221	0.00912388	0.00867812	0.0165992			0.00295348	0.00912388	0.0120774		0.725	164.022	0.00394375	0.00343939	0.017422	0.00100677	0.00394375	0.00495052
705.75	162.442	0.00160721	0.0156689	0.0166901			0.012766	0.00160721	0.0143732		0.75	163.533	0.00711416	0.00664564	0.0169186	0.00219821	0.00711416	0.00931253
729.275	161.531	-0.0109211	0.0264224	0.00223187			0.028343	-0.0109211	0.0174221		0.775	163.071	0.00767266	0.0100277	0.0166169	0.00484794	0.00767266	0.0125206
752.8	160.531	-0.0139707	0.0298475	-0.0274314			0.032834	-0.0139707	0.0188634		0.8	162.659	0.00368877	0.0137331	0.016665	0.0100489	0.00368877	0.0137375
776.325	161.736	-0.0224189	0.0211391	-0.0715768			0.0295166	-0.0224189	0.00709764		0.825	161.915	-0.00565603	0.0219034	0.00830804	0.021797	-0.00565603	0.0161409
799.85	163.901	-0.0176863	0.010677	-0.089848			0.0180896	-0.0176863	0.000403361		0.85	160.607	-0.0137412	0.0295899	-0.0251995	0.0324962	-0.0137412	0.018755
823.375	167.505	0.016993	0.00713554	-0.0640472			-0.00231693	0.016993	0.0146759		0.875	162.322	-0.0211529	0.0183396	-0.0764698	0.0264589	-0.0211529	0.00530613
846.9	176.257	0.038199	-0.0159923	0.00773663			-0.0329492	0.038199	0.00524965		0.9	166.122	0.00350517	0.00851391	-0.0740905	0.00562057	0.00350517	0.00912591
870.425	185.569	0.0371763	0.000236971	0.13156			-0.018383	0.0371763	0.0187933		0.925	175.926	0.0373598	-0.0150748	0.00488459	-0.0317349	0.0373598	0.00562488
893.95	191.969	0.0448819	0.0705652	0.200451			0.0386704	0.0448819	0.0835522		0.95	187.541	0.0395049	0.0214059	0.152329	-0.00121433	0.0395049	0.0382905
917.475	192.441	0.0371943	0.0539985	0.186954			0.028167	0.0371943	0.0653613		0.975	192.277	0.0398581	0.059739	0.191631	0.0318065	0.0398581	0.0716645
Name	J02											This dataset	Reference							RMS values
Filename											End systole	0.375	0.393								lvot sep-lat	inf-ant	base-apex	2ch	3ch	4ch
											End E-wave	0.716	0.664							S	0.095029	0.0397828	0.169553	0.0775645	0.095029	0.0295467
Delineation:	Stack 5, CINE_segmented_SAX_InlineVF , LV endo, Cine										End diastasis	0.779	0.815							E	0.0718563	0.0321565	0.202583	0.0231524	0.0718563	0.0599724
lvot sep-lat direction (degrees):	85	Stack 5, CINE_segmented_SAX_InlineVF																		D	0.0125753	0.0185822	0.0796482	0.0101796	0.0125753	0.0222124
base-apex direction (degrees):	142	Stack 6, CINE_segmented_2,3,4 ch																		A	0.0327378	0.0297491	0.109119	0.0187657	0.0327378	0.0388748
											Resampled data
Non-resampled data																				Systole (S)	0.095029	0.0397828	0.169553	0.0775645	0.095029	0.0295467
Time (ms)	Volume (ml)	lvot sep-lat (N)	inf-ant (N)	base-apex (N)			2ch (N)	3ch (N)	4ch (N)		Time (fraction of RR)	Volume (ml)	lvot sep-lat (N)	inf-ant (N)	base-apex (N)	2ch (N)	3ch (N)	4ch (N)		Diastole (E-D-A)	0.0570386	0.0300616	0.165993	0.0206229	0.0570386	0.0505663
0	172.117	0.0814921	-0.0698069	0.136911			-0.101201	0.0814921	-0.0197084		0	172.117	0.0814921	-0.0698069	0.136911	-0.101201	0.0814921	-0.0197084
20.6	169.596	0.123161	-0.0592868	0.149908			-0.112925	0.123161	0.0102366		0.025	169.711	0.121281	-0.0597625	0.149322	-0.112396	0.121281	0.00888439		Whole heartbeat	0.0736194	0.034034	0.167337	0.0502186	0.0736194	0.0438802
41.2	164.653	0.157236	-0.0474313	0.192692			-0.119695	0.157236	0.0375415		0.05	165.106	0.154209	-0.0484919	0.188891	-0.1191	0.154209	0.0351093
61.8	156.078	0.153817	-0.0264698	0.223336			-0.099832	0.153817	0.0539849		0.075	157.256	0.154318	-0.0292296	0.21939	-0.102473	0.154318	0.0518452
82.4	147.011	0.149997	-0.0391258	0.271061			-0.108882	0.149997	0.0411144		0.1	148.672	0.150744	-0.0369382	0.262878	-0.107361	0.150744	0.0433826
103	136.9	0.125248	-0.0853742	0.318248			-0.13656	0.125248	-0.0113123		0.125	139.215	0.130727	-0.0754211	0.3083	-0.13068	0.130727	4.70548e-05		Peak values
123.6	123.108	0.080052	-0.053913	0.254006			-0.0867159	0.080052	-0.00666395		0.15	126.898	0.0917449	-0.0620483	0.270942	-0.0996079	0.0917449	-0.00786299			lvot sep-lat	inf-ant	base-apex	2ch	3ch	4ch
144.2	110.805	0.0878191	-0.0144687	0.18435			-0.0564398	0.0878191	0.0313793		0.175	114.749	0.0857102	-0.0262913	0.205612	-0.065624	0.0857102	0.0200862		S	0.157236	0.0853742	0.318248	0.13656	0.157236	0.0539849
164.8	99.4948	0.0692765	0.0188506	0.10722			-0.0183131	0.0692765	0.0509634		0.2	103.639	0.0758179	0.00748232	0.133942	-0.031429	0.0758179	0.0443889		E	0.16816	0.0716136	0.382804	0.0355808	0.16816	0.140642
185.4	90.5393	0.067544	0.00757688	0.0704124			-0.0272102	0.067544	0.0403337		0.225	94.2309	0.068366	0.0119946	0.0849341	-0.0237954	0.068366	0.0445706		D	0.0147357	0.0227441	0.103246	0.0131391	0.0147357	0.0264914
206	83.5513	0.0504299	0.0059735	0.0372551			-0.0200418	0.0504299	0.0303882		0.25	86.7519	0.0580213	0.00668675	0.0518661	-0.0232198	0.0580213	0.0348016		A	0.0509306	0.0477966	0.169709	0.0466919	0.0509306	0.0523849
226.6	79.5143	0.0239344	-0.00159291	0.0025179			-0.0133466	0.0239344	0.0105876		0.275	81.5482	0.0369779	0.00212678	0.0196011	-0.0166471	0.0369779	0.0203309
247.2	75.7395	0.000437244	-0.00290863	-0.0290876			-0.00273753	0.000437244	-0.00230036		0.3	77.8142	0.0130758	-0.00220269	-0.0121051	-0.00844549	0.0130758	0.00463033		Systole (S)	0.157236	0.0853742	0.318248	0.13656	0.157236	0.0539849
267.8	72.5743	-0.0119547	-0.00242667	-0.0599608			0.00387576	-0.0119547	-0.0080789		0.325	74.459	-0.00470625	-0.00270986	-0.0419154	6.32901e-06	-0.00470625	-0.00469992		Diastole (E-D-A)	0.16816	0.0716136	0.382804	0.0466919	0.16816	0.140642
288.4	71.585	-0.0183837	-0.000963247	-0.0862925			0.00835769	-0.0183837	-0.010026		0.35	72.2194	-0.0142822	-0.00189706	-0.0694944	0.0054982	-0.0142822	-0.00878404
309	72.1866	-0.0280137	0.0023753	-0.0807316			0.0160639	-0.0280137	-0.0119498		0.375	71.7732	-0.0213807	7.5649e-05	-0.0845633	0.0107559	-0.0213807	-0.0106249		Whole heartbeat	0.16816	0.0853742	0.382804	0.13656	0.16816	0.140642
329.6	73.8489	-0.0423562	0.0137393	-0.0595083			0.0330767	-0.0423562	-0.00927956		0.4	72.7723	-0.0329965	0.006321	-0.0733727	0.0219724	-0.0329965	-0.0110241
350.2	77.4287	-0.0466065	0.0135249	-0.0393955			0.0350161	-0.0466065	-0.0115904		0.425	76.0348	-0.0449274	0.013618	-0.0474797	0.0342573	-0.0449274	-0.0106701
370.8	84.4495	-0.0367289	-0.0119333	-0.0389654			0.00802988	-0.0367289	-0.028699		0.45	83.5293	-0.0381571	-0.00834382	-0.0390597	0.0118526	-0.0381571	-0.0263045
391.4	96.6318	-0.0264005	-0.0313206	-0.0253308			-0.0139242	-0.0264005	-0.0403246		0.475	98.1254	-0.0234831	-0.0292254	-0.0203695	-0.0135684	-0.0234831	-0.0370515
412	108.371	-0.000742019	-0.0127367	0.0180567			-0.0106593	-0.000742019	-0.0114013		0.5	112.979	0.0151922	0.000979305	0.061975	-0.00674803	0.0151922	0.00844431
432.6	120.324	0.0432803	0.0252439	0.139247			0.000221757	0.0432803	0.0435021		0.525	128.852	0.0984438	0.0541072	0.203403	-0.00236379	0.0984438	0.0960801
453.2	133.57	0.131922	0.0716136	0.24198			-0.0039419	0.131922	0.12798		0.55	143.824	0.16444	0.0660152	0.35584	-0.0250493	0.16444	0.139391
473.8	144.937	0.16816	0.0653128	0.369008			-0.0275174	0.16816	0.140642		0.575	155.107	0.113256	0.0244536	0.374923	-0.0354504	0.113256	0.0778055
494.4	155.052	0.126532	0.0319684	0.382804			-0.0355808	0.126532	0.0909517		0.6	155.405	0.0269415	-0.0236591	0.288697	-0.0339602	0.0269415	-0.00701869
515	155.4	0.043627	-0.0149576	0.333588			-0.0347672	0.043627	0.00885999		0.625	155.074	0.00259206	-0.0222032	0.177348	-0.0205247	0.00259206	-0.0179326
535.6	155.411	0.00377896	-0.0357384	0.226381			-0.03284	0.00377896	-0.0290608		0.65	155.245	-0.00137733	0.0020129	0.118856	0.00243191	-0.00137733	0.00105458
556.2	154.914	0.00202766	-0.0157676	0.154034			-0.0146689	0.00202766	-0.0126413		0.675	155.67	-0.00788564	-0.00400851	0.105576	0.00047137	-0.00788564	-0.00741427
576.8	155.267	-0.00161323	0.00324478	0.116419			0.00361664	-0.00161323	0.00200342		0.7	155.8	-0.0105572	-0.00954027	0.098306	-0.00298357	-0.0105572	-0.0135408
597.4	155.757	-0.00923342	-0.00556706	0.103246			-0.000204509	-0.00923342	-0.00943793		0.725	155.875	-0.0128526	-0.0164297	0.0897407	-0.00780234	-0.0128526	-0.0206549
618	155.937	-0.0147357	-0.0220819	0.0827137			-0.0117556	-0.0147357	-0.0264914		0.75	155.933	-0.0146137	-0.0221317	0.0794329	-0.0118598	-0.0146137	-0.0264735
638.6	155.884	-0.0131156	-0.0227441	0.0391187			-0.0131391	-0.0131156	-0.0262547		0.775	155.911	-0.0139378	-0.0224081	0.0612416	-0.012437	-0.0139378	-0.0263748
659.2	155.675	0.00261441	-0.00423841	-0.016654			-0.00497771	0.00261441	-0.00236346		0.8	155.889	-0.0132619	-0.0226843	0.0430555	-0.0130142	-0.0132619	-0.0262761
679.8	156.825	0.03321	0.0233333	-0.0620894			0.00360226	0.03321	0.0368122		0.825	155.751	-0.00307748	-0.0109348	0.0035276	-0.00793098	-0.00307748	-0.0110086
700.4	159.454	0.0434395	0.0330887	-0.065636			0.00693594	0.0434395	0.0503754		0.85	156.632	0.0280518	0.0186849	-0.0544296	0.00215573	0.0280518	0.0302076
721	164.304	0.0455233	0.0251594	0.00686972			-0.000973009	0.0455233	0.0445502		0.875	159.585	0.0434953	0.0328813	-0.0637343	0.00672844	0.0434953	0.0502238
741.6	167.522	0.0509306	0.0310839	0.0978854			0.00145426	0.0509306	0.0523849		0.9	165.017	0.0467067	0.0264544	0.0267396	-0.000443237	0.0467067	0.0462634
762.2	170.269	0.0244057	0.0391892	0.159822			0.0217359	0.0244057	0.0461416		0.925	168.666	0.0399977	0.0344277	0.123428	0.00981634	0.0399977	0.0498142
782.8	172.764	-0.0142529	0.00181817	0.169709			0.00870111	-0.0142529	-0.00555178		0.95	171.793	0.000926653	0.0164929	0.165835	0.0138199	0.000926653	0.0147466
803.4	173.145	0.0105975	-0.0477966	0.151135			-0.0466919	0.0105975	-0.0360944		0.975	173.071	0.00575323	-0.0381248	0.154756	-0.0358936	0.00575323	-0.0301404
Name	J03											This dataset	Reference							RMS values
Filename											End systole	0.375	0.393								lvot sep-lat	inf-ant	base-apex	2ch	3ch	4ch
											End E-wave	0.703	0.664							S	0.15991	0.0315323	0.242992	0.089607	0.15991	0.0790418
Delineation:	Stack 5, CINE_segmented_SAX_InlineVF , LV endo, Cine										End diastasis	0.849	0.815							E	0.0787754	0.0513575	0.188566	0.0152027	0.0787754	0.082632
lvot sep-lat direction (degrees):	81	Stack 5, CINE_segmented_SAX_InlineVF																		D	0.0163699	0.00356149	0.0486442	0.0107476	0.0163699	0.00612398
base-apex direction (degrees):	145	Stack 7, CINE_segmented_2,3,4 ch																		A	0.0156787	0.0413189	0.114157	0.0306688	0.0156787	0.0417518
											Resampled data
Non-resampled data																				Systole (S)	0.15991	0.0315323	0.242992	0.089607	0.15991	0.0790418
Time (ms)	Volume (ml)	lvot sep-lat (N)	inf-ant (N)	base-apex (N)			2ch (N)	3ch (N)	4ch (N)		Time (fraction of RR)	Volume (ml)	lvot sep-lat (N)	inf-ant (N)	base-apex (N)	2ch (N)	3ch (N)	4ch (N)		Diastole (E-D-A)	0.0598975	0.0434664	0.153339	0.0194491	0.0598975	0.0651888
0	178.151	0.101793	0.018181	0.163307			-0.0351513	0.101793	0.0666418		0	178.151	0.101793	0.018181	0.163307	-0.0351513	0.101793	0.0666418
21.125	174.385	0.18737	-0.00885562	0.236804			-0.101354	0.18737	0.086016		0.025	174.558	0.183534	-0.00764248	0.233511	-0.0983854	0.183534	0.0851483		Whole heartbeat	0.108773	0.0394168	0.191931	0.0569864	0.108773	0.0707025
42.25	168.319	0.266279	-0.0317272	0.335955			-0.160616	0.266279	0.105663		0.05	168.874	0.259307	-0.0297016	0.327194	-0.155376	0.259307	0.103931
63.375	158.802	0.237608	-0.0262404	0.344404			-0.141529	0.237608	0.0960792		0.075	160.109	0.241451	-0.0269682	0.343438	-0.144081	0.241451	0.0973705
84.5	148.919	0.229021	-0.0448344	0.412924			-0.153338	0.229021	0.0756826		0.1	150.73	0.230656	-0.0416287	0.401264	-0.151379	0.230656	0.0792762
105.625	139.365	0.228319	-0.0410674	0.450518			-0.149725	0.228319	0.0785944		0.125	141.553	0.228649	-0.0419193	0.442684	-0.150628	0.228649	0.0780216		Peak values
126.75	131.486	0.210357	0.00322956	0.345934			-0.102382	0.210357	0.107975		0.15	133.651	0.215233	-0.00844247	0.37373	-0.114928	0.215233	0.100305			lvot sep-lat	inf-ant	base-apex	2ch	3ch	4ch
147.875	120.543	0.185672	0.0352953	0.218263			-0.0622695	0.185672	0.123403		0.175	124.052	0.193445	0.025654	0.257241	-0.0745053	0.193445	0.118939		S	0.266279	0.0470982	0.450518	0.160616	0.266279	0.123403
169	107.558	0.098522	0.0470982	0.0753151			-0.00847278	0.098522	0.0900493		0.2	112.316	0.128573	0.0432108	0.124345	-0.0268648	0.128573	0.101708		E	0.166026	0.115567	0.387439	0.028924	0.166026	0.183097
190.125	101.285	0.0882764	0.0295681	0.0246521			-0.0185315	0.0882764	0.069745		0.225	103.871	0.0924323	0.0365724	0.0448417	-0.0145435	0.0924323	0.0778888		D	0.0276836	0.0049713	0.0798871	0.0170577	0.0276836	0.0106259
211.25	95.581	0.0578454	-0.00329018	-0.00595288			-0.0317721	0.0578454	0.0260733		0.25	98.1936	0.0714062	0.0112973	0.0076318	-0.0259193	0.0714062	0.0454868		A	0.0227357	0.0678725	0.169123	0.0584345	0.0227357	0.0591241
232.375	90.7298	0.0165371	-0.0232312	-0.0345428			-0.0283874	0.0165371	-0.0118502		0.275	93.1739	0.036836	-0.0134534	-0.0205249	-0.030069	0.036836	0.00676713
253.5	86.3428	-0.0155418	-0.0313576	-0.0608327			-0.0193855	-0.0155418	-0.0349273		0.3	88.754	0.00169591	-0.0270075	-0.0467349	-0.0242371	0.00169591	-0.0225412		Systole (S)	0.266279	0.0470982	0.450518	0.160616	0.266279	0.123403
274.625	82.4003	-0.0432209	-0.0415924	-0.091708			-0.0144095	-0.0432209	-0.0576305		0.325	84.7477	-0.0270674	-0.0356328	-0.0737121	-0.0173251	-0.0270674	-0.0443926		Diastole (E-D-A)	0.166026	0.115567	0.387439	0.0584345	0.166026	0.183097
295.75	79.7713	-0.0648322	-0.0387433	-0.105116			-0.00113666	-0.0648322	-0.0659689		0.35	81.457	-0.0511489	-0.0405586	-0.0966423	-0.00955035	-0.0511489	-0.0606993
316.875	78.3129	-0.068152	-0.0273774	-0.0709054			0.0103665	-0.068152	-0.0577855		0.375	79.3148	-0.0658893	-0.0351434	-0.0942793	0.0025096	-0.0658893	-0.0633797		Whole heartbeat	0.266279	0.115567	0.450518	0.160616	0.266279	0.183097
338	77.6349	-0.0621575	-0.0136259	-0.0345529			0.0192783	-0.0621575	-0.0428792		0.4	78.0831	-0.0661099	-0.0226907	-0.0585158	0.0134042	-0.0661099	-0.0527057
359.125	80.1543	-0.0363828	-0.00546693	-0.0259613			0.0134569	-0.0363828	-0.0229259		0.425	79.0186	-0.0482176	-0.00921176	-0.0299097	0.0161312	-0.0482176	-0.0320864
380.25	84.3833	5.34146e-05	-0.010894	-0.0435708			-0.00946122	5.34146e-05	-0.00940781		0.45	83.3664	-0.00905851	-0.00954212	-0.0391881	-0.00373448	-0.00905851	-0.0127929
401.375	91.1765	0.0246556	-0.0191637	-0.0395469			-0.028924	0.0246556	-0.00426843		0.475	90.972	0.0238613	-0.0188985	-0.0396844	-0.0282973	0.0238613	-0.00443597
422.5	105.446	0.06949	0.0288241	0.0114545			-0.00978261	0.06949	0.0597074		0.5	108.148	0.0813352	0.0369861	0.047373	-0.00863672	0.0813352	0.0726985
443.625	120.442	0.141564	0.0787946	0.233228			-0.00254398	0.141564	0.13902		0.525	124.515	0.150886	0.092588	0.289677	0.00474055	0.150886	0.155627
464.75	130.872	0.166026	0.115567	0.384111			0.0170712	0.166026	0.183097		0.55	135.381	0.148795	0.109017	0.386354	0.0200143	0.148795	0.16881
485.875	138.376	0.136506	0.104279	0.387439			0.0220559	0.136506	0.158562		0.575	142.881	0.0794554	0.061913	0.299821	0.0138905	0.0794554	0.093346
507	143.929	0.0656227	0.0516397	0.278524			0.01191	0.0656227	0.0775327		0.6	143.822	0.0119688	0.0233705	0.162352	0.0142549	0.0119688	0.0262237
528.125	143.816	0.0121668	0.0234185	0.163591			0.0141976	0.0121668	0.0263643		0.625	144.296	0.00585554	0.0212364	0.104611	0.0154635	0.00585554	0.0213189
549.25	144.095	0.00296273	0.0211837	0.105973			0.0168643	0.00296273	0.0198269		0.65	145.489	0.0200454	0.0160118	0.0993425	0.00384397	0.0200454	0.0238893
570.375	144.963	0.0154955	0.0214114	0.100068			0.010795	0.0154955	0.0262905		0.675	146.863	0.0268377	0.00215991	0.0883524	-0.0115484	0.0268377	0.0152893
591.5	146.153	0.0258305	0.00914478	0.0984162			-0.00499565	0.0258305	0.020835		0.7	148.188	0.0230573	-0.00416171	0.0686357	-0.0151328	0.0230573	0.00792449
612.625	147.455	0.0276836	-0.0037135	0.0798871			-0.0170577	0.0276836	0.0106259		0.725	149.536	0.0114345	-0.00323341	0.0498222	-0.00851756	0.0114345	0.00291699
633.75	148.885	0.0186095	-0.00459222	0.0578183			-0.0132818	0.0186095	0.00532772		0.75	150.826	-0.00336417	-0.00136392	0.031931	0.000500893	-0.00336417	-0.00286328
654.875	150.242	0.00356525	-0.00174296	0.0410507			-0.00329211	0.00356525	0.000273141		0.775	151.928	-0.0105159	0.00152263	0.0117296	0.00657652	-0.0105159	-0.00393935
676	151.55	-0.0120432	-0.000889145	0.0205075			0.00525167	-0.0120432	-0.00679172		0.8	152.793	-0.00294385	0.00888565	-0.0158777	0.00916709	-0.00294385	0.00622324
697.125	152.466	-0.00833165	0.0049713	-0.000822858			0.00847115	-0.00833165	0.000139506		0.825	153.548	0.00806037	0.0144581	-0.057761	0.00849076	0.00806037	0.0165513
718.25	153.326	0.00590136	0.0153116	-0.0405932			0.0103095	0.00590136	0.016211		0.85	154.556	0.0137542	0.0126484	-0.101244	0.00407671	0.0137542	0.0178308
739.375	154.103	0.0134646	0.0123213	-0.100735			0.00393824	0.0134646	0.0174028		0.875	158.156	0.0161082	0.0153084	-0.105338	0.00520333	0.0161082	0.0213115
760.5	158.513	0.016347	0.0155785	-0.105749			0.00531781	0.016347	0.0216648		0.9	162.617	0.021005	0.038951	-0.00878525	0.0232301	0.021005	0.044235
781.625	164.096	0.0227357	0.047656	0.0273832			0.0299036	0.0227357	0.0526391		0.925	167.755	0.0108014	0.0586266	0.0996767	0.0453714	0.0108014	0.0561728
802.75	170.732	0.000689756	0.0678725	0.160811			0.0584345	0.000689756	0.0591241		0.95	172.364	0.00831605	0.0622559	0.163842	0.049757	0.00831605	0.0580733
823.875	175.173	0.0217759	0.0523143	0.169123			0.0344176	0.0217759	0.0561935		0.975	175.989	0.0257673	0.0493595	0.170674	0.0298629	0.0257673	0.0556303
Name	J04											This dataset	Reference							RMS values
Filename											End systole	0.35	0.393								lvot sep-lat	inf-ant	base-apex	2ch	3ch	4ch
											End E-wave	0.591	0.664							S	0.108158	0.0353102	0.174094	0.036253	0.108158	0.0800312
Delineation:	Stack 5, CINE_segmented_SAX_InlineVF , LV endo, Cine										End diastasis	0.864	0.815							E	0.0236613	0.0187628	0.178914	0.0186311	0.0236613	0.0214681
lvot sep-lat direction (degrees):	92	Stack 5, CINE_segmented_SAX_InlineVF																		D	0.00250704	0.00437281	0.00986858	0.00357691	0.00250704	0.00436237
base-apex direction (degrees):	142	Stack 7, CINE_segmented_2,3,4 ch																		A	0.0384431	0.022994	0.114083	0.0297997	0.0384431	0.0253771
											Resampled data
Non-resampled data																				Systole (S)	0.108158	0.0353102	0.174094	0.036253	0.108158	0.0800312
Time (ms)	Volume (ml)	lvot sep-lat (N)	inf-ant (N)	base-apex (N)			2ch (N)	3ch (N)	4ch (N)		Time (fraction of RR)	Volume (ml)	lvot sep-lat (N)	inf-ant (N)	base-apex (N)	2ch (N)	3ch (N)	4ch (N)		Diastole (E-D-A)	0.0224097	0.0156579	0.121884	0.0175981	0.0224097	0.0175829
0	193.174	0.0428484	0.0205014	0.118064			-0.00366954	0.0428484	0.0391791		0	193.174	0.0428484	0.0205014	0.118064	-0.00366954	0.0428484	0.0391791
28.5	188.775	0.0823065	0.0381921	0.123049			-0.00807789	0.0823065	0.0742286		0.025	189.257	0.0780809	0.0362977	0.122521	-0.00760585	0.0780809	0.0704752		Whole heartbeat	0.0664889	0.0244079	0.142353	0.0257157	0.0664889	0.0494237
57	184.001	0.139076	0.0498925	0.184092			-0.0263298	0.139076	0.112746		0.05	185.046	0.126914	0.0473883	0.171019	-0.0224175	0.126914	0.104497
85.5	178.663	0.15815	0.0113483	0.284723			-0.069247	0.15815	0.0889027		0.075	180.415	0.152041	0.0237558	0.252389	-0.0554474	0.152041	0.0965936
114	169.917	0.138548	-0.0206869	0.345914			-0.0871894	0.138548	0.0513584		0.1	173.745	0.146976	-0.00706515	0.320085	-0.0796068	0.146976	0.0673697
142.5	159.275	0.161223	0.0238945	0.307722			-0.0599183	0.161223	0.101305		0.125	165.097	0.149337	0.000221726	0.328342	-0.0744765	0.149337	0.0748607		Peak values
171	144.457	0.167006	0.0731606	0.176095			-0.0201438	0.167006	0.146862		0.15	154.185	0.16369	0.0420091	0.260124	-0.0454641	0.16369	0.118226			lvot sep-lat	inf-ant	base-apex	2ch	3ch	4ch
199.5	130.341	0.14395	0.0623595	0.0891117			-0.0179701	0.14395	0.12598		0.175	141.153	0.161478	0.0705612	0.154378	-0.0196309	0.161478	0.141847		S	0.167006	0.0731606	0.345914	0.0871894	0.167006	0.146862
228	116.693	0.100703	0.0426742	0.0518411			-0.0133946	0.100703	0.0873086		0.2	128.639	0.138198	0.059737	0.084108	-0.0173653	0.138198	0.120833		E	0.0482336	0.0302343	0.374666	0.0410143	0.0482336	0.0426317
256.5	104.456	0.0545627	0.0205007	0.0183023			-0.00952716	0.0545627	0.0450355		0.225	116.506	0.0999361	0.0423045	0.0512795	-0.0133312	0.0999361	0.0866049		D	0.00514589	0.00860595	0.0269217	0.00654474	0.00514589	0.0083611
285	93.5768	0.0207828	0.00961277	-0.0152845			-0.00206646	0.0207828	0.0187164		0.25	105.608	0.0585512	0.0224115	0.0211791	-0.00986668	0.0585512	0.0486846		A	0.0610504	0.0371742	0.168804	0.0517793	0.0610504	0.0400872
313.5	84.7324	-0.0149764	0.00894867	-0.0748344			0.015238	-0.0149764	0.000261569		0.275	95.7915	0.0271296	0.0116642	-0.00904454	-0.00346325	0.0271296	0.0236662
342	78.5165	-0.0482673	-0.00462824	-0.118916			0.0201254	-0.0482673	-0.0281418		0.3	87.5005	-0.00454311	0.009162	-0.0575656	0.0102061	-0.00454311	0.00566303		Systole (S)	0.167006	0.0731606	0.345914	0.0871894	0.167006	0.146862
370.5	74.2425	-0.0300801	-0.0168226	-0.0631373			0.000471217	-0.0300801	-0.0296089		0.325	81.1421	-0.0348697	0.000856941	-0.101254	0.018177	-0.0348697	-0.0166927		Diastole (E-D-A)	0.0610504	0.0371742	0.374666	0.0517793	0.0610504	0.0426317
399	75.1074	0.0014528	-0.0133827	-0.00943904			-0.0123162	0.0014528	-0.0108634		0.35	76.5155	-0.0395291	-0.010516	-0.0920939	0.0106575	-0.0395291	-0.0288717
427.5	76.5205	0.0123601	-0.00514493	-0.0374827			-0.0106357	0.0123601	0.00172447		0.375	74.5528	-0.0188512	-0.0155981	-0.0440157	-0.00408274	-0.0188512	-0.0229339		Whole heartbeat	0.167006	0.0731606	0.374666	0.0871894	0.167006	0.146862
456	78.2992	0.0152039	-0.00204831	-0.0691464			-0.00937586	0.0152039	0.00582812		0.4	75.4593	0.00413117	-0.0113608	-0.0163258	-0.0119043	0.00413117	-0.00777313
484.5	85.7446	0.043088	0.0243499	-0.00555171			-0.000456333	0.043088	0.0426317		0.425	76.7665	0.0127465	-0.00472536	-0.0417785	-0.0104656	0.0127465	0.00228096
513	95.2601	0.0482336	0.0144686	0.205033			-0.0115867	0.0482336	0.036647		0.45	78.5047	0.015912	-0.0013816	-0.0675546	-0.00915247	0.015912	0.00675949
541.5	107.881	0.0296612	-0.0302343	0.374666			-0.0410143	0.0296612	-0.011353		0.475	85.1259	0.040596	0.0219804	-0.0113006	-0.0012625	0.040596	0.0393335
570	118.821	0.00633041	-0.0259169	0.304408			-0.0256099	0.00633041	-0.0192795		0.5	93.416	0.0472308	0.01658	0.160925	-0.00925669	0.0472308	0.0379741
598.5	129.377	0.00688038	-0.01276	0.17936			-0.0144907	0.00688038	-0.00761033		0.525	104.038	0.035935	-0.0154671	0.319483	-0.0313624	0.035935	0.00457267
627	140.078	-0.00133144	-0.0202347	0.0723091			-0.016858	-0.00133144	-0.0181894		0.55	114.278	0.0166063	-0.0278746	0.335999	-0.0324432	0.0166063	-0.0158369
655.5	147.396	-0.00777928	-0.0187179	0.0363488			-0.0123204	-0.00777928	-0.0200997		0.575	123.825	0.00659147	-0.0199938	0.248217	-0.0206108	0.00659147	-0.0140194
684	152.459	-0.000805899	-0.00439769	0.0269217			-0.00340563	-0.000805899	-0.00421138		0.6	133.266	0.00405141	-0.0153629	0.142613	-0.0153303	0.00405141	-0.0112788
712.5	155.013	0.00298276	-0.000824669	0.0166222			-0.00220552	0.00298276	0.000777235		0.625	141.927	-0.002901	-0.0198755	0.0635948	-0.0157622	-0.002901	-0.0186632
741	156.234	0.00514589	0.00417333	0.00486451			0.00104115	0.00514589	0.00618719		0.65	148.115	-0.00681848	-0.016745	0.0350534	-0.0110923	-0.00681848	-0.0179108
769.5	155.457	0.00181621	0.00860595	0.00144839			0.00654474	0.00181621	0.0083611		0.675	153.571	0.000828671	-0.00285643	0.0224799	-0.00288806	0.000828671	-0.00205939
798	154.083	0.00227396	0.0069496	-0.000886285			0.0048815	0.00227396	0.00715546		0.7	156.045	0.00433228	0.00525654	0.00402971	0.00238609	0.00433228	0.00671837
826.5	153.287	0.000653618	0.00242976	-0.00203229			0.00177737	0.000653618	0.00243099		0.725	154.042	0.00219032	0.00671623	-0.00094551	0.00472124	0.00219032	0.00691156
855	155.404	0.00103157	-0.00354755	-0.00155062			-0.00358811	0.00103157	-0.00255639		0.75	155.106	0.000977788	-0.00269683	-0.00161915	-0.00282448	0.000977788	-0.00184669
883.5	156.41	0.00233785	-0.00410419	0.00143005			-0.00472326	0.00233785	-0.0023854		0.775	156.587	0.00114027	-0.00376607	0.00258102	-0.00383168	0.00114027	-0.00269142
912	156.675	0.000542097	-0.00359711	0.00315576			-0.00338638	0.000542097	-0.00284413		0.8	158.285	-0.00176393	-0.000770215	0.00303147	0.000214951	-0.00176393	-0.00154898
940.5	157.991	0.000390079	-0.00150518	0.00492394			-0.00149854	0.000390079	-0.00110846		0.825	158.247	-0.00563044	0.0110302	-0.0371598	0.0123677	-0.00563044	0.00673723
969	158.61	-0.00415193	4.45694e-05	0.000933578			0.00211459	-0.00415193	-0.00203735		0.85	162.086	0.00667179	0.0269724	-0.0840381	0.0200228	0.00667179	0.0266946
997.5	158.185	-0.00588229	0.0129024	-0.0436519			0.014115	-0.00588229	0.00823261		0.875	167.471	0.0268231	0.0301418	-0.0916517	0.0126922	0.0268231	0.0395152
1026	164.806	0.0157867	0.0371742	-0.113317			0.0243004	0.0157867	0.0400872		0.9	173.475	0.0515014	0.0124704	-0.0335442	-0.0149511	0.0515014	0.0365503
1054.5	173.025	0.0509174	0.0147107	-0.0441139			-0.0127187	0.0509174	0.0381987		0.925	179.04	0.058915	-0.0162065	0.101716	-0.0434926	0.058915	0.0154222
1083	180.595	0.0610504	-0.0245422	0.141024			-0.0517793	0.0610504	0.00927103		0.95	184.097	0.0438698	-0.0204274	0.155541	-0.0396255	0.0438698	0.00424416
1111.5	187.205	0.0280323	-0.0166281	0.168804			-0.0284166	0.0280323	-0.000384332		0.975	188.956	0.0188701	-0.0144277	0.176429	-0.0219298	0.0188701	-0.00305976
Name	J05											This dataset	Reference							RMS values
Filename											End systole	0.325	0.393								lvot sep-lat	inf-ant	base-apex	2ch	3ch	4ch
											End E-wave	0.569	0.664							S	0.086758	0.0377451	0.214472	0.0430848	0.086758	0.0635941
Delineation:	Stack 8, CINE_segmented_SAX_InlineVF , LV endo, Cine										End diastasis	0.809	0.815							E	0.0278217	0.0194242	0.164358	0.0204623	0.0278217	0.0231143
lvot sep-lat direction (degrees):	92	Stack 8, CINE_segmented_SAX_InlineVF																		D	0.0117243	0.00839052	0.0222355	0.00511591	0.0117243	0.012172
base-apex direction (degrees):	130	Stack 6, CINE_segmented_2,3,4 ch																		A	0.0509118	0.0164342	0.121042	0.0241445	0.0509118	0.0334391
											Resampled data
Non-resampled data																				Systole (S)	0.086758	0.0377451	0.214472	0.0430848	0.086758	0.0635941
Time (ms)	Volume (ml)	lvot sep-lat (N)	inf-ant (N)	base-apex (N)			2ch (N)	3ch (N)	4ch (N)		Time (fraction of RR)	Volume (ml)	lvot sep-lat (N)	inf-ant (N)	base-apex (N)	2ch (N)	3ch (N)	4ch (N)		Diastole (E-D-A)	0.0317742	0.015357	0.118265	0.0177737	0.0317742	0.0232948
0	206.227	0.00328768	-0.00164693	0.103975			-0.00307011	0.00328768	0.00021757		0	206.227	0.00328768	-0.00164693	0.103975	-0.00307011	0.00328768	0.00021757
27.775	204.531	0.0655437	0.030816	0.116544			-0.00608438	0.0655437	0.0594593		0.025	204.824	0.0548456	0.0252376	0.114385	-0.00556651	0.0548456	0.0492793		Whole heartbeat	0.0559262	0.0249442	0.156174	0.0285751	0.0559262	0.0409958
55.55	203.083	0.124916	0.065732	0.176582			-0.00553238	0.124916	0.119384		0.05	203.584	0.104466	0.0537058	0.155904	-0.00572254	0.104466	0.0987439
83.325	202.008	0.164623	0.0737461	0.3066			-0.0184454	0.164623	0.146177		0.075	202.566	0.144065	0.0695972	0.239284	-0.0117596	0.144065	0.132306
111.1	189.827	0.116083	-0.0349233	0.424266			-0.0882858	0.116083	0.0277968		0.1	198.258	0.14915	0.0388629	0.34469	-0.0409186	0.14915	0.108231
138.875	172.82	0.111767	-0.0665745	0.414023			-0.113539	0.111767	-0.00177141		0.125	187.534	0.11557	-0.0395912	0.423204	-0.0920721	0.11557	0.0234983		Peak values
166.65	147.615	0.0708378	0.00158259	0.217563			-0.0340484	0.0708378	0.0367895		0.15	173.469	0.111954	-0.0654921	0.414515	-0.112695	0.111954	-0.000740714			lvot sep-lat	inf-ant	base-apex	2ch	3ch	4ch
194.425	128.102	0.0854638	0.013931	0.129063			-0.0306673	0.0854638	0.0547965		0.175	152.939	0.0787814	-0.0111494	0.255184	-0.0490465	0.0787814	0.0297351		S	0.164623	0.0737461	0.424266	0.113539	0.164623	0.146177
222.2	112.384	0.0837062	0.0278233	0.0787085			-0.0177574	0.0837062	0.0659488		0.2	135.6	0.0807087	0.00963898	0.160914	-0.0320068	0.0807087	0.048702		E	0.0489089	0.0373188	0.293573	0.0412164	0.0489089	0.0427311
249.975	102.472	0.0638449	0.0211377	0.0366492			-0.0136167	0.0638449	0.0502282		0.225	121.143	0.0849868	0.0206201	0.105577	-0.0246359	0.0849868	0.0603511		D	0.0229727	0.0177022	0.0426461	0.0117719	0.0229727	0.026817
277.75	94.2426	0.0360625	0.0123253	-0.0181604			-0.00735715	0.0360625	0.0287053		0.25	109.71	0.0781115	0.0259394	0.0666952	-0.0165915	0.0781115	0.0615199		A	0.0914925	0.0276287	0.182826	0.053415	0.0914925	0.0696734
305.525	88.5362	0.00994624	-0.00669148	-0.0873898			-0.0107681	0.00994624	-0.000821881		0.275	101.676	0.0609859	0.0202313	0.030954	-0.0129721	0.0609859	0.0480138
333.3	86.6517	-0.00821389	-0.0233117	-0.132232			-0.0160817	-0.00821389	-0.0242955		0.3	94.8708	0.0380438	0.0129542	-0.0142957	-0.00780322	0.0380438	0.0302406		Systole (S)	0.164623	0.0737461	0.424266	0.113539	0.164623	0.146177
361.075	86.2517	-0.01335	-0.019873	-0.0963214			-0.0105355	-0.01335	-0.0238855		0.325	89.9592	0.01617	-0.00216981	-0.0709749	-0.00996406	0.01617	0.00620592		Diastole (E-D-A)	0.0914925	0.0373188	0.293573	0.053415	0.0914925	0.0696734
388.85	87.9679	-0.011454	-0.0021714	-0.0508373			0.00384649	-0.011454	-0.00760747		0.35	87.4477	-0.000638368	-0.0163804	-0.113539	-0.0138667	-0.000638368	-0.014505
416.625	93.0999	-0.0122933	0.0038062	-0.0433888			0.00944285	-0.0122933	-0.00285035		0.375	86.4898	-0.0102977	-0.0219168	-0.117664	-0.0138316	-0.0102977	-0.0241293		Whole heartbeat	0.164623	0.0737461	0.424266	0.113539	0.164623	0.146177
444.4	100.509	-0.0119212	-0.0189962	-0.0384253			-0.0104906	-0.0119212	-0.0224118		0.4	86.6844	-0.01288	-0.0154769	-0.0850291	-0.00696344	-0.01288	-0.0198434
472.175	117.461	0.0151853	-0.0130204	0.0226908			-0.0188686	0.0151853	-0.00368333		0.425	88.7504	-0.0115807	-0.00130348	-0.0497758	0.00466153	-0.0115807	-0.00691916
499.95	134.989	0.04403	0.0168783	0.152872			-0.00739796	0.04403	0.0366321		0.45	93.4914	-0.0122786	0.00268657	-0.0431576	0.00846593	-0.0122786	-0.00381267
527.725	153.385	0.0208242	0.0373188	0.24577			0.0219068	0.0208242	0.0427311		0.475	100.162	-0.011943	-0.0178534	-0.0386853	-0.00948999	-0.011943	-0.021433
555.5	166.514	-0.0246468	0.0333626	0.293573			0.0412164	-0.0246468	0.0165696		0.5	114.979	0.0106912	-0.014061	0.0125229	-0.0175227	0.0106912	-0.00683156
583.275	176.579	-0.0489089	0.00615164	0.255388			0.0297819	-0.0489089	-0.019127		0.525	130.676	0.0362925	0.00875467	0.117786	-0.0105645	0.0362925	0.025728
611.05	179.654	-0.0391841	5.192e-05	0.138631			0.0196369	-0.0391841	-0.0195472		0.55	147.026	0.0296383	0.0297608	0.211702	0.0109544	0.0296383	0.0405928
638.825	178.886	-0.0171585	0.00368665	0.0426461			0.0117719	-0.0171585	-0.0053866		0.575	160.667	-0.00347764	0.0352637	0.271764	0.032278	-0.00347764	0.0288004
666.6	175.555	-0.0152912	-0.00912744	0.00368647			-0.000258943	-0.0152912	-0.0155501		0.6	171.094	-0.0353656	0.0213934	0.276987	0.0362099	-0.0353656	0.000844347
694.375	176.088	-0.00634691	-0.0136252	0.0132489			-0.00862637	-0.00634691	-0.0149733		0.625	177.672	-0.0454939	0.00400792	0.214365	0.0262179	-0.0454939	-0.019276
722.15	176.671	0.0105626	0.00553156	0.0196293			-0.000490968	0.0105626	0.0100716		0.65	179.457	-0.0335321	0.000984503	0.114001	0.0176188	-0.0335321	-0.0159134
749.925	177.327	0.0229727	0.0177022	0.0204063			0.0038441	0.0229727	0.026817		0.675	177.356	-0.0162935	-0.00225933	0.0245707	0.00619006	-0.0162935	-0.0101034
777.7	177.108	0.00427538	0.00568551	0.0132434			0.00278608	0.00427538	0.00706146		0.7	176.116	-0.0055253	-0.0126945	0.0135588	-0.00823115	-0.0055253	-0.0137563
805.475	176.856	-0.00797729	-0.00173708	-0.00757405			0.0024843	-0.00797729	-0.00549298		0.725	177.09	0.0184715	0.0132877	0.0201246	0.0022717	0.0184715	0.0207434
833.25	177.355	-0.00584207	-0.00246186	-0.0246798			0.000789052	-0.00584207	-0.00505302		0.75	177.05	0.00148421	0.00399461	0.00850125	0.00271737	0.00148421	0.00420158
861.025	177.481	-0.00410354	0.00214575	-0.0252364			0.00391009	-0.00410354	-0.000193454		0.775	177.264	-0.00623383	-0.00232889	-0.0215416	0.0011001	-0.00623383	-0.00513373
888.8	177.359	0.00581986	0.00561147	-0.0256107			0.00194989	0.00581986	0.00776957		0.8	177.432	-6.95532e-05	0.00355466	-0.0253885	0.00311321	-6.95532e-05	0.00304366
916.575	178.017	0.0195482	0.000388967	-0.0569841			-0.00943721	0.0195482	0.010111		0.825	177.868	0.0164227	0.00157804	-0.0498412	-0.0068447	0.0164227	0.00957799
944.35	180.562	0.0375227	0.00373871	-0.0964943			-0.0155236	0.0375227	0.0219991		0.85	180.067	0.0339859	0.0030795	-0.0887204	-0.0143261	0.0339859	0.0196598
972.125	185.937	0.0487287	0.0179191	-0.0455154			-0.00884596	0.0487287	0.0398828		0.875	185.065	0.0468719	0.0155642	-0.0539938	-0.00995689	0.0468719	0.036915
999.9	197.97	0.0431279	0.00488094	0.0896157			-0.0173368	0.0431279	0.0257909		0.9	196.409	0.0439144	0.00666984	0.0711378	-0.0161809	0.0439144	0.0277335
1027.67	208.749	0.00185515	0.00860714	0.182826			0.00652633	0.00185515	0.00838149		0.925	207.7	0.0060688	0.00822888	0.173356	0.0040919	0.0060688	0.0101607
1055.45	207.861	-0.0611977	0.0263457	0.171669			0.053415	-0.0611977	-0.00778272		0.95	207.918	-0.0571241	0.0251997	0.17239	0.0503857	-0.0571241	-0.00673842
1083.22	207.026	-0.0914925	-0.0276287	0.130388			0.0218191	-0.0914925	-0.0696734		0.975	207.053	-0.0905139	-0.025885	0.131722	0.0228398	-0.0905139	-0.0676741
Name	J06											This dataset	Reference							RMS values
Filename											End systole	0.375	0.393								lvot sep-lat	inf-ant	base-apex	2ch	3ch	4ch
											End E-wave	0.623	0.664							S	0.0294694	0.0314191	0.150324	0.0376085	0.0294694	0.0223733
Delineation:	Stack 5, CINE_segmented_SAX_InlineVF , LV endo, Cine										End diastasis	0.835	0.815							E	0.0352909	0.0720333	0.10786	0.0526546	0.0352909	0.075056
lvot sep-lat direction (degrees):	0	Stack 5, CINE_segmented_SAX_InlineVF																		D	0.00674066	0.0141819	0.0131645	0.0129261	0.00674066	0.0125428
base-apex direction (degrees):	0	Stack 6, CINE_segmented_2,3,4 ch																		A	0.0405428	0.0604001	0.0940166	0.0379408	0.0405428	0.0696751
											Resampled data
Non-resampled data																				Systole (S)	0.0294694	0.0314191	0.150324	0.0376085	0.0294694	0.0223733
Time (ms)	Volume (ml)	lvot sep-lat (N)	inf-ant (N)	base-apex (N)			2ch (N)	3ch (N)	4ch (N)		Time (fraction of RR)	Volume (ml)	lvot sep-lat (N)	inf-ant (N)	base-apex (N)	2ch (N)	3ch (N)	4ch (N)		Diastole (E-D-A)	0.0301501	0.0549862	0.082688	0.0389183	0.0301501	0.05895
0	155.288	-0.0457784	0.00174808	0.0917			0.024403	-0.0457784	-0.0213754		0	155.288	-0.0457784	0.00174808	0.0917	0.024403	-0.0457784	-0.0213754
28	151.829	-0.0588932	0.0269238	0.106787			0.0527633	-0.0588932	-0.00612993		0.025	151.987	-0.0583066	0.0257958	0.106113	0.0514932	-0.0583066	-0.00681358		Whole heartbeat	0.0298967	0.047538	0.112904	0.0384324	0.0298967	0.0485762
56	147.349	-0.000506142	-0.0306273	0.141972			-0.0262709	-0.000506142	-0.0267772		0.05	147.759	-0.00571132	-0.025499	0.138846	-0.0192273	-0.00571132	-0.0249384
84	141.338	0.0655473	-0.0843604	0.221082			-0.105832	0.0655473	-0.0402846		0.075	142.163	0.0568041	-0.0772543	0.210639	-0.0953062	0.0568041	-0.0385021
112	132.089	0.034647	-0.0590354	0.292186			-0.0684496	0.034647	-0.0338026		0.1	133.783	0.0400293	-0.0634675	0.280056	-0.0749792	0.0400293	-0.0349499
140	121.018	0.00316124	-0.0170594	0.269622			-0.0163544	0.00316124	-0.0131933		0.125	123.554	0.00990999	-0.0260741	0.27482	-0.0275359	0.00990999	-0.0176258		Peak values
168	105.896	0.000155032	0.0180222	0.20025			0.0155301	0.000155032	0.0156852		0.15	110.052	0.000906829	0.0093191	0.218299	0.00761725	0.000906829	0.00852408			lvot sep-lat	inf-ant	base-apex	2ch	3ch	4ch
196	95.2097	0.0124259	0.0350732	0.16347			0.0241613	0.0124259	0.0365872		0.175	98.636	0.00879211	0.0300677	0.174857	0.0216434	0.00879211	0.0304355		S	0.0655473	0.0843604	0.292186	0.105832	0.0655473	0.0402846
224	87.4799	0.0203295	0.0155634	0.115525			0.00331356	0.0203295	0.023643		0.2	90.3122	0.0176163	0.0223702	0.132381	0.010565	0.0176163	0.0281813		E	0.0712334	0.12531	0.202503	0.0909074	0.0712334	0.13599
252	77.9079	0.0178027	0.000678033	0.0719125			-0.0083141	0.0178027	0.00948856		0.225	81.8536	0.0188353	0.00642158	0.0889681	-0.00385637	0.0188353	0.0149789		D	0.010206	0.0363367	0.0350951	0.029931	0.010206	0.033006
280	70.086	0.0198275	0.00328794	0.0421916			-0.00706635	0.0198275	0.0127612		0.25	73.6686	0.0190058	0.00216674	0.0551809	-0.00762639	0.0190058	0.0113794		A	0.0726805	0.0912918	0.138918	0.0532926	0.0726805	0.115401
308	64.8891	0.0135494	0.00973421	0.0144509			0.00165532	0.0135494	0.0152048		0.275	67.5074	0.0166162	0.00662038	0.0279344	-0.00257466	0.0166162	0.0140415
336	61.7399	0.0161649	0.0135906	-0.0196173			0.00368735	0.0161649	0.0198523		0.3	63.4708	0.0147688	0.0115257	-0.0013141	0.00259722	0.0147688	0.0173659		Systole (S)	0.0655473	0.0843604	0.292186	0.105832	0.0655473	0.0402846
364	59.4175	0.0146062	0.0100745	-0.0469126			0.00142168	0.0146062	0.0160279		0.325	60.8003	0.0155254	0.0121398	-0.0309244	0.00275067	0.0155254	0.018276		Diastole (E-D-A)	0.0726805	0.12531	0.202503	0.0909074	0.0726805	0.13599
392	58.3548	0.00441711	0.00769425	-0.0461677			0.00445486	0.00441711	0.00887197		0.35	59.0362	0.010909	0.0092113	-0.0466457	0.00252274	0.010909	0.0134317
420	60.1735	0.0112115	0.0131172	-0.0343602			0.00575398	0.0112115	0.0169656		0.375	58.924	0.00650038	0.00935784	-0.0425583	0.00485392	0.00650038	0.0113543		Whole heartbeat	0.0726805	0.12531	0.292186	0.105832	0.0726805	0.13599
448	63.9133	0.0117171	0.0248916	-0.0434252			0.0156981	0.0117171	0.0274152		0.4	61.1318	0.0113433	0.016012	-0.0366057	0.00819515	0.0113433	0.0195384
476	79.4004	0.000564616	0.0408497	-0.061366			0.0350946	0.000564616	0.0356592		0.425	66.5673	0.0101934	0.0273513	-0.0462941	0.0185902	0.0101934	0.0287836
504	94.2384	-0.0107019	0.0444991	-0.0296598			0.0438883	-0.0107019	0.0331863		0.45	80.6838	-0.000268354	0.0412149	-0.0591607	0.0358273	-0.000268354	0.035559
532	108.103	-0.0347371	0.012515	0.0492039			0.0282069	-0.0347371	-0.00653028		0.475	94.2609	-0.0107363	0.0444551	-0.0295491	0.0438674	-0.0107363	0.0331311
560	118.014	-0.0670538	-0.0538635	0.147504			-0.0131202	-0.0670538	-0.0801741		0.5	106.949	-0.0325165	0.0155547	0.0418241	0.029729	-0.0325165	-0.00278751
588	125.574	-0.0712334	-0.115901	0.202503			-0.0647563	-0.0712334	-0.13599		0.525	116.348	-0.0612787	-0.041911	0.129877	-0.00565659	-0.0612787	-0.0669354
616	127.684	-0.0352293	-0.12531	0.166106			-0.0909074	-0.0352293	-0.126137		0.55	123.661	-0.0701773	-0.0995394	0.18807	-0.0511149	-0.0701773	-0.121292
644	128.925	-0.00752845	-0.102924	0.108976			-0.0853709	-0.00752845	-0.0928994		0.575	126.971	-0.0475311	-0.122104	0.17855	-0.0819792	-0.0475311	-0.12951
672	129.586	0.001328	-0.068267	0.0630372			-0.059785	0.001328	-0.058457		0.6	128.401	-0.0193043	-0.112443	0.133264	-0.0877264	-0.0193043	-0.107031
700	129.317	-0.00307502	-0.0363367	0.0350951			-0.029931	-0.00307502	-0.033006		0.625	129.251	-0.00317892	-0.085904	0.086415	-0.0728057	-0.00317892	-0.0759846
728	129.654	-0.00740481	-0.0111618	0.00976957			-0.00596396	-0.00740481	-0.0133689		0.65	129.476	-0.000468574	-0.0552386	0.051636	-0.0476037	-0.000468574	-0.0480723
756	130.902	-0.0085488	0.00289188	-0.00423258			0.00677875	-0.0085488	-0.00177005		0.675	129.498	-0.00540059	-0.0228152	0.0214928	-0.0170583	-0.00540059	-0.0224589
784	131.02	-0.010206	0.0103474	-0.00571181			0.0140641	-0.010206	0.00385814		0.7	130.829	-0.00848152	0.0020654	-0.00340927	0.00602939	-0.00848152	-0.00245213
812	130.771	-0.00954836	0.0099565	-0.00430511			0.0133968	-0.00954836	0.00384832		0.725	130.934	-0.00997833	0.010212	-0.00522491	0.0138331	-0.00997833	0.00385469
840	130.183	-0.00711881	0.00548879	-0.00317035			0.00831286	-0.00711881	0.00119404		0.75	130.33	-0.00772494	0.00660345	-0.00345349	0.00958124	-0.00772494	0.0018563
868	130.678	-0.00393144	0.00187523	0.000538			0.00358972	-0.00393144	-0.000341722		0.775	130.864	-0.00306301	0.00144082	0.00064032	0.0027793	-0.00306301	-0.000283714
896	131.893	0.00176526	-0.000974428	0.0012088			-0.00172648	0.00176526	3.87767e-05		0.8	131.639	0.00225446	0.00558546	-0.0063462	0.00370986	0.00225446	0.00596432
924	131.438	0.00264111	0.0107716	-0.0123192			0.00800786	0.00264111	0.0106491		0.825	131.596	0.00290656	0.0359836	-0.0418883	0.0297095	0.00290656	0.0326159
952	131.647	0.00299193	0.0441003	-0.0514076			0.036696	0.00299193	0.0396879		0.85	132.428	0.00600377	0.058231	-0.0654497	0.0474276	0.00600377	0.0534314
980	132.852	0.00764987	0.0659536	-0.0731235			0.0532926	0.00764987	0.0609424		0.875	137.131	0.00889402	0.0445641	-0.0302011	0.0341466	0.00889402	0.0430408
1008	140.768	0.0100006	0.0252294	0.00850447			0.016849	0.0100006	0.0268496		0.9	144.634	-0.00208288	-0.0127128	0.053506	-0.0099682	-0.00208288	-0.0120509
1036	149.71	-0.018945	-0.065647	0.116203			-0.0473795	-0.018945	-0.0663245		0.925	151.764	-0.0359018	-0.0737608	0.123412	-0.0459278	-0.0359018	-0.0818296
1064	156.045	-0.0726805	-0.0912918	0.138918			-0.0427208	-0.0726805	-0.115401		0.95	156.326	-0.0707451	-0.0820157	0.132777	-0.0356552	-0.0707451	-0.1064
1092	157.345	-0.0636668	-0.0481051	0.110323			-0.00982683	-0.0636668	-0.0734937		0.975	157.486	-0.0626827	-0.0433928	0.107203	-0.00623785	-0.0626827	-0.0689207
Name	J07											This dataset	Reference							RMS values
Filename											End systole	0.3	0.393								lvot sep-lat	inf-ant	base-apex	2ch	3ch	4ch
											End E-wave	0.53	0.664							S	0.139834	0.0437249	0.205134	0.044122	0.139834	0.10343
Delineation:	Stack 5, CINE_segmented_SAX_InlineVF , LV endo, Cine										End diastasis	0.813	0.815							E	0.0253908	0.0236794	0.145642	0.0225211	0.0253908	0.0256167
lvot sep-lat direction (degrees):	73	Stack 5, CINE_segmented_SAX_InlineVF																		D	0.00503093	0.0105022	0.0217602	0.00855741	0.00503093	0.0102407
base-apex direction (degrees):	120	Stack 7, CINE_segmented_2,3,4 ch																		A	0.0354941	0.0267765	0.133897	0.0339279	0.0354941	0.0235431
											Resampled data
Non-resampled data																				Systole (S)	0.139834	0.0437249	0.205134	0.044122	0.139834	0.10343
Time (ms)	Volume (ml)	lvot sep-lat (N)	inf-ant (N)	base-apex (N)			2ch (N)	3ch (N)	4ch (N)		Time (fraction of RR)	Volume (ml)	lvot sep-lat (N)	inf-ant (N)	base-apex (N)	2ch (N)	3ch (N)	4ch (N)		Diastole (E-D-A)	0.0235616	0.0205628	0.110651	0.0223089	0.0235616	0.0203502
0	180.911	0.0494536	0.0308097	0.130199			0.0019551	0.0494536	0.0514087		0	180.911	0.0494536	0.0308097	0.130199	0.0019551	0.0494536	0.0514087
30.325	175.73	0.134241	0.0299692	0.204001			-0.0411665	0.134241	0.0930748		0.025	176.956	0.114636	0.0301683	0.186949	-0.0311915	0.114636	0.0834447		Whole heartbeat	0.0790863	0.029488	0.145583	0.0305353	0.0790863	0.0591542
60.65	168.673	0.207276	0.0329753	0.31724			-0.0750804	0.207276	0.132195		0.05	172.013	0.173528	0.0315965	0.264912	-0.0594005	0.173528	0.114127
90.975	158.801	0.220554	0.00901051	0.364163			-0.102474	0.220554	0.11808		0.075	165.809	0.211453	0.0257415	0.331689	-0.0834334	0.211453	0.128019
121.3	146.982	0.196049	0.0457132	0.32623			-0.0584358	0.196049	0.137614		0.1	158.169	0.219211	0.0111237	0.362092	-0.0999723	0.219211	0.119239
151.625	134.578	0.20221	0.0777589	0.248832			-0.0337637	0.20221	0.168446		0.125	149.147	0.200441	0.0394387	0.33305	-0.0660656	0.200441	0.134376		Peak values
181.95	121.781	0.15426	0.0840476	0.144788			-0.00434283	0.15426	0.149918		0.15	139.786	0.200133	0.0651107	0.280208	-0.0436791	0.200133	0.156454			lvot sep-lat	inf-ant	base-apex	2ch	3ch	4ch
212.275	111.176	0.122867	0.0564674	0.0886216			-0.0125313	0.122867	0.110336		0.175	130.182	0.185058	0.0802433	0.211187	-0.0230362	0.185058	0.162022		S	0.220554	0.0840476	0.364163	0.102474	0.220554	0.168446
242.6	102.032	0.0577507	0.0192061	0.048373			-0.0122424	0.0577507	0.0455083		0.2	120.648	0.150742	0.0809157	0.138389	-0.00529594	0.150742	0.145446		E	0.0437629	0.0359361	0.251658	0.0424631	0.0437629	0.0514355
272.925	88.1683	0.0227708	-0.00431857	-0.0154443			-0.0151254	0.0227708	0.00764542		0.225	112.552	0.126747	0.0598282	0.0954411	-0.0115609	0.126747	0.115186		D	0.0108668	0.020134	0.0530626	0.0172498	0.0108668	0.018295
303.25	78.5546	-0.00367251	-0.0212106	-0.0754315			-0.0165327	-0.00367251	-0.0202052		0.25	105.382	0.0804655	0.0321805	0.0624348	-0.0123637	0.0804655	0.0681019		A	0.0608532	0.0450476	0.215081	0.065597	0.0608532	0.0438006
333.575	75.3161	-0.0220011	-0.0264633	-0.0877816			-0.0119173	-0.0220011	-0.0339184		0.275	96.5288	0.0428442	0.00908076	0.0208862	-0.013558	0.0428442	0.0292863
363.9	73.6639	-0.0272559	-0.032378	-0.0741624			-0.0144122	-0.0272559	-0.0416681		0.3	86.6271	0.018137	-0.00731246	-0.0260766	-0.0154014	0.018137	0.00273569		Systole (S)	0.220554	0.0840476	0.364163	0.102474	0.220554	0.168446
394.225	73.1672	-0.00765271	-0.0269476	-0.0703938			-0.019511	-0.00765271	-0.0271636		0.325	79.2885	-0.00186074	-0.020071	-0.0713845	-0.0164516	-0.00186074	-0.0183123		Diastole (E-D-A)	0.0608532	0.0450476	0.251658	0.065597	0.0608532	0.0514355
424.55	75.7061	0.0203819	-0.00941557	-0.0817222			-0.018345	0.0203819	0.00203687		0.35	76.3297	-0.0164356	-0.024876	-0.0840593	-0.0133255	-0.0164356	-0.029761
454.875	81.2574	0.0294044	0.0132007	-0.0488095			-0.00327004	0.0294044	0.0261344		0.375	74.572	-0.0243996	-0.0291632	-0.0815828	-0.0130563	-0.0243996	-0.0374559		Whole heartbeat	0.220554	0.0840476	0.364163	0.102474	0.220554	0.168446
485.2	88.8169	0.0437629	0.0341262	0.0921593			0.00767262	0.0437629	0.0514355		0.4	73.5459	-0.0225735	-0.0310811	-0.0732628	-0.0156303	-0.0225735	-0.0382038
515.525	102.405	-0.0165121	0.0112886	0.225157			0.0180322	-0.0165121	0.00152021		0.425	73.3864	-0.00530687	-0.0254826	-0.0713484	-0.0194152	-0.00530687	-0.024722
545.85	116.745	-0.0276547	0.0303828	0.251658			0.0401397	-0.0276547	0.012485		0.45	75.5412	0.0185036	-0.0105918	-0.0809683	-0.0184245	0.0185036	7.90161e-05
576.175	132.21	-0.0226828	0.0359361	0.202554			0.0424631	-0.0226828	0.0197803		0.475	80.057	0.0273663	0.00804044	-0.0563769	-0.0067199	0.0273663	0.0206464
606.5	141.89	-0.0285002	0.00475132	0.142668			0.0183649	-0.0285002	-0.0101353		0.5	86.0386	0.0382558	0.0260458	0.0374706	0.00342838	0.0382558	0.0416842
636.825	149.5	-0.00927485	-0.00637021	0.0932572			-0.000879361	-0.00927485	-0.0101542		0.525	95.3554	0.0169782	0.0240667	0.152217	0.0123532	0.0169782	0.0293314
667.15	154.623	0.00166638	-0.0122165	0.0530626			-0.0114131	0.00166638	-0.00974668		0.55	107.136	-0.0199482	0.0171121	0.234036	0.0247935	-0.0199482	0.00484543
697.475	157.33	-0.000373502	-0.020134	0.0117914			-0.0172498	-0.000373502	-0.0176233		0.575	119.507	-0.026915	0.0313485	0.244303	0.0406061	-0.026915	0.0136911
727.8	158.426	0.0022403	0.00464743	-0.0112256			0.00290458	0.0022403	0.00514489		0.6	132.475	-0.0228341	0.0351459	0.201054	0.0418543	-0.0228341	0.0190202
758.125	156.534	-0.00189406	0.00646079	-0.0224822			0.00654234	-0.00189406	0.00464812		0.625	140.69	-0.0277482	0.00886836	0.150646	0.0215543	-0.0277482	-0.00619386
788.45	155.125	0.000582651	0.01093	-0.0243637			0.00917443	0.000582651	0.00975692		0.65	147.405	-0.014778	-0.00319324	0.107438	0.00462351	-0.014778	-0.0101545
818.775	154.441	0.0077911	0.016627	-0.0152934			0.0105039	0.0077911	0.018295		0.675	154.69	0.00161697	-0.0124085	0.0520632	-0.0115544	0.00161697	-0.00993744
849.1	156.346	0.0108668	0.00834168	-0.000955117			0.00179063	0.0108668	0.0126574		0.7	158.315	0.00197419	0.00212396	-0.00888195	0.000852369	0.00197419	0.00282656
879.425	158.408	0.00793513	-0.00139557	0.00891251			-0.0051763	0.00793513	0.00275899		0.725	155.445	2.42495e-05	0.00992269	-0.0239398	0.0085812	2.42495e-05	0.00860545
909.75	158.512	0.00311856	-0.00756213	0.0151106			-0.00810836	0.00311856	-0.0049898		0.75	155.674	0.0097732	0.0112887	-0.00605478	0.00488972	0.0097732	0.0146629
940.075	158.69	-0.0015412	-0.00772409	0.0189472			-0.00591867	-0.0015412	-0.00745987		0.775	158.462	0.00542495	-0.00460935	0.0121428	-0.00670438	0.00542495	-0.00127942
970.4	158.918	-0.00356295	-0.00331758	0.0112824			-0.00109161	-0.00356295	-0.00465456		0.8	158.781	-0.00234011	-0.00598285	0.0159185	-0.00401127	-0.00234011	-0.00635138
1000.73	160.538	-0.00538799	-0.00346875	-0.0193682			-0.00031	-0.00538799	-0.00569799		0.825	160.416	-0.00524865	-0.00345712	-0.017027	-0.000369759	-0.00524865	-0.00561824
1031.05	163.715	0.00182542	-0.0115655	-0.0833906			-0.0109288	0.00182542	-0.00910338		0.85	163.509	0.00134895	-0.0110308	-0.0791628	-0.0102275	0.00134895	-0.00887854
1061.38	169.227	0.0349619	-0.00299278	-0.103424			-0.0200728	0.0349619	0.0148891		0.875	168.929	0.0331158	-0.00347115	-0.102313	-0.019564	0.0331158	0.0135518
1091.7	176.702	0.0608532	0.0154429	0.0301137			-0.0170526	0.0608532	0.0438006		0.9	176.379	0.059691	0.0146132	0.0240974	-0.0171902	0.059691	0.0425008
1122.03	183.504	0.0146247	0.0267862	0.181204			0.0158852	0.0146247	0.0305099		0.925	183.283	0.0161806	0.0264058	0.17613	0.0147777	0.0161806	0.0309583
1152.35	185.647	-0.0531692	0.0450476	0.215081			0.065597	-0.0531692	0.0124276		0.95	185.6	-0.0516869	0.0446482	0.214341	0.0645101	-0.0516869	0.0128231
1182.68	184.407	-0.028638	0.0433457	0.165744			0.0518574	-0.028638	0.0232194		0.975	184.42	-0.0289014	0.043364	0.166274	0.052005	-0.0289014	0.0231036
Name	J08											This dataset	Reference							RMS values
Filename											End systole	0.325	0.393								lvot sep-lat	inf-ant	base-apex	2ch	3ch	4ch
											End E-wave	0.539	0.664							S	0.0510673	0.0224507	0.0785775	0.0103956	0.0510673	0.0441805
Delineation:	Stack 8, CINE_segmented_SAX_InlineVF , LV endo, Cine										End diastasis	0.781	0.815							E	0.0293525	0.0413988	0.120903	0.0475829	0.0293525	0.027156
lvot sep-lat direction (degrees):	77	Stack 8, CINE_segmented_SAX_InlineVF																		D	0.00783619	0.00817668	0.0154606	0.00954932	0.00783619	0.00630879
base-apex direction (degrees):	145	Stack 6, CINE_segmented_SAX_InlineVF																		A	0.0118549	0.00926963	0.0514005	0.0059977	0.0118549	0.0127744
											Resampled data
Non-resampled data																				Systole (S)	0.0510673	0.0224507	0.0785775	0.0103956	0.0510673	0.0441805
Time (ms)	Volume (ml)	lvot sep-lat (N)	inf-ant (N)	base-apex (N)			2ch (N)	3ch (N)	4ch (N)		Time (fraction of RR)	Volume (ml)	lvot sep-lat (N)	inf-ant (N)	base-apex (N)	2ch (N)	3ch (N)	4ch (N)		Diastole (E-D-A)	0.0187503	0.0249301	0.0757881	0.0282691	0.0187503	0.0175758
0	75.0212	0.0519672	0.0300194	0.0435037			1.39539e-05	0.0519672	0.0519813		0	75.0212	0.0519672	0.0300194	0.0435037	1.39539e-05	0.0519672	0.0519813
24.875	73.2098	0.0688891	0.0408853	0.0679301			0.000963221	0.0688891	0.0698523		0.025	73.5232	0.0660255	0.0390463	0.0637939	0.000802285	0.0660255	0.0668278		Whole heartbeat	0.0329374	0.0241522	0.0767058	0.0239696	0.0329374	0.0290325
49.75	70.8084	0.0852537	0.042683	0.103672			-0.00566227	0.0852537	0.0795914		0.05	71.6394	0.0797336	0.042085	0.0915948	-0.00342014	0.0797336	0.0763135
74.625	67.5221	0.0803043	0.0299675	0.139018			-0.0141995	0.0803043	0.0661048		0.075	69.228	0.0828614	0.0364375	0.121159	-0.00987489	0.0828614	0.0729865
99.5	63.5543	0.064935	0.016931	0.138536			-0.0178049	0.064935	0.0471301		0.1	66.3005	0.0754306	0.0258037	0.138972	-0.0153686	0.0754306	0.060062
124.375	58.5587	0.0641362	0.0130249	0.107633			-0.0207882	0.0641362	0.043348		0.125	62.8806	0.0648701	0.0163786	0.134169	-0.0182508	0.0648701	0.0466193		Peak values
149.25	50.1341	0.0418071	0.016158	0.060586			-0.00691033	0.0418071	0.0348967		0.15	58.7494	0.0641801	0.0131659	0.10875	-0.0206881	0.0641801	0.0434921			lvot sep-lat	inf-ant	base-apex	2ch	3ch	4ch
174.125	44.3871	0.0410143	0.0111791	0.050844			-0.0108257	0.0410143	0.0301886		0.175	51.9134	0.0461561	0.0156365	0.0696385	-0.00953653	0.0461561	0.0366196		S	0.0852537	0.042683	0.139018	0.0207882	0.0852537	0.0795914
199	40.4253	0.0256427	0.00293399	0.0306523			-0.0102804	0.0256427	0.0153622		0.2	46.5953	0.0414414	0.0129963	0.0545015	-0.00946555	0.0414414	0.0319759		E	0.0527586	0.0735638	0.209135	0.0862662	0.0527586	0.0433599
223.875	36.8511	0.0101716	-0.00192882	0.00880258			-0.0067562	0.0101716	0.00341543		0.225	42.633	0.0339254	0.00735339	0.0415257	-0.0105945	0.0339254	0.0233309		D	0.0152451	0.0200869	0.0407197	0.0242103	0.0152451	0.0105812
248.75	33.8774	-0.00252336	-0.00675045	-0.0133382			-0.0045844	-0.00252336	-0.00710772		0.25	39.4612	0.0212176	0.00153445	0.0243934	-0.00927994	0.0212176	0.0119377		A	0.0306643	0.01615	0.0854129	0.0100577	0.0306643	0.0264093
273.625	31.8047	-0.00965541	-0.0120369	-0.0464873			-0.00559658	-0.00965541	-0.015252		0.275	36.5635	0.00885309	-0.00243319	0.00649745	-0.00653376	0.00885309	0.00231937
298.5	29.929	-0.0108845	-0.0146493	-0.057424			-0.00724443	-0.0108845	-0.0181289		0.3	34.1044	-0.00162774	-0.0064132	-0.0117807	-0.00474011	-0.00162774	-0.00636784		Systole (S)	0.0852537	0.042683	0.139018	0.0207882	0.0852537	0.0795914
323.375	28.5558	-0.0102711	-0.0108879	-0.0352473			-0.00429363	-0.0102711	-0.0145647		0.325	32.3216	-0.00796582	-0.0107882	-0.0386354	-0.00535995	-0.00796582	-0.0133257		Diastole (E-D-A)	0.0527586	0.0735638	0.209135	0.0862662	0.0527586	0.0433599
348.25	28.9961	-0.019207	-0.00896963	-0.034371			0.00183554	-0.019207	-0.0173714		0.35	30.7213	-0.0103929	-0.0135967	-0.0530136	-0.00657862	-0.0103929	-0.0169715
373.125	30.3038	-0.0334447	-0.00189211	-0.0539504			0.0150838	-0.0334447	-0.018361		0.375	29.3734	-0.010635	-0.0130917	-0.0482254	-0.00602026	-0.010635	-0.0166553		Whole heartbeat	0.0852537	0.0735638	0.209135	0.0862662	0.0852537	0.0795914
398	32.1897	-0.0527586	0.0327701	0.00608232			0.054759	-0.0527586	0.0020004		0.4	28.6532	-0.0122239	-0.0104692	-0.0350573	-0.00295463	-0.0122239	-0.0151786
422.875	37.6979	-0.0451161	0.0735638	0.133001			0.0862662	-0.0451161	0.0411501		0.425	29.0102	-0.0193542	-0.00889682	-0.0345737	0.00197223	-0.0193542	-0.017382
447.75	43.8371	-0.0287981	0.0666942	0.180663			0.0721579	-0.0287981	0.0433599		0.45	30.0428	-0.0305113	-0.00335605	-0.0499189	0.0123492	-0.0305113	-0.0181621
472.625	50.9227	-0.0207624	0.0602778	0.209135			0.0625833	-0.0207624	0.0418209		0.475	31.4167	-0.0445979	0.0180695	-0.0194228	0.0379476	-0.0445979	-0.00665026
497.5	58.5265	0.000309254	0.0244707	0.156321			0.0210376	0.000309254	0.0213468		0.5	34.2816	-0.0504299	0.0470517	0.0499509	0.0659629	-0.0504299	0.015533
522.375	65.4633	0.00904225	-0.00750295	0.0876558			-0.0110188	0.00904225	-0.0019766		0.525	38.7382	-0.0428175	0.0727713	0.140564	0.0844305	-0.0428175	0.041613
547.25	69.214	0.0136291	-0.0200869	0.0407197			-0.0242103	0.0136291	-0.0105812		0.55	43.5861	-0.0295952	0.0670786	0.178572	0.0728894	-0.0295952	0.0432942
572.125	70.9648	0.0152451	-0.00767654	0.0150763			-0.0142707	0.0152451	0.000974488		0.575	49.1427	-0.0231132	0.0623399	0.202002	0.0655445	-0.0231132	0.0424313
597	71.3823	0.0113454	0.00484907	-0.000920832			-0.00147326	0.0113454	0.00987217		0.6	55.017	-0.0101968	0.0424442	0.183411	0.0418562	-0.0101968	0.0316593
621.875	71.0746	0.00478467	0.00879129	-0.00753469			0.00522114	0.00478467	0.0100058		0.625	60.8026	0.0029716	0.0147942	0.135827	0.0113264	0.0029716	0.014298
646.75	70.7654	0.00200082	0.00771215	-0.00572598			0.0056785	0.00200082	0.00767932		0.65	65.9051	0.00955966	-0.00891669	0.08242	-0.0125019	0.00955966	-0.00294227
671.625	70.4539	-0.000748009	0.00286029	-0.00371834			0.00285106	-0.000748009	0.00210312		0.675	69.6782	0.0140515	-0.0168582	0.0340482	-0.0216253	0.0140515	-0.00757382
696.5	70.4592	0.000766173	0.00456745	-8.4692e-05			0.00357242	0.000766173	0.0043386		0.7	71.3271	0.0118636	0.00318497	0.00120457	-0.00317356	0.0118636	0.00869007
721.375	70.6128	0.000674281	-0.0015198	0.008489			-0.00165333	0.000674281	-0.000979046		0.725	70.9291	0.00347198	0.00828247	-0.00668181	0.00543679	0.00347198	0.00890877
746.25	71.0424	0.00360043	-0.00364966	0.0135724			-0.00496089	0.00360043	-0.00136053		0.75	70.4543	-0.000637259	0.00298508	-0.00345268	0.00290377	-0.000637259	0.00226651
771.125	70.8374	0.0050709	-0.0011045	0.012017			-0.00349193	0.0050709	0.00157897		0.775	70.563	0.000704077	0.000456825	0.00570502	4.36079e-05	0.000704077	0.000747685
796	70.2093	0.00101038	-0.00284032	0.000194199			-0.00296494	0.00101038	-0.00195463		0.8	70.9854	0.00401067	-0.00293957	0.0131385	-0.00455108	0.00401067	-0.000540412
820.875	71.4507	0.00152054	0.0014891	-0.0207955			0.000529307	0.00152054	0.00204985		0.825	70.3892	0.0021663	-0.00234621	0.00355986	-0.003115	0.0021663	-0.000948706
845.75	73.0858	0.00255464	0.0100987	-0.0264957			0.00746842	0.00255464	0.0100231		0.85	71.3232	0.00146733	0.00103747	-0.0186062	0.000164757	0.00146733	0.00163209
870.625	75.3112	0.00785722	0.01615	0.00499035			0.0100577	0.00785722	0.017915		0.875	73.2662	0.00297307	0.0105767	-0.0240138	0.00767317	0.00297307	0.0106462
895.5	76.0677	0.00794359	0.00709521	0.0521387			0.00217287	0.00794359	0.0101165		0.9	75.5116	0.00788009	0.0137696	0.0173871	0.00798474	0.00788009	0.0158648
920.375	76.4243	-0.00288043	-0.00821232	0.0854129			-0.00567183	-0.00288043	-0.00855234		0.925	76.2277	0.00309995	0.000245224	0.067029	-0.00133757	0.00309995	0.00176238
945.25	76.6506	0.00640454	-0.00573822	0.0846268			-0.00817172	0.00640454	-0.0017671		0.95	76.5674	0.00298529	-0.00664935	0.0849165	-0.00725117	0.00298529	-0.0042658
970.125	76.0962	0.0306643	0.0127908	0.0529263			-0.00425499	0.0306643	0.0264093		0.975	76.1981	0.0262323	0.00940566	0.0587184	-0.00497063	0.0262323	0.0212617
Name	J09											This dataset	Reference							RMS values
Filename											End systole	0.424	0.393								lvot sep-lat	inf-ant	base-apex	2ch	3ch	4ch
											End E-wave	0.751	0.664							S	0.0937474	0.061181	0.20579	0.0946051	0.0937474	0.0325399
Delineation:	Stack 8, CINE_segmented_SAX, LV endo, Cine										End diastasis	0.751	0.815							E	0.0341196	0.042738	0.166458	0.0277592	0.0341196	0.0505104
lvot sep-lat direction (degrees):	99	Stack 8, CINE_segmented_SAX																		D
base-apex direction (degrees):	140	Stack 6, CINE_segmented_2,3,4 ch																		A	0.0424076	0.0288411	0.106982	0.0338228	0.0424076	0.0316692
											Resampled data
Non-resampled data																				Systole (S)	0.0937474	0.061181	0.20579	0.0946051	0.0937474	0.0325399
Time (ms)	Volume (ml)	lvot sep-lat (N)	inf-ant (N)	base-apex (N)			2ch (N)	3ch (N)	4ch (N)		Time (fraction of RR)	Volume (ml)	lvot sep-lat (N)	inf-ant (N)	base-apex (N)	2ch (N)	3ch (N)	4ch (N)		Diastole (E-D-A)	0.0375811	0.0379117	0.146098	0.0302769	0.0375811	0.0441069
0	147.336	0.0594804	-0.00889553	0.146293			-0.037444	0.0594804	0.0220365		0	147.336	0.0594804	-0.00889553	0.146293	-0.037444	0.0594804	0.0220365
18.85	144.071	0.0910816	-0.0295001	0.186906			-0.0710887	0.0910816	0.0199929		0.025	143.786	0.0938367	-0.0332357	0.193223	-0.0757013	0.0938367	0.0181354		Whole heartbeat	0.0674332	0.0491657	0.173988	0.0658096	0.0674332	0.0396059
37.7	140.462	0.125149	-0.075745	0.265028			-0.128172	0.125149	-0.00302261		0.05	139.812	0.127297	-0.081911	0.275064	-0.134586	0.127297	-0.00728852
56.55	136.337	0.138336	-0.113803	0.326868			-0.167724	0.138336	-0.0293885		0.075	134.837	0.137557	-0.120387	0.332225	-0.173037	0.137557	-0.0354796
75.4	129.998	0.134934	-0.140437	0.348147			-0.189089	0.134934	-0.0541555		0.1	127.532	0.142503	-0.136539	0.352516	-0.189498	0.142503	-0.0469946
94.25	122.183	0.157578	-0.128246	0.360535			-0.189853	0.157578	-0.0322757		0.125	117.645	0.129108	-0.0995005	0.328781	-0.150724	0.129108	-0.0216162		Peak values
113.1	110.676	0.0887886	-0.0589632	0.282781			-0.095458	0.0887886	-0.00666936		0.15	106.085	0.0838447	-0.0531724	0.260857	-0.087971	0.0838447	-0.00412628			lvot sep-lat	inf-ant	base-apex	2ch	3ch	4ch
131.95	100.975	0.0784708	-0.0470682	0.237495			-0.0799976	0.0784708	-0.00152684		0.175	96.2825	0.0850343	-0.03911	0.210794	-0.0763875	0.0850343	0.00864694		S	0.157578	0.140437	0.360535	0.189853	0.157578	0.0789201
150.8	92.4767	0.0896269	-0.0330686	0.190259			-0.0734517	0.0896269	0.0161752		0.2	87.7253	0.119704	-0.0031868	0.178971	-0.0626118	0.119704	0.057092		E	0.0720217	0.0856488	0.314861	0.0472355	0.0720217	0.105456
169.65	84.9473	0.135549	0.0128701	0.172447			-0.0566285	0.135549	0.0789201		0.225	79.9301	0.122626	0.00833879	0.133318	-0.0540914	0.122626	0.0685346		D
188.5	77.8801	0.117523	0.00662347	0.118375			-0.0530256	0.117523	0.0644979		0.25	72.8524	0.0784259	-0.00473169	0.0665437	-0.0433107	0.0784259	0.0351152		A	0.0711171	0.0421088	0.150831	0.0652314	0.0711171	0.0619152
207.35	71.5062	0.0686959	-0.00751595	0.0537014			-0.0408569	0.0686959	0.027839		0.275	65.9558	0.0273755	-0.00646044	0.00280286	-0.0192827	0.0273755	0.00809285
226.2	65.1094	0.0216067	-0.0063065	-0.00426766			-0.0162649	0.0216067	0.00534177		0.3	59.2589	0.0131632	-0.000877328	-0.0430101	-0.00734141	0.0131632	0.00582183		Systole (S)	0.157578	0.140437	0.360535	0.189853	0.157578	0.0789201
245.05	58.9286	0.0127249	-0.000599481	-0.0449668			-0.00688162	0.0127249	0.0058433		0.325	53.5581	0.0070002	-0.00628102	-0.0591621	-0.00893959	0.0070002	-0.00193939		Diastole (E-D-A)	0.0720217	0.0856488	0.314861	0.0652314	0.0720217	0.105456
263.9	53.6346	0.00732922	-0.00587717	-0.0588326			-0.0087544	0.00732922	-0.00142518		0.35	50.4726	-0.00514821	-0.0203684	-0.0713238	-0.0150655	-0.00514821	-0.0202137
282.75	50.6273	-0.00491702	-0.0208612	-0.0708913			-0.0156078	-0.00491702	-0.0205248		0.375	49.3484	-0.00652504	-0.0129473	-0.0720561	-0.00795022	-0.00652504	-0.0144753		Whole heartbeat	0.157578	0.140437	0.360535	0.189853	0.157578	0.105456
301.6	49.1445	-0.00707106	-0.0162463	-0.0748734			-0.0105342	-0.00707106	-0.0176052		0.4	50.6674	-0.00575694	0.00318815	-0.0579569	0.00563949	-0.00575694	-0.000117447
320.45	50.2573	-0.00403295	0.00209885	-0.0591814			0.00383413	-0.00403295	-0.000198768		0.425	52.5287	-0.015434	0.000300569	-0.054167	0.00797733	-0.015434	-0.00745671
339.3	51.6342	-0.00992926	0.0058246	-0.0549609			0.0100089	-0.00992926	7.962e-05		0.45	57.8599	-0.0115027	-0.00444845	-0.047928	0.00189885	-0.0115027	-0.00960382
358.15	53.4073	-0.0210174	-0.00531135	-0.0533294			0.00590893	-0.0210174	-0.0151084		0.475	66.8538	-0.0129293	-0.0105012	-0.0569462	-0.0026297	-0.0129293	-0.0155589
377	59.6686	-0.00714274	-0.00404058	-0.0453012			7.21393e-05	-0.00714274	-0.00707066		0.5	78.2598	0.00477408	0.0178751	-0.0134006	0.0130932	0.00477408	0.0178673
395.85	67.4975	-0.0134993	-0.0111426	-0.0580542			-0.00290016	-0.0134993	-0.0163994		0.525	89.3436	0.0649423	0.0642843	0.105434	0.0232006	0.0649423	0.088143
414.7	77.1086	-0.00243941	0.0128883	-0.0239258			0.0123813	-0.00243941	0.00994192		0.55	100.469	0.0640831	0.083181	0.214938	0.0399953	0.0640831	0.104079
433.55	86.3601	0.0615647	0.0569538	0.0697154			0.0185411	0.0615647	0.0801057		0.575	112.821	0.0387215	0.0766118	0.295627	0.0469871	0.0387215	0.0857085
452.4	95.3717	0.0720217	0.0801886	0.184391			0.0334346	0.0720217	0.105456		0.6	127.495	-0.0233069	0.0403778	0.296881	0.0466216	-0.0233069	0.0233148
471.25	104.851	0.056302	0.0856488	0.242878			0.046023	0.056302	0.102325		0.625	134.621	-0.0261971	0.0250513	0.240463	0.0347936	-0.0261971	0.00859652
490.1	115.559	0.031971	0.0730013	0.314861			0.0472355	0.031971	0.0792064		0.65	137.74	-0.0215802	0.0165422	0.101902	0.025116	-0.0215802	0.0035358
508.95	128.11	-0.0264525	0.038493	0.295698			0.0465621	-0.0264525	0.0201098		0.675
527.8	134.066	-0.0252919	0.0270921	0.257986			0.0361084	-0.0252919	0.0108164		0.7
546.65	137.592	-0.0311462	0.013845	0.14422			0.0275632	-0.0311462	-0.00358304		0.725
565.5	137.999	-0.00483671	0.0212631	0.0278327			0.0208327	-0.00483671	0.0159961		0.75
584.35	139.222	0.034242	0.0184221	-0.0118139			-0.00116696	0.034242	0.0330751		0.775
603.2	140.99	0.0428035	-0.00532645	0.00475051			-0.0260144	0.0428035	0.0167889		0.8
622.05	143.909	0.0518976	0.0159697	0.0307005			-0.0121186	0.0518976	0.039779		0.825	138.706	0.0176818	0.0196265	0.00498746	0.00815606	0.0176818	0.0258379
640.9	146.687	0.0508958	0.0421088	0.082053			0.0110194	0.0508958	0.0619152		0.85	140.856	0.0421485	-0.00350816	0.00348224	-0.0241124	0.0421485	0.018036
659.75	149.253	-0.0173199	0.0403401	0.142996			0.0435956	-0.0173199	0.0262756		0.875	144.66	0.0516342	0.0229378	0.04439	-0.00595246	0.0516342	0.0456819
678.6	150.903	-0.0711171	0.0342632	0.125146			0.0652314	-0.0711171	-0.00588568		0.9	148.268	0.00914118	0.0410291	0.119365	0.0309617	0.00914118	0.0401028
697.45	151.997	-0.0394374	0.0365491	0.124734			0.0513713	-0.0394374	0.0119337		0.925	150.841	-0.0690602	0.0344958	0.12583	0.0644043	-0.0690602	-0.00465585
716.3	151.78	0.00668499	0.0295772	0.150831			0.022272	0.00668499	0.028957		0.95	151.93	-0.0252128	0.0343989	0.132783	0.0423966	-0.0252128	0.0171839
735.15	150.059	0.0306536	0.00885423	0.144051			-0.00765886	0.0306536	0.0229947		0.975	150.654	0.0224241	0.0159703	0.146383	0.00261867	0.0224241	0.0250428
Name	J10											This dataset	Reference							RMS values
Filename											End systole	0.35	0.393								lvot sep-lat	inf-ant	base-apex	2ch	3ch	4ch
											End E-wave	0.615	0.664							S	0.14964	0.0249683	0.233713	0.0711423	0.14964	0.0840834
Delineation:	Stack 5, CINE_segmented_SAX_InlineVF , LV endo, Cine										End diastasis	0.856	0.815							E	0.0377381	0.0384678	0.232937	0.0187538	0.0377381	0.0507941
lvot sep-lat direction (degrees):	107	Stack 5, CINE_segmented_SAX_InlineVF																		D	0.00941326	0.0080561	0.0384038	0.0108372	0.00941326	0.00492048
base-apex direction (degrees):	145	Stack 6, CINE_segmented_2,3,4 ch																		A	0.0180277	0.0136993	0.157396	0.014256	0.0180277	0.0155168
											Resampled data
Non-resampled data																				Systole (S)	0.14964	0.0249683	0.233713	0.0711423	0.14964	0.0840834
Time (ms)	Volume (ml)	lvot sep-lat (N)	inf-ant (N)	base-apex (N)			2ch (N)	3ch (N)	4ch (N)		Time (fraction of RR)	Volume (ml)	lvot sep-lat (N)	inf-ant (N)	base-apex (N)	2ch (N)	3ch (N)	4ch (N)		Diastole (E-D-A)	0.0264407	0.0262128	0.168189	0.0152661	0.0264407	0.0338699
0	184.593	0.0800105	0.00302787	0.201272			-0.037383	0.0800105	0.0426276		0	184.593	0.0800105	0.00302787	0.201272	-0.037383	0.0800105	0.0426276
26.15	178.915	0.111049	-0.0294056	0.237074			-0.0809904	0.111049	0.0300586		0.025	179.536	0.107757	-0.0259568	0.233287	-0.0763575	0.107757	0.0313989		Whole heartbeat	0.0910588	0.0257841	0.193661	0.043851	0.0910588	0.0567465
52.3	171.177	0.21459	-0.0174496	0.336127			-0.122407	0.21459	0.0921834		0.05	172.87	0.19277	-0.0199833	0.315296	-0.113691	0.19277	0.0790788
78.45	160.347	0.260008	0.0096651	0.398835			-0.121634	0.260008	0.138374		0.075	163.902	0.245979	0.00115223	0.379502	-0.121991	0.245979	0.123987
104.6	146.622	0.222288	0.0137498	0.392158			-0.0992365	0.222288	0.123052		0.1	152.629	0.238441	0.0120753	0.395713	-0.108763	0.238441	0.129678
130.75	132.252	0.212933	0.0323531	0.337571			-0.0784479	0.212933	0.134485		0.125	140.114	0.218386	0.0227128	0.366999	-0.089523	0.218386	0.128863		Peak values
156.9	118.199	0.179329	0.0556364	0.234513			-0.0414819	0.179329	0.137847		0.15	127.425	0.201095	0.0410676	0.300368	-0.0649821	0.201095	0.136113			lvot sep-lat	inf-ant	base-apex	2ch	3ch	4ch
183.05	105.872	0.172429	0.0245319	0.187304			-0.0649694	0.172429	0.10746		0.175	115.314	0.17796	0.0478268	0.222987	-0.0475608	0.17796	0.130399		S	0.260008	0.0556364	0.398835	0.122407	0.260008	0.138374
209.2	94.6966	0.124988	-0.0119729	0.128516			-0.072863	0.124988	0.0521254		0.2	104.479	0.166138	0.0195435	0.179472	-0.0661436	0.166138	0.0999941		E	0.0659724	0.0769818	0.437104	0.033682	0.0659724	0.0996544
235.35	85.6728	0.0743801	-0.0239209	0.0737572			-0.0579062	0.0743801	0.0164739		0.225	94.5588	0.124154	-0.0121761	0.127613	-0.0726219	0.124154	0.0515325		D	0.018234	0.0136477	0.0565459	0.0198309	0.018234	0.0101918
261.5	78.0683	0.0405835	-0.0283628	0.0226698			-0.0448547	0.0405835	-0.00427119		0.25	86.5223	0.0787972	-0.0229136	0.0785308	-0.0592424	0.0787972	0.0195548		A	0.0238134	0.0268095	0.229691	0.022087	0.0238134	0.0304363
287.65	72.5928	0.00602832	-0.0212004	-0.0347067			-0.0213742	0.00602832	-0.0153459		0.275	79.6163	0.0470338	-0.0275624	0.0323658	-0.0473866	0.0470338	-0.00035278
313.8	71.6807	-0.0158748	-0.0159662	-0.0810795			-0.00588972	-0.0158748	-0.0217645		0.3	74.3065	0.016329	-0.0233582	-0.017654	-0.0283933	0.016329	-0.0120643		Systole (S)	0.260008	0.0556364	0.398835	0.122407	0.260008	0.138374
339.95	72.3613	-0.0370327	-0.0172831	-0.0887053			0.00354881	-0.0370327	-0.0334839		0.325	72.066	-0.00669089	-0.0181616	-0.0616374	-0.012383	-0.00669089	-0.0190739		Diastole (E-D-A)	0.0659724	0.0769818	0.437104	0.033682	0.0659724	0.0996544
366.1	74.8494	-0.0380919	-0.0212586	-0.0704216			0.000635472	-0.0380919	-0.0374564		0.35	71.9993	-0.0257316	-0.01658	-0.0846339	-0.00149291	-0.0257316	-0.0272245
392.25	80.0614	-0.02159	-0.0120898	-0.10576			0.000324889	-0.02159	-0.0212651		0.375	73.254	-0.0374144	-0.0186835	-0.0823087	0.00252675	-0.0374144	-0.0348876		Whole heartbeat	0.260008	0.0769818	0.437104	0.122407	0.260008	0.138374
418.4	87.0894	-0.0171403	0.00233678	-0.170521			0.0105939	-0.0171403	-0.00654642		0.4	76.2765	-0.0338216	-0.0188861	-0.0797033	0.000554988	-0.0338216	-0.0332666
444.55	103.68	0.0298065	0.027133	-0.0827921			0.00859468	0.0298065	0.0384011		0.425	81.8301	-0.0205666	-0.00869461	-0.121214	0.0027535	-0.0205666	-0.0178131
470.7	121.189	0.0578436	0.0678464	0.125124			0.029835	0.0578436	0.0876786		0.45	90.8973	-0.00778599	0.00733896	-0.153787	0.0102488	-0.00778599	0.00246268
496.85	140.076	0.0659724	0.0769818	0.33481			0.033682	0.0659724	0.0996544		0.475	107.311	0.0350745	0.0347181	-0.0449442	0.0125296	0.0350745	0.047604
523	152.032	0.0572281	0.0564649	0.437104			0.0202859	0.0572281	0.077514		0.5	124.688	0.0593674	0.069568	0.160096	0.0305639	0.0593674	0.0899313
549.15	160.698	0.0182617	0.030182	0.366767			0.0170075	0.0182617	0.0352692		0.525	142.026	0.0647005	0.0739262	0.350703	0.0316718	0.0647005	0.0963723
575.3	163.135	-0.0289482	0.00509831	0.251442			0.0188893	-0.0289482	-0.0100589		0.55	153.254	0.0520111	0.0529527	0.427811	0.0198528	0.0520111	0.0718638
601.45	164.077	-0.016032	0.00887264	0.144918			0.0157001	-0.016032	-0.000332092		0.575	160.988	0.0127266	0.0272416	0.353254	0.0172286	0.0127266	0.029955
627.6	164.022	-0.0128337	0.0143001	0.0850034			0.0188012	-0.0128337	0.00596745		0.6	163.226	-0.0277061	0.00546123	0.241198	0.0185827	-0.0277061	-0.00912338
653.75	164.912	-0.0180244	0.00388335	0.054531			0.0123753	-0.0180244	-0.00564907		0.625	164.073	-0.0157935	0.00927735	0.14045	0.0159312	-0.0157935	0.000137657
679.9	165.786	0.00706083	-0.00295796	0.050831			-0.00609198	0.00706083	0.000968854		0.65	164.069	-0.0131043	0.0137572	0.083415	0.0184663	-0.0131043	0.00536193
706.05	166.636	0.018234	-0.0123712	0.0565459			-0.0198309	0.018234	-0.00159671		0.675	165.176	-0.0104704	0.00182322	0.053417	0.00681402	-0.0104704	-0.00365618
732.2	167.573	0.0117799	-0.0115394	0.0461259			-0.0158833	0.0117799	-0.00410353		0.7	166.55	0.0170923	-0.0114093	0.055962	-0.0184269	0.0170923	-0.00133456
758.35	168.517	0.00130146	-0.00347213	0.0257125			-0.00365766	0.00130146	-0.00235621		0.725	168.04	0.00661505	-0.00756313	0.0360644	-0.00985738	0.00661505	-0.00324233
784.5	169.401	-0.00442611	0.00706792	0.0112465			0.00833419	-0.00442611	0.00390791		0.75	169.388	-0.00432025	0.00766278	0.010302	0.00879633	-0.00432025	0.00447591
810.65	169.259	-0.00325485	0.0136477	0.00079941			0.0134466	-0.00325485	0.0101918		0.775	168.692	-0.00162198	0.0103103	-0.00723437	0.00973995	-0.00162198	0.00811798
836.8	168.433	-0.00087939	0.00879255	-0.0108875			0.00805431	-0.00087939	0.00717492		0.8	167.987	-0.00184165	0.000833218	-0.0310122	0.00164241	-0.00184165	-0.000199233
862.95	167.949	-0.00173626	0.00228478	-0.0240134			0.00284674	-0.00173626	0.00111065		0.825	168.673	0.00629454	-0.00167054	-0.0760283	-0.00459398	0.00629454	0.00170056
889.1	168.085	-0.00210964	-0.00285879	-0.0488121			-0.00142099	-0.00210964	-0.00353046		0.85	170.528	0.0166289	-0.000460767	-0.100115	-0.00871347	0.0166289	0.0079154
915.25	169.151	0.0131764	-0.000697411	-0.0983139			-0.00719231	0.0131764	0.00598423		0.875	173.899	0.0232275	5.26913e-05	-0.087198	-0.0115681	0.0232275	0.0116594
941.4	173.327	0.0238134	3.24121e-05	-0.103827			-0.0118788	0.0238134	0.0119348		0.9	178.015	0.0188794	0.000202759	0.0358293	-0.00926409	0.0188794	0.00961531
967.55	178.616	0.0182265	0.000225234	0.0542541			-0.0089181	0.0182265	0.00930819		0.925	183.024	-0.00591846	0.00979985	0.162129	0.0114462	-0.00591846	0.0055277
993.7	185.247	-0.018538	0.0148008	0.218451			0.022087	-0.018538	0.00354896		0.95	185.873	-0.00398381	0.0201014	0.223415	0.0194003	-0.00398381	0.0154165
1019.85	186.659	0.0144373	0.0268095	0.229691			0.0159989	0.0144373	0.0304363		0.975	186.972	0.0218133	0.0294952	0.232202	0.0146369	0.0218133	0.0364502

## Sheet: Results auto
Name	1											This dataset	Reference							RMS values									RMS	Row offset	7	7	7	8	8	8
Filename											End systole	0.399	0.393								lvot sep-lat	inf-ant	base-apex	2ch	3ch	4ch				Column	22	23	24	22	23	24
											End E-wave	0.644	0.664							S	0.0313502	0.0120968	0.0772603	0.0101617	0.0313502	0.0246507
Delineation:	Stack 9, sbFE/M2D/SA , LV endo, Cine auto										End diastasis	0.833	0.815							E	0.0256182	0.0243235	0.132804	0.00865776	0.0256182	0.0337733					Systole			Diastole
lvot sep-lat direction (degrees):	78	Stack 9, sbFE/M2D/SA																		D	0.0025716	0.00419757	0.0136587	0.00247798	0.0025716	0.00485748			Row	Subject	lvot sep-lat	inf-ant	base-apex	lvot sep-lat	inf-ant	base-apex
base-apex direction (degrees):	-35	Stack 5, sbFE/BH4ch																		A	0.0176978	0.00757703	0.0345048	0.00268975	0.0176978	0.0153456			1	1	0.0313502	0.0120968	0.0772603	0.0188139	0.0163322	0.0877983
											Resampled data																		52	0
Non-resampled data																				Systole (S)	0.0313502	0.0120968	0.0772603	0.0101617	0.0313502	0.0246507			103	3	0.121186	0.0495909	0.19552	0.0224702	0.0132475	0.129958
Time (ms)	Volume (ml)	lvot sep-lat (N)	inf-ant (N)	base-apex (N)			2ch (N)	3ch (N)	4ch (N)		Time (fraction of RR)	Volume (ml)	lvot sep-lat (N)	inf-ant (N)	base-apex (N)	2ch (N)	3ch (N)	4ch (N)		Diastole (E-D-A)	0.0188139	0.0163322	0.0877983	0.00592347	0.0188139	0.0232809			154	4
0	127.703	0.00555609	0.0146152	0.0669773			0.00987909	0.00555609	0.0154352		0	127.703	0.00555609	0.0146152	0.0669773	0.00987909	0.00555609	0.0154352											205	5	0.0847423	0.0737287	0.147537	0.0259146	0.0294071	0.122528
55.6842	118.606	0.02152	0.0207826	0.0625477			0.0072383	0.02152	0.0287583		0.025	123.085	0.0139735	0.0178843	0.0647352	0.00850136	0.0139735	0.022475		Whole heartbeat									256	7	0.168026	0.0464427	0.244268	0.0199724	0.0237882	0.134867
111.368	106.444	0.038326	0.00758147	0.120263			-0.0125972	0.038326	0.0257288		0.05	118.42	0.0218093	0.0205622	0.063539	0.00690261	0.0218093	0.028712											307	V01	0.15758	0.0436064	0.228826	0.0400393	0.0226268	0.182282
167.053	87.6823	0.0398899	0.00747509	0.11917			-0.0134713	0.0398899	0.0264185		0.075	112.247	0.0308498	0.0135642	0.094555	-0.00367798	0.0308498	0.0271719											358	V02	0.0910815	0.048866	0.180119	0.043304	0.0410213	0.142352
222.737	74.405	0.0560286	0.0172815	0.0897314			-0.0130481	0.0560286	0.0429805		0.1	105.871	0.0384264	0.00758598	0.120357	-0.0126435	0.0384264	0.0257829											409	V03	0.0433348	0.0270238	0.0932568	0.0252562	0.0329626	0.108697
278.421	61.5256	0.028105	0.0070568	0.0432091			-0.00794111	0.028105	0.0201639		0.125	96.347	0.03961	0.00758964	0.120744	-0.0132322	0.03961	0.0263778		Peak values									460	V04	0.0731398	0.0363682	0.148967	0.0349703	0.016287	0.101847
334.105	51.7543	0.0190818	0.000777919	0.0189982			-0.00886717	0.0190818	0.0102146		0.15	87.0742	0.040802	0.00800952	0.117733	-0.0134645	0.040802	0.0273375			lvot sep-lat	inf-ant	base-apex	2ch	3ch	4ch			511	V05	0.0698036	0.0288663	0.201191	0.0297242	0.0343275	0.153345
389.789	50.3014	-0.00392341	-0.00791975	-0.0202633			-0.00489704	-0.00392341	-0.0088204		0.175	80.3342	0.0497997	0.0133847	0.102375	-0.0133084	0.0497997	0.0364913		S	0.0560286	0.0207826	0.120263	0.0134713	0.0560286	0.0429805			562	V08	0.0763709	0.0387052	0.14581	0.0218731	0.0387884	0.124787
445.474	56.1985	-0.0182342	-0.01286	-0.0472342			-0.00202	-0.0182342	-0.0202542		0.2	73.6185	0.0541046	0.0165703	0.0865184	-0.0127021	0.0541046	0.0414025		E	0.0461522	0.0419013	0.231017	0.0138615	0.0461522	0.0593636			613	V09	0.0481241	0.0237349	0.0949367	0.0178598	0.00987102	0.103216
501.158	75.671	-0.010922	-0.00724012	-0.0778314			-0.000809149	-0.010922	-0.0117311		0.225	67.0805	0.0392126	0.0110953	0.0616829	-0.00999747	0.0392126	0.0292151		D	0.00355934	0.00524421	0.0218172	0.00361607	0.00355934	0.00605677			664	V10	0.0612456	0.0139435	0.106601	0.0154101	0.00752776	0.0775698
556.842	99.4083	0.025755	0.0308755	0.124466			0.0138615	0.025755	0.0396165		0.25	60.7797	0.0273556	0.00650884	0.04113	-0.00804091	0.0273556	0.0193146		A	0.0270922	0.0105713	0.0486656	0.00439103	0.0270922	0.0227012
612.526	106.519	0.0461522	0.0419013	0.231017			0.0132115	0.0461522	0.0593636		0.275	55.8195	0.0226266	0.00315352	0.0282749	-0.00858224	0.0226266	0.0140443
668.21	106.92	0.00602791	0.00559874	0.105047			0.00183463	0.00602791	0.00786265		0.3	51.6212	0.0169205	-3.96451e-05	0.0153086	-0.00849458	0.0169205	0.00842587		Systole (S)	0.0560286	0.0207826	0.120263	0.0134713	0.0560286	0.0429805
723.895	106.694	-0.00185103	-0.00524421	0.0218172			-0.00361607	-0.00185103	-0.0054671		0.325	50.8837	0.00514037	-0.00449425	-0.00479736	-0.00646233	0.00514037	-0.00132191		Diastole (E-D-A)	0.0461522	0.0419013	0.231017	0.0138615	0.0461522	0.0593636
779.579	108.174	0.00315608	0.00517158	-0.0097985			0.00290058	0.00315608	0.00605677		0.35	50.9316	-0.00531405	-0.00840754	-0.0228994	-0.00462413	-0.00531405	-0.00993818											Peaks	Row offset	21	21	21	22	22	22
835.263	107.996	0.00355934	0.00402783	-0.00171131			0.0017085	0.00355934	0.00526785		0.375	53.9252	-0.0123731	-0.0108558	-0.0362256	-0.00321486	-0.0123731	-0.015588		Whole heartbeat	0.0560286	0.0419013	0.231017	0.0138615	0.0560286	0.0593636				Column	22	23	24	22	23	24
890.947	108.056	0.000629644	-8.86062e-05	0.0130888			-0.000391488	0.000629644	0.000238156		0.4	58.2736	-0.0177888	-0.0125079	-0.0501462	-0.00193777	-0.0177888	-0.0197266
946.631	109.409	5.88622e-05	0.00169409	-0.00969464			0.00143764	5.88622e-05	0.0014965		0.425	67.0758	-0.0150144	-0.0103601	-0.0634228	-0.00146487	-0.0150144	-0.0164792													Systole			Diastole
1002.32	121.664	0.0143404	0.00759022	-0.0333081			-0.000596881	0.0143404	0.0137435		0.45	75.9232	-0.0106328	-0.0069365	-0.0762507	-0.000690749	-0.0106328	-0.0113236											Row	Subject	lvot sep-lat	inf-ant	base-apex	lvot sep-lat	inf-ant	base-apex
1058	130.402	0.0270922	0.0105713	0.0486656			-0.00439103	0.0270922	0.0227012		0.475	86.6532	0.00366621	0.00799679	0.00230445	0.00509235	0.00366621	0.00875856											1	1	0.0560286	0.0207826	0.120263	0.0461522	0.0419013	0.231017
											0.5	97.3832	0.0218787	0.0268711	0.102983	0.0123317	0.0218787	0.0342104											52	0
											0.525	102.016	0.0329473	0.0347821	0.162026	0.0136486	0.0329473	0.0465959											103	3	0.23656	0.0987231	0.4011	0.0609806	0.0340232	0.349258
											0.55	105.23	0.0422712	0.0398154	0.210737	0.0133456	0.0422712	0.0556168											154	4
											0.575	106.628	0.0353173	0.0320984	0.197002	0.0101394	0.0353173	0.0454567											205	5	0.166906	0.224283	0.304218	0.0607316	0.0620023	0.248445
											0.6	106.809	0.0171805	0.015689	0.140061	0.00499682	0.0171805	0.0221773											256	7	0.275258	0.0944616	0.467602	0.0583285	0.0461021	0.408117
											0.625	106.88	0.004648	0.00369965	0.0904705	0.000880051	0.004648	0.00552805											307	V01	0.32151	0.11004	0.474218	0.104066	0.0505826	0.490863
											0.65	106.778	0.00108497	-0.00120371	0.0528323	-0.00158491	0.00108497	-0.000499935											358	V02	0.178206	0.136158	0.37885	0.144942	0.0883979	0.369208
											0.675	106.924	-0.00108218	-0.00364482	0.0169625	-0.00261536	-0.00108218	-0.00369753											409	V03	0.0839337	0.0647943	0.195584	0.0643611	0.0885387	0.292914
											0.7	107.85	0.00204872	0.00286795	-0.00280604	0.00145932	0.00204872	0.00350804											460	V04	0.14411	0.0924302	0.283863	0.0897642	0.0396151	0.243899
											0.725	108.102	0.00332034	0.00470556	-0.00650361	0.00241499	0.00332034	0.00573533											511	V05	0.130477	0.0487883	0.386963	0.076143	0.0876233	0.426087
											0.75	107.998	0.00346318	0.00389269	-0.00122546	0.00163952	0.00346318	0.00510271											562	V08	0.168602	0.113756	0.304131	0.0486701	0.0969226	0.310974
											0.775	108.036	0.00162994	0.00131696	0.00803527	0.000325512	0.00162994	0.00195556											613	V09	0.0864146	0.0570601	0.20626	0.0493244	0.0187259	0.288714
											0.8	108.441	0.000468683	0.000414137	0.00666458	0.000124274	0.000468683	0.000592957											664	V10	0.106111	0.0317848	0.228031	0.0336995	0.0185287	0.225536
											0.825	109.194	0.000150905	0.00140685	-0.00602355	0.00114293	0.000150905	0.00129383
											0.85	112.986	0.00393034	0.00329626	-0.0161183	0.000889427	0.00393034	0.00481988
											0.875	118.517	0.0103992	0.00596663	-0.0268121	-3.23552e-05	0.0103992	0.0103668
											0.9	123.364	0.0166988	0.00814474	-0.0182426	-0.00129582	0.0166988	0.0154029
											0.925	127.308	0.0223977	0.00947848	0.0183494	-0.00299022	0.0223977	0.0194075
											0.95	131.252	0.0284168	0.0108789	0.057245	-0.00478704	0.0284168	0.0236298
											0.975	135.197	0.0347559	0.0123456	0.0984438	-0.00668642	0.0347559	0.0280697
Name	3											This dataset	Reference							RMS values
Filename											End systole	0.374	0.393								lvot sep-lat	inf-ant	base-apex	2ch	3ch	4ch
											End E-wave	0.684	0.664							S	0.121186	0.0495909	0.19552	0.0875669	0.121186	0.0579996
Delineation:	Stack 9, sbFE/M2D/SA , LV endo, Cine auto										End diastasis	0.831	0.815							E	0.0300427	0.0178066	0.173964	0.0204685	0.0300427	0.0225374
lvot sep-lat direction (degrees):	81	Stack 9, sbFE/M2D/SA																		D	0.00385284	0.00296487	0.0262594	0.0021487	0.00385284	0.00399884
base-apex direction (degrees):	-45	Stack 5, sbFE/BH4ch																		A	0.0115491	0.00595441	0.0641168	0.00396424	0.0115491	0.0102058
											Resampled data
Non-resampled data																				Systole (S)	0.121186	0.0495909	0.19552	0.0875669	0.121186	0.0579996
Time (ms)	Volume (ml)	lvot sep-lat (N)	inf-ant (N)	base-apex (N)			2ch (N)	3ch (N)	4ch (N)		Time (fraction of RR)	Volume (ml)	lvot sep-lat (N)	inf-ant (N)	base-apex (N)	2ch (N)	3ch (N)	4ch (N)		Diastole (E-D-A)	0.0224702	0.0132475	0.129958	0.0149244	0.0224702	0.0171161
0	152.412	0.0226365	0.0295829	0.0576049			0.0143014	0.0226365	0.0369379		0	152.412	0.0226365	0.0295829	0.0576049	0.0143014	0.0226365	0.0369379
26.5641	149.571	0.101348	0.0872119	0.0786922			0.0248536	0.101348	0.126202		0.025	149.708	0.0976121	0.0844767	0.0776921	0.0243529	0.0976121	0.121965		Whole heartbeat	0.0763076	0.0321233	0.15777	0.0549063	0.0763076	0.0380077
53.1282	144.828	0.166479	0.0517599	0.191458			-0.0384139	0.166479	0.128065		0.05	145.286	0.160376	0.0550943	0.180884	-0.0324752	0.160376	0.127901
79.6923	139.348	0.23656	-0.0208779	0.360499			-0.136361	0.23656	0.100199		0.075	140.143	0.226768	-0.0106873	0.336841	-0.12264	0.226768	0.104129
106.256	134.297	0.232475	-0.0979033	0.4011			-0.201024	0.232475	0.0314506		0.1	135.274	0.233291	-0.0834641	0.393563	-0.188928	0.233291	0.0443635
132.821	118.568	0.138739	-0.0987231	0.313337			-0.154866	0.138739	-0.0161271		0.125	122.371	0.159781	-0.0988236	0.33356	-0.165474	0.159781	-0.00569341		Peak values
159.385	105.232	0.10633	-0.0599034	0.251933			-0.105043	0.10633	0.0012871		0.15	109.101	0.115293	-0.0704408	0.269062	-0.11865	0.115293	-0.00335714			lvot sep-lat	inf-ant	base-apex	2ch	3ch	4ch
185.949	94.1035	0.105963	-0.0309179	0.197138			-0.0797572	0.105963	0.0262058		0.175	97.8697	0.106375	-0.0401276	0.214937	-0.0879391	0.106375	0.0184361		S	0.23656	0.0987231	0.4011	0.201024	0.23656	0.128065
212.513	84.9968	0.118633	-0.0148072	0.135103			-0.0721399	0.118633	0.0464931		0.2	88.519	0.114315	-0.020705	0.158005	-0.0750886	0.114315	0.0392266		E	0.0609806	0.0340232	0.349258	0.0433466	0.0609806	0.0521844
239.077	77.3195	0.0912272	-0.0114366	0.0829064			-0.055518	0.0912272	0.0357092		0.225	80.66	0.102744	-0.0128536	0.104642	-0.0625038	0.102744	0.0402407		D	0.00653532	0.00541703	0.0426458	0.00292322	0.00653532	0.00662558
265.641	71.175	0.0667917	-0.013563	0.0489307			-0.0451417	0.0667917	0.0216499		0.25	74.1456	0.0782348	-0.0126005	0.0647661	-0.0500297	0.0782348	0.0282051		A	0.0187166	0.00994671	0.0918367	0.00739909	0.0187166	0.0155809
292.205	66.9347	0.0450021	-0.0162746	0.0208943			-0.0365953	0.0450021	0.00840686		0.275	69.1897	0.0563091	-0.014888	0.035408	-0.041048	0.0563091	0.0152611
318.769	64.9699	0.017068	-0.0187472	-0.0152656			-0.0247696	0.017068	-0.00770159		0.3	66.1098	0.033078	-0.0173344	0.00545082	-0.0315511	0.033078	0.00152694		Systole (S)	0.23656	0.0987231	0.4011	0.201024	0.23656	0.128065
345.333	64.6877	-0.0139108	-0.0142267	-0.057954			-0.00536533	-0.0139108	-0.0192761		0.325	64.865	0.00552786	-0.0170633	-0.031168	-0.0175412	0.00552786	-0.0120134		Diastole (E-D-A)	0.0609806	0.0340232	0.349258	0.0433466	0.0609806	0.0521844
371.897	65.2554	-0.0252291	-0.00802733	-0.065972			0.00566267	-0.0252291	-0.0195664		0.35	64.8711	-0.017547	-0.0122354	-0.0605307	-0.00182268	-0.017547	-0.0193697
398.462	67.6268	-0.0225727	-0.00522937	-0.0519447			0.0067576	-0.0225727	-0.0158151		0.375	65.9071	-0.0245241	-0.00728003	-0.062232	0.00595734	-0.0245241	-0.0185667		Whole heartbeat	0.23656	0.0987231	0.4011	0.201024	0.23656	0.128065
425.026	72.7555	-0.01777	-0.00019724	-0.0697646			0.00871421	-0.01777	-0.0090558		0.4	69.0643	-0.0213192	-0.00389606	-0.0567421	0.00728553	-0.0213192	-0.0140337
451.59	82.7179	-0.0161397	0.0098579	-0.14008			0.016607	-0.0161397	0.000467356		0.425	76.9816	-0.017198	0.00377164	-0.0978053	0.0118653	-0.017198	-0.00533267
478.154	95.9662	0.00738201	0.0327747	-0.161689			0.0246927	0.00738201	0.0320747		0.45	90.2445	-0.00366086	0.0221546	-0.152384	0.0210169	-0.00366086	0.017356
504.718	108.961	0.045439	0.0340232	-0.0382032			0.00674547	0.045439	0.0521844		0.475	105.219	0.0335734	0.0337417	-0.0773186	0.0124344	0.0335734	0.0460078
531.282	118.164	0.0609806	0.0075345	0.173638			-0.0239652	0.0609806	0.0370154		0.5	116.838	0.0586293	0.0116324	0.141055	-0.0192406	0.0586293	0.0393887
557.846	128.772	0.0559019	-0.00788674	0.327224			-0.0347811	0.0559019	0.0211209		0.525	128.77	0.0559028	-0.00788433	0.3272	-0.0347794	0.0559028	0.0211234
584.41	135.316	0.0351668	-0.0297488	0.349258			-0.0433466	0.0351668	-0.00817984		0.55	135.809	0.0328263	-0.0274388	0.334925	-0.0401758	0.0328263	-0.00734943
610.974	138.745	0.0185157	-0.0133166	0.247213			-0.0207904	0.0185157	-0.00227472		0.575	139.108	0.0150052	-0.00639689	0.209363	-0.0130425	0.0150052	0.00196268
637.538	140.007	0.00623271	0.0108933	0.114776			0.00631755	0.00623271	0.0125503		0.6	140.002	0.00455677	0.0137795	0.085828	0.00965507	0.00455677	0.0142117
664.102	139.994	0.00234966	0.0175803	0.0477066			0.0140502	0.00234966	0.0163999		0.625	140.218	0.00370062	0.0142099	0.0407053	0.0104559	0.00370062	0.0141565
690.667	140.382	0.00469972	0.0117169	0.0355264			0.00779726	0.00469972	0.012497		0.65	140.863	0.00579342	0.00645787	0.0387657	0.00269612	0.00579342	0.0084894
717.231	141.051	0.00622189	0.00439698	0.0400347			0.000696932	0.00622189	0.00691882		0.675	141.703	0.00646873	0.00209479	0.0420908	-0.00142014	0.00646873	0.00504859
743.795	141.878	0.00653532	0.00147312	0.0426458			-0.00199196	0.00653532	0.00454335		0.7	142.771	0.00236057	-0.00175494	0.0382788	-0.00270008	0.00236057	-0.000339509
770.359	143.05	0.00104469	-0.0027723	0.0369018			-0.00292322	0.00104469	-0.00187853		0.725	143.056	-0.00256842	-0.00471712	0.0284295	-0.00280089	-0.00256842	-0.00536931
796.923	143.058	-0.00386872	-0.00541703	0.0253805			-0.00275687	-0.00386872	-0.00662558		0.75	142.805	-0.00224075	-0.0039694	0.0180916	-0.00231729	-0.00224075	-0.00455804
823.487	142.701	-0.00157385	-0.00337644	0.0151057			-0.00213723	-0.00157385	-0.00371108		0.775	142.753	0.00114645	-0.00119084	0.00996127	-0.00160454	0.00114645	-0.000458093
850.051	142.777	0.00241335	-0.000173045	0.00756559			-0.00135652	0.00241335	0.00105683		0.8	141.959	0.00391111	0.000896895	-0.000851753	-0.00117883	0.00391111	0.00273228
876.615	141.53	0.00469001	0.00145337	-0.00522924			-0.00108638	0.00469001	0.00360363		0.825	142.205	0.00484635	0.00313904	-0.0227638	0.000295218	0.00484635	0.00514157
903.179	142.645	0.00494894	0.00424627	-0.0342823			0.00120293	0.00494894	0.00615187		0.85	144.217	0.00685634	0.00717521	-0.0513933	0.00278569	0.00685634	0.00964203
929.744	145.673	0.00866071	0.00994671	-0.0675823			0.00428367	0.00866071	0.0129445		0.875	147.614	0.0116091	0.00954195	-0.0618283	0.00245911	0.0116091	0.0140681
956.308	150.162	0.0155918	0.00898933	-0.0540106			-1.09619e-05	0.0155918	0.0155809		0.9	151.191	0.0166605	0.00669248	-0.0289713	-0.00253442	0.0166605	0.0141261
982.872	153.136	0.0187166	0.00226228	0.0193136			-0.00739909	0.0187166	0.0113175		0.925	153.451	0.0164884	0.00192182	0.0362182	-0.00657981	0.0164884	0.00990847
1009.44	154.348	0.0100774	0.00094214	0.0848471			-0.00422281	0.0100774	0.00585458		0.95	154.293	0.00874949	0.00129714	0.0860582	-0.00325141	0.00874949	0.00549807
1036	154.029	0.00241302	0.0029914	0.0918367			0.00138411	0.00241302	0.00379713		0.975	154.002	0.00175161	0.00316812	0.0924399	0.00186789	0.00175161	0.0036195
	4											This dataset	Reference							RMS values
Name	5											This dataset	Reference							RMS values
Filename											End systole	0.425	0.393								lvot sep-lat	inf-ant	base-apex	2ch	3ch	4ch
											End E-wave	0.775	0.664							S	0.0847423	0.0737287	0.147537	0.0526454	0.0847423	0.0947258
Delineation:	Stack 9, sbFE/M2D/SA , LV endo, Cine auto										End diastasis	0.775	0.815							E	0.0296049	0.0365018	0.132377	0.0266302	0.0296049	0.0415648
lvot sep-lat direction (degrees):	58	Stack 9, sbFE/M2D/SA																		D
base-apex direction (degrees):	133	Stack 7, sbFE/BH4ch																		A	0.0187845	0.0117212	0.105392	0.00670665	0.0187845	0.018372
											Resampled data
Non-resampled data																				Systole (S)	0.0847423	0.0737287	0.147537	0.0526454	0.0847423	0.0947258
Time (ms)	Volume (ml)	lvot sep-lat (N)	inf-ant (N)	base-apex (N)			2ch (N)	3ch (N)	4ch (N)		Time (fraction of RR)	Volume (ml)	lvot sep-lat (N)	inf-ant (N)	base-apex (N)	2ch (N)	3ch (N)	4ch (N)		Diastole (E-D-A)	0.0259146	0.0294071	0.122528	0.0211959	0.0259146	0.0344047
0	157.848	-0.0151602	0.0303794	-0.00903111			0.0338895	-0.0151602	0.0187293		0	157.848	-0.0151602	0.0303794	-0.00903111	0.0338895	-0.0151602	0.0187293
20	155.235	0.0132364	0.0456236	-0.0206474			0.032893	0.0132364	0.0461293		0.025	155.03	0.0175884	0.0555737	-0.0188741	0.039334	0.0175884	0.0569224		Whole heartbeat	0.0586361	0.052986	0.133729	0.0378977	0.0586361	0.0670383
40	152.719	0.0658847	0.165991	0.000811549			0.11081	0.0658847	0.176695		0.05	152.125	0.0750765	0.175692	0.0180435	0.114615	0.0750765	0.189692
60	149.07	0.121164	0.224283	0.104501			0.133652	0.121164	0.254816		0.075	147.601	0.128858	0.191561	0.140173	0.101468	0.128858	0.230325
80	143.056	0.15154	0.0941741	0.245904			0.0057869	0.15154	0.157327		0.1	140.583	0.156833	0.0639555	0.265775	-0.0230295	0.156833	0.133804
100	135.463	0.166906	0.00459045	0.304218			-0.0794774	0.166906	0.0874283		0.125	131.956	0.15238	0.0011009	0.293667	-0.0752364	0.15238	0.0771433		Peak values
120	126.847	0.132197	-0.00366018	0.278556			-0.0692681	0.132197	0.0629285		0.15	122.152	0.123262	0.00282317	0.26358	-0.0591858	0.123262	0.0640757			lvot sep-lat	inf-ant	base-apex	2ch	3ch	4ch
140	117.236	0.114241	0.00908754	0.248286			-0.0492502	0.114241	0.0649904		0.175	111.207	0.105018	0.0219858	0.212041	-0.0334686	0.105018	0.0715492		S	0.166906	0.224283	0.304218	0.133652	0.166906	0.254816
160	106.658	0.0982998	0.0307578	0.18638			-0.0225129	0.0982998	0.075787		0.2	99.9562	0.0763811	0.0298684	0.143045	-0.0123238	0.0763811	0.0640574		E	0.0607316	0.0620023	0.248445	0.048325	0.0607316	0.0775858
180	96.3699	0.0655183	0.029335	0.121596			-0.00735427	0.0655183	0.058164		0.225	90.1813	0.0547483	0.0234268	0.0836024	-0.007086	0.0547483	0.0476624		D
200	87.9251	0.0510458	0.0214102	0.0707809			-0.00698116	0.0510458	0.0440646		0.25	81.9417	0.0497055	0.0155552	0.0472677	-0.0113815	0.0497055	0.038324		A	0.0323475	0.0184769	0.17957	0.0166822	0.0323475	0.0317947
220	80.5767	0.0493561	0.0143095	0.0422863			-0.0122856	0.0493561	0.0370704		0.275	74.3082	0.0398169	0.0046433	0.0252609	-0.0158872	0.0398169	0.0239296
240	73.5781	0.0387683	0.00361129	0.0234284			-0.0162567	0.0387683	0.0225116		0.3	69.6233	0.0202409	-0.00104219	0.00710652	-0.011023	0.0202409	0.00921784		Systole (S)	0.166906	0.224283	0.304218	0.133652	0.166906	0.254816
260	69.5306	0.019829	-0.00114517	0.00674447			-0.0109063	0.019829	0.00892272		0.325	67.2258	0.00650436	-0.00141564	-0.0230738	-0.00447818	0.00650436	0.00202618		Diastole (E-D-A)	0.0607316	0.0620023	0.248445	0.048325	0.0607316	0.0775858
280	67.2443	0.00733379	-0.00126897	-0.020971			-0.00476587	0.00733379	0.00256792		0.35	67.1891	-0.0082695	-0.00435143	-0.059386	0.000366315	-0.0082695	-0.00790325
300	66.9283	-0.00677689	-0.00376385	-0.056742			0.000128837	-0.00677689	-0.00664799		0.375	69.7285	-0.0177517	-0.0113721	-0.0721558	-0.000972644	-0.0177517	-0.0187243		Whole heartbeat	0.166906	0.224283	0.304218	0.133652	0.166906	0.254816
320	68.7918	-0.0176924	-0.00806027	-0.0760479			0.00186584	-0.0176924	-0.0158266		0.4	75.3247	-0.0132691	-0.029361	-0.0459294	-0.0187927	-0.0132691	-0.0320619
340	73.0232	-0.0179212	-0.0237039	-0.0574147			-0.0115676	-0.0179212	-0.0294888		0.425	85.9295	0.00984538	-0.0414138	-0.021091	-0.0407881	0.00984538	-0.0309427
360	79.3874	-0.00427866	-0.0400797	-0.0236712			-0.0325707	-0.00427866	-0.0368494		0.45	103.752	0.025165	-0.0411338	-0.0629553	-0.0482055	0.025165	-0.0230405
380	89.4039	0.0182425	-0.0420004	-0.0194402			-0.0454947	0.0182425	-0.0272522		0.475	120.631	0.00449218	-0.0344135	-0.116419	-0.032049	0.00449218	-0.0275568
400	104.592	0.0256049	-0.0410178	-0.0658516			-0.048325	0.0256049	-0.02272		0.5	134.783	0.000887678	-0.0125558	-0.0861997	-0.0113174	0.000887678	-0.0104297
420	117.845	0.00720644	-0.0378423	-0.117369			-0.0363756	0.00720644	-0.0291692		0.525	145.183	0.0282033	0.00889409	0.0245093	-0.00639925	0.0282033	0.0218042
440	129.643	-0.00519932	-0.0219556	-0.112167			-0.0164145	-0.00519932	-0.0216138		0.55	149.513	0.0557858	0.0344143	0.176607	0.00191077	0.0557858	0.0576965
460	139.383	0.00674323	-0.00347748	-0.060989			-0.0063832	0.00674323	0.000360027		0.575	149.027	0.0552961	0.0575465	0.247462	0.0221886	0.0552961	0.0774848
480	146.464	0.0331682	0.0117594	0.0443283			-0.00640002	0.0331682	0.026768		0.6	148.324	0.0307382	0.0541757	0.208739	0.0315484	0.0307382	0.0622866
500	149.519	0.0551698	0.0319101	0.167868			4.99392e-05	0.0551698	0.0552199		0.625	147.465	0.00102341	0.0240505	0.120545	0.0203165	0.00102341	0.0213399
520	149.467	0.0607316	0.0545249	0.246791			0.0168542	0.0607316	0.0775858		0.65	148.525	-0.0137487	-0.00544701	0.0385014	0.00215703	-0.0137487	-0.0115916
540	148.373	0.0472753	0.0620023	0.248445			0.030058	0.0472753	0.0773333		0.675
560	148.302	0.0234408	0.0507219	0.191218			0.0322059	0.0234408	0.0556469		0.7
580	147.452	0.000689487	0.0236531	0.119492			0.0201395	0.000689487	0.020829		0.725
600	148.129	-0.0141761	-0.00253656	0.0553685			0.00489137	-0.0141761	-0.00928473		0.75
620	149.56	-0.0126203	-0.0131263	-0.00600587			-0.00505751	-0.0126203	-0.0176778		0.775
640	150.97	-0.00236978	-0.00427186	-0.0579655			-0.00251456	-0.00236978	-0.0048845		0.8
660	155.321	0.00755047	0.00285884	-0.0730141			-0.00129942	0.00755047	0.00625105		0.825	150.246	-0.00765774	-0.00883972	-0.0311624	-0.00382646	-0.00765774	-0.0114844
680	159.172	0.0208042	0.0103195	-0.0225484			-0.00146518	0.0208042	0.019339		0.85	154.028	0.00454274	0.000696513	-0.0684619	-0.00166812	0.00454274	0.00287462
700	162.52	0.031344	0.0184769	0.0711242			0.000329429	0.031344	0.0316734		0.875	158.86	0.019706	0.00970127	-0.0267344	-0.00145151	0.019706	0.0182545
720	165.36	0.0323475	0.0180373	0.15478			-0.000552965	0.0323475	0.0317947		0.9	162.904	0.0314788	0.0184191	0.0822636	0.000211938	0.0314788	0.0316907
740	168.337	0.00939844	0.0129803	0.17957			0.00654209	0.00939844	0.0159405		0.925	166.406	0.0243792	0.0162824	0.163401	0.00191134	0.0243792	0.0262905
760	166.957	-0.0113833	0.00139158	0.152998			0.00689681	-0.0113833	-0.00448646		0.95	167.554	-0.00243858	0.00637961	0.164438	0.0067442	-0.00243858	0.00430563
780	162.9	-0.0165623	0.00970068	0.0778643			0.0166822	-0.0165623	0.000119894		0.975	163.777	-0.0154656	0.00793941	0.093808	0.0146084	-0.0154656	-0.000857044
Name	7											This dataset	Reference							RMS values
Filename											End systole	0.4	0.393								lvot sep-lat	inf-ant	base-apex	2ch	3ch	4ch
											End E-wave	0.676	0.664							S	0.168026	0.0464427	0.244268	0.0949133	0.168026	0.0913414
Delineation:	Stack 9, sbFE/M2D/SA , LV endo, Cine auto										End diastasis	0.854	0.815							E	0.0273254	0.0322422	0.189359	0.0326461	0.0273254	0.0294434
lvot sep-lat direction (degrees):	75	Stack 9, sbFE/M2D/SA																		D	0.00470133	0.0112286	0.00593904	0.00827797	0.00470133	0.0114738
base-apex direction (degrees):	-42	Stack 1, sbFE/BH4ch																		A	0.00957762	0.00668947	0.0346817	0.00974508	0.00957762	0.00424514
											Resampled data
Non-resampled data																				Systole (S)	0.168026	0.0464427	0.244268	0.0949133	0.168026	0.0913414
Time (ms)	Volume (ml)	lvot sep-lat (N)	inf-ant (N)	base-apex (N)			2ch (N)	3ch (N)	4ch (N)		Time (fraction of RR)	Volume (ml)	lvot sep-lat (N)	inf-ant (N)	base-apex (N)	2ch (N)	3ch (N)	4ch (N)		Diastole (E-D-A)	0.0199724	0.0237882	0.134867	0.0239302	0.0199724	0.0218085
0	172.503	-0.00325772	0.0280111	0.0830948			0.025887	-0.00325772	0.0226293		0	172.503	-0.00325772	0.0280111	0.0830948	0.025887	-0.00325772	0.0226293
28.4872	167.223	0.0235894	0.0604701	0.0962235			0.0405739	0.0235894	0.0641634		0.025	167.241	0.0256374	0.0608927	0.0970363	0.0399159	0.0256374	0.0655534		Whole heartbeat	0.107389	0.0346742	0.186494	0.0628252	0.107389	0.0601886
56.9744	168.238	0.139249	0.0843361	0.14212			0.00341288	0.139249	0.142662		0.05	168.309	0.142355	0.0846932	0.14476	0.002169	0.142355	0.144524
85.4616	170.226	0.227423	0.0944616	0.217064			-0.0319052	0.227423	0.195518		0.075	170.099	0.230015	0.0912259	0.224358	-0.0360035	0.230015	0.194012
113.949	167.861	0.275258	0.0346891	0.351726			-0.107587	0.275258	0.167671		0.1	166.91	0.272939	0.0305052	0.360526	-0.110051	0.272939	0.162888
142.436	154.514	0.2435	-0.0198775	0.463982			-0.138964	0.2435	0.104535		0.125	153.319	0.242204	-0.0226997	0.464643	-0.140761	0.242204	0.101444		Peak values
170.923	141.101	0.22843	-0.0489035	0.467602			-0.156567	0.22843	0.0718633		0.15	139.733	0.228599	-0.0496824	0.461141	-0.157326	0.228599	0.0712736			lvot sep-lat	inf-ant	base-apex	2ch	3ch	4ch
199.41	128.3	0.228192	-0.0552321	0.408625			-0.161928	0.228192	0.0662635		0.175	126.866	0.229356	-0.0540506	0.39302	-0.161487	0.229356	0.0678689		S	0.275258	0.0944616	0.467602	0.161928	0.275258	0.195518
227.898	116.792	0.235163	-0.0461146	0.290496			-0.157518	0.235163	0.0776451		0.2	115.963	0.230147	-0.0443124	0.27344	-0.153449	0.230147	0.0766977		E	0.0583285	0.0461021	0.408117	0.0602057	0.0583285	0.048285
256.385	110.972	0.200971	-0.0339127	0.175324			-0.129855	0.200971	0.0711162		0.225	110.142	0.194066	-0.0324686	0.160658	-0.125151	0.194066	0.0689142		D	0.00674045	0.0185534	0.0081774	0.0146654	0.00674045	0.01747
284.872	105.796	0.159224	-0.025197	0.0871241			-0.101433	0.159224	0.0577908		0.25	105.217	0.149554	-0.0246191	0.0758992	-0.0960974	0.149554	0.0534561		A	0.0176025	0.00958436	0.0529474	0.0171015	0.0176025	0.00877319
313.359	102.544	0.106185	-0.0220148	0.025637			-0.0721579	0.106185	0.0340271		0.275	102.535	0.0954618	-0.0215232	0.0150455	-0.0663706	0.0954618	0.0290912
341.846	102.495	0.0514758	-0.0195073	-0.0283996			-0.0426317	0.0514758	0.0088442		0.3	102.695	0.0380295	-0.0199264	-0.0404222	-0.0362715	0.0380295	0.00175804		Systole (S)	0.275258	0.0944616	0.467602	0.161928	0.275258	0.195518
370.334	103.432	-0.0118882	-0.021481	-0.0850498			-0.012659	-0.0118882	-0.0245473		0.325	104.112	-0.0222435	-0.0230787	-0.0884246	-0.0088649	-0.0222435	-0.0311084		Diastole (E-D-A)	0.0583285	0.0461021	0.408117	0.0602057	0.0583285	0.048285
398.821	106.368	-0.0575708	-0.0285167	-0.0998879			0.00408921	-0.0575708	-0.0534816		0.35	107.497	-0.0552949	-0.0290522	-0.0931719	0.0024876	-0.0552949	-0.0528074
427.308	110.897	-0.0480776	-0.0306933	-0.0719689			-0.00254243	-0.0480776	-0.05062		0.375	112.425	-0.0413092	-0.0313999	-0.0683406	-0.00653851	-0.0413092	-0.0478477		Whole heartbeat	0.275258	0.0944616	0.467602	0.161928	0.275258	0.195518
455.795	116.614	-0.0217081	-0.0333774	-0.0577447			-0.0180517	-0.0217081	-0.0397598		0.4	122.358	-0.0153459	-0.0343043	-0.072929	-0.0220354	-0.0153459	-0.0373813
484.282	136.758	0.00366922	-0.0363313	-0.116085			-0.0332984	0.00366922	-0.0296292		0.425	141.358	0.00874358	-0.0373946	-0.113882	-0.0367566	0.00874358	-0.028013
512.77	151.909	0.0215994	-0.0397945	-0.107328			-0.0452628	0.0215994	-0.0236634		0.45	155.173	0.0282339	-0.0413332	-0.0433394	-0.0499125	0.0282339	-0.0216786
541.257	162.043	0.0430476	-0.0446661	0.100467			-0.0602057	0.0430476	-0.0171583		0.475	163.777	0.0481557	-0.0391561	0.184635	-0.057988	0.0481557	-0.00983235
569.744	167.135	0.0583285	-0.0281244	0.352646			-0.0535207	0.0583285	0.0048078		0.5	167.492	0.0533129	-0.0116209	0.372485	-0.0367205	0.0533129	0.0165924
598.231	168.129	0.0443019	0.018026	0.408117			-0.00654006	0.0443019	0.0377618		0.525	167.73	0.0338509	0.0286644	0.358083	0.00789857	0.0338509	0.0417495
626.718	167.071	0.0167188	0.0461021	0.276057			0.0315662	0.0167188	0.048285		0.55	166.17	0.0123569	0.0460684	0.216995	0.0337179	0.0123569	0.0460748
655.206	164.795	0.00578942	0.0460125	0.128063			0.0369532	0.00578942	0.0427428		0.575	163.694	0.00744449	0.0380113	0.100444	0.0291965	0.00744449	0.036641
683.693	162.138	0.00974529	0.0268771	0.0620148			0.0184038	0.00974529	0.0281489		0.6	162.415	0.0114936	0.0205159	0.0566406	0.0120205	0.0114936	0.0235141
712.18	162.778	0.0137943	0.0121449	0.0495683			0.00362068	0.0137943	0.017415		0.625	162.906	0.013054	0.0105089	0.0450407	0.00257392	0.013054	0.0156279
740.667	163.062	0.012152	0.00851558	0.0395243			0.00129863	0.012152	0.0134507		0.65	163.014	0.00959306	0.01048	0.0310922	0.00427945	0.00959306	0.0138725
769.154	162.96	0.00670533	0.0126969	0.0215769			0.00764317	0.00670533	0.0143483		0.675	162.673	0.00452311	0.0159733	0.0140206	0.0115717	0.00452311	0.0160948
797.642	162.445	0.00280462	0.0185534	0.00807029			0.0146654	0.00280462	0.01747		0.7	162.721	0.0031454	0.0182885	0.00414515	0.0142657	0.0031454	0.0174111
826.129	162.819	0.00326696	0.018194	0.0027448			0.0141231	0.00326696	0.01739		0.725	162.58	0.0050494	0.0124269	-0.00151167	0.00823727	0.0050494	0.0132867
854.616	162.558	0.00521193	0.0119009	-0.00189998			0.00770053	0.00521193	0.0129125		0.75	161.681	0.00636506	0.00598527	-0.0078632	0.0020008	0.00636506	0.00836603
883.103	161.79	0.00632535	0.00621209	-0.00782983			0.00221717	0.00632535	0.00854252		0.775	160.702	0.00617996	0.00361837	-0.00626513	4.3711e-05	0.00617996	0.00622367
911.59	160.644	0.00674045	0.00384163	-0.0081774			-4.33738e-05	0.00674045	0.00669707		0.8	161.003	0.00313409	0.00246367	0.00224583	0.00056657	0.00313409	0.00370066
940.078	160.857	0.0046922	0.00302604	-0.00118889			0.000274583	0.0046922	0.00496678		0.825	160.813	-5.95009e-05	0.00102052	0.00378474	0.000913581	-5.95009e-05	0.00085408
968.565	161.18	0.00124673	0.00178265	0.00640641			0.000920336	0.00124673	0.00216706		0.85	159.597	-0.000775324	-0.000750108	-0.00570497	-0.000261899	-0.000775324	-0.00103722
997.052	160.41	-0.00149261	0.000184631	0.00090872			0.000906153	-0.00149261	-0.000586457		0.875	157.655	0.0016445	-0.00359202	-0.0252382	-0.00393302	0.0016445	-0.00228852
1025.54	157.344	0.00117772	-0.00329462	-0.023709			-0.00344205	0.00117772	-0.00226433		0.9	162.205	0.00867081	-0.00806546	-0.0482315	-0.0113203	0.00867081	-0.00264945
1054.03	163.108	0.010113	-0.00898318	-0.0529474			-0.0128361	0.010113	-0.00272309		0.925	166.107	0.0148024	-0.0093611	-0.034414	-0.0155082	0.0148024	-0.000705787
1082.51	167.849	0.0176025	-0.00958436	-0.023319			-0.0171015	0.0176025	0.00050103		0.95	169.231	0.0129963	-0.00294209	0.00552693	-0.00904609	0.0129963	0.0039502
1111	171.127	0.0065511	0.00634814	0.0458691			0.00222209	0.0065511	0.00877319		0.975	171.818	0.00416557	0.00978557	0.0607954	0.00639182	0.00416557	0.0105574
Name	V01											This dataset	Reference							RMS values
Filename											End systole	0.375	0.393								lvot sep-lat	inf-ant	base-apex	2ch	3ch	4ch
											End E-wave	0.668	0.664							S	0.15758	0.0436064	0.228826	0.111755	0.15758	0.0527155
Delineation:	Stack 11, sbFE/M2D/SA SENSE , LV endo, Cine auto										End diastasis	0.801	0.815							E	0.0543747	0.0314463	0.256599	0.0505369	0.0543747	0.0201899
lvot sep-lat direction (degrees):	16	Stack 11, sbFE/M2D/SA SENSE																		D	0.00995533	0.00405775	0.0375621	0.00376994	0.00995533	0.00774854
base-apex direction (degrees):	38	Stack 9, sbFE/BH4ch																		A	0.0239185	0.0109155	0.0677011	0.0147723	0.0239185	0.0157019
											Resampled data
Non-resampled data																				Systole (S)	0.15758	0.0436064	0.228826	0.111755	0.15758	0.0527155
Time (ms)	Volume (ml)	lvot sep-lat (N)	inf-ant (N)	base-apex (N)			2ch (N)	3ch (N)	4ch (N)		Time (fraction of RR)	Volume (ml)	lvot sep-lat (N)	inf-ant (N)	base-apex (N)	2ch (N)	3ch (N)	4ch (N)		Diastole (E-D-A)	0.0400393	0.0226268	0.182282	0.0359224	0.0400393	0.0167065
0	177.11	0.0301001	0.0311014	0.0907617			0.0118846	0.0301001	0.0419847		0	177.11	0.0301001	0.0311014	0.0907617	0.0118846	0.0301001	0.0419847
23	172.976	0.0939651	0.00616728	0.144699			-0.0416415	0.0939651	0.0523236		0.025	173.165	0.0911075	0.00728402	0.142287	-0.0392456	0.0911075	0.0518619		Whole heartbeat	0.101557	0.0321411	0.201003	0.0740941	0.101557	0.0348789
46	168.695	0.222766	-0.040766	0.318168			-0.146687	0.222766	0.0760784		0.05	169.087	0.211244	-0.0365656	0.302651	-0.137289	0.211244	0.0739553
69	162.874	0.298214	-0.102148	0.456161			-0.23757	0.298214	0.060644		0.075	163.674	0.288199	-0.0939803	0.437831	-0.225489	0.288199	0.0627105
92	154.121	0.32151	-0.11004	0.474218			-0.256053	0.32151	0.0654579		0.1	155.724	0.317577	-0.108708	0.471271	-0.252932	0.317577	0.0646446
114	140.212	0.239764	-0.039781	0.340875			-0.154333	0.239764	0.0854303		0.125	143.397	0.257561	-0.0548142	0.369825	-0.176251	0.257561	0.0813098		Peak values
137	127.183	0.168493	0.00799294	0.215882			-0.0773242	0.168493	0.0911683		0.15	130.763	0.187078	-0.00423595	0.248326	-0.0972076	0.187078	0.0898707			lvot sep-lat	inf-ant	base-apex	2ch	3ch	4ch
160	114.941	0.133136	-0.00203929	0.154477			-0.0683341	0.133136	0.064802		0.175	118.866	0.144028	0.00096222	0.173222	-0.0711805	0.144028	0.0728471		S	0.32151	0.11004	0.474218	0.256053	0.32151	0.0911683
183	103.393	0.0959352	-0.0154418	0.113738			-0.0613406	0.0959352	0.0345947		0.2	107.624	0.108948	-0.0108837	0.128012	-0.0638997	0.108948	0.0450486		E	0.104066	0.0505826	0.490863	0.0947945	0.104066	0.0425986
206	93.7453	0.0660462	-0.0229152	0.0687825			-0.0528682	0.0660462	0.013178		0.225	97.7222	0.0778447	-0.0200568	0.0864576	-0.0562921	0.0778447	0.0215526		D	0.0168198	0.00675156	0.0641373	0.00711904	0.0168198	0.0111063
229	85.0377	0.0349138	-0.0121134	0.0197091			-0.0279475	0.0349138	0.00696637		0.25	89.0259	0.0485375	-0.0168403	0.0411005	-0.0388529	0.0485375	0.00968459		A	0.041012	0.0261342	0.106509	0.0220409	0.041012	0.0232248
252	77.1926	0.0133837	-0.00498811	-0.0213232			-0.0110118	0.0133837	0.00237197		0.275	81.1451	0.0237658	-0.00842537	-0.00164668	-0.0191794	0.0237658	0.00458632
275	70.1322	-0.00628223	-0.00129485	-0.0633971			0.00201981	-0.00628223	-0.00426249		0.3	74.0127	0.00406692	-0.00324405	-0.0413696	-0.00484295	0.00406692	-0.000775949		Systole (S)	0.32151	0.11004	0.474218	0.256053	0.32151	0.0911683
297	65.0767	-0.0233068	-0.0100016	-0.0832437			0.00299171	-0.0233068	-0.0203151		0.325	68.0868	-0.0134971	-0.00498212	-0.0718836	0.0024339	-0.0134971	-0.0110632		Diastole (E-D-A)	0.104066	0.0505826	0.490863	0.0947945	0.104066	0.0425986
320	62.3541	-0.0408003	-0.0250002	-0.0769829			-0.0012507	-0.0408003	-0.042051		0.35	64.0999	-0.0297686	-0.0155377	-0.0809696	0.00142827	-0.0297686	-0.0283403
343	61.5039	-0.0459342	-0.0226684	-0.0568723			0.00333566	-0.0459342	-0.0425986		0.375	62.088	-0.042424	-0.0242645	-0.0706321	0.000198309	-0.042424	-0.0422257		Whole heartbeat	0.32151	0.11004	0.490863	0.256053	0.32151	0.0911683
366	62.0658	-0.0378699	-0.0021242	-0.0560421			0.0170953	-0.0378699	-0.0207746		0.4	61.674	-0.0435091	-0.0164887	-0.0566236	0.00747489	-0.0435091	-0.0360342
389	65.578	-0.0370237	0.0214399	-0.0797721			0.0370794	-0.0370237	5.56102e-05		0.425	63.4142	-0.0375829	0.00662228	-0.0648918	0.0245266	-0.0375829	-0.0130564
412	72.2085	-0.0384905	0.0426581	-0.0606551			0.0561881	-0.0384905	0.0176977		0.45	68.6618	-0.0377579	0.0308731	-0.071502	0.0456158	-0.0377579	0.00785793
435	82.3704	-0.0183773	0.0343635	0.0922856			0.0389483	-0.0183773	0.0205709		0.475	77.7597	-0.0282838	0.0385641	0.0179546	0.0475394	-0.0282838	0.0192556
458	96.4767	0.0490993	0.00874696	0.265375			-0.0169746	0.0490993	0.0321247		0.5	91.2215	0.0215473	0.019367	0.195516	0.00599863	0.0215473	0.0275459
481	108.568	0.0920829	-0.0305789	0.42556			-0.0725236	0.0920829	0.0195593		0.525	105.045	0.0787121	-0.0181913	0.375969	-0.0551102	0.0787121	0.023602
503	122.796	0.104066	-0.0493767	0.490863			-0.0947945	0.104066	0.00927158		0.55	119.805	0.101549	-0.0451412	0.476954	-0.0898679	0.101549	0.011681
526	135.303	0.0739504	-0.0505826	0.413884			-0.080781	0.0739504	-0.00683064		0.575	133.69	0.0782584	-0.0504667	0.425133	-0.0828347	0.0782584	-0.00457633
549	142.231	0.0383168	-0.0391702	0.266119			-0.0530808	0.0383168	-0.014764		0.6	141.899	0.0401083	-0.039747	0.273561	-0.0544762	0.0401083	-0.0143677
572	147.673	0.00886523	-0.0185013	0.151311			-0.0204552	0.00886523	-0.0115899		0.625	147.834	0.00847635	-0.0179594	0.14926	-0.0197915	0.00847635	-0.0113151
595	152.505	-0.0031712	-0.00172529	0.0877252			9.13507e-05	-0.0031712	-0.00307985		0.65	152.899	-0.00180972	-0.00138802	0.0850806	-0.000297236	-0.00180972	-0.00210695
618	155.944	0.00895397	0.00127889	0.0641373			-0.00336947	0.00895397	0.0055845		0.675	156.079	0.00979395	0.00130139	0.0626741	-0.00376993	0.00979395	0.00602402
641	157.202	0.0168198	0.00149059	0.0504308			-0.00711904	0.0168198	0.00970076		0.7	157.187	0.0167274	0.00148809	0.0505917	-0.00707499	0.0167274	0.00965238
664	157.586	0.013273	0.00516126	0.0347431			-0.00216665	0.013273	0.0111063		0.725	157.536	0.0137382	0.00467991	0.0368003	-0.00281611	0.0137382	0.010922
687	158.446	0.00581324	0.00675156	0.0183258			0.00294045	0.00581324	0.00875353		0.75	158.231	0.00768624	0.00635219	0.0224481	0.00165811	0.00768624	0.00934435
709	159.747	0.00217943	0.00464657	-0.000888675			0.0029344	0.00217943	0.00511383		0.775	159.267	0.00352824	0.00542798	0.00624343	0.00293672	0.00352824	0.00646497
732	161.453	0.0041056	0.00105913	-0.0162761			-0.0011355	0.0041056	0.0029701		0.8	160.62	0.00315972	0.00282113	-0.0087191	0.000863333	0.00315972	0.00402305
755	162.595	0.00682508	-0.00327499	-0.034576			-0.00624885	0.00682508	0.000576236		0.825	161.99	0.00537969	-0.000971455	-0.0248503	-0.00353122	0.00537969	0.00184847
778	166.613	0.0183396	-0.00127726	-0.0520291			-0.0102759	0.0183396	0.00806375		0.85	164.789	0.0130435	-0.0021968	-0.0440052	-0.00842416	0.0130435	0.00461936
801	172.238	0.0365392	0.000371346	-0.0303348			-0.0179481	0.0365392	0.0185911		0.875	170.11	0.0295178	-0.000265542	-0.0387236	-0.0149889	0.0295178	0.0145291
824	178.2	0.041012	-0.000270151	0.029491			-0.02074	0.041012	0.020272		0.9	176.395	0.0396353	-7.14401e-05	0.0109517	-0.0198796	0.0396353	0.0197559
847	180.644	0.0234174	0.0017349	0.0870283			-0.0102062	0.0234174	0.0132112		0.925	180.089	0.0274549	0.00127503	0.0738301	-0.0126233	0.0274549	0.0148316
870	181.071	0.00740653	0.0116391	0.106509			0.0063766	0.00740653	0.0137831		0.95	181.006	0.00983462	0.0101371	0.103554	0.00386177	0.00983462	0.0136964
892	179.79	0.00118392	0.0261342	0.0864505			0.0220409	0.00118392	0.0232248		0.975	179.887	0.00165173	0.0250445	0.0879588	0.0208632	0.00165173	0.0225151
Name	V02											This dataset	Reference							RMS values
Filename											End systole	0.357	0.393								lvot sep-lat	inf-ant	base-apex	2ch	3ch	4ch
											End E-wave	0.7	0.664							S	0.0910815	0.048866	0.180119	0.055751	0.0910815	0.0679821
Delineation:	Stack 8, sbFE/M2D/SA SENSE , LV endo, Cine auto										End diastasis	0.83	0.815							E	0.0542441	0.0449805	0.17777	0.0268219	0.0542441	0.0615358
lvot sep-lat direction (degrees):	4	Stack 8, sbFE/M2D/SA SENSE																		D	0.00789793	0.0200184	0.0318054	0.0170346	0.00789793	0.0184964
base-apex direction (degrees):	38	Stack 6, sbFE/BH4ch																		A	0.0370924	0.0471914	0.122274	0.0520826	0.0370924	0.036275
											Resampled data
Non-resampled data																				Systole (S)	0.0910815	0.048866	0.180119	0.055751	0.0910815	0.0679821
Time (ms)	Volume (ml)	lvot sep-lat (N)	inf-ant (N)	base-apex (N)			2ch (N)	3ch (N)	4ch (N)		Time (fraction of RR)	Volume (ml)	lvot sep-lat (N)	inf-ant (N)	base-apex (N)	2ch (N)	3ch (N)	4ch (N)		Diastole (E-D-A)	0.043304	0.0410213	0.142352	0.0330872	0.043304	0.0486516
0	200.246	0.00117764	-0.136158	0.0535825			-0.118505	0.00117764	-0.117328		0	200.246	0.00117764	-0.136158	0.0535825	-0.118505	0.00117764	-0.117328
28.8462	193.453	0.0473887	-0.0931217	0.0932906			-0.10434	0.0473887	-0.0569513		0.025	194.076	0.0432907	-0.0969516	0.0897745	-0.105608	0.0432907	-0.0623173		Whole heartbeat	0.0654443	0.0441268	0.157579	0.0430092	0.0654443	0.0566785
57.6923	186.736	0.139698	0.0574359	0.205026			-0.0201081	0.139698	0.11959		0.05	187.966	0.123292	0.030646	0.185174	-0.0351059	0.123292	0.0881863
86.5385	177.972	0.178206	0.0449544	0.352562			-0.0501711	0.178206	0.128035		0.075	180.38	0.168066	0.0482885	0.31356	-0.0422138	0.168066	0.125852
115.385	165.042	0.151724	-0.0109924	0.37885			-0.0853815	0.151724	0.0663422		0.1	169.779	0.161181	0.00854907	0.370162	-0.0731868	0.161181	0.0879941
144.231	148.726	0.1269	-0.0185002	0.301492			-0.0794715	0.1269	0.0474282		0.125	156.199	0.138002	-0.0152956	0.335836	-0.0822472	0.138002	0.0557547		Peak values
173.077	132.871	0.117093	0.0150025	0.187877			-0.0455537	0.117093	0.0715389		0.15	141.585	0.122593	-0.00247986	0.247915	-0.063444	0.122593	0.0591487			lvot sep-lat	inf-ant	base-apex	2ch	3ch	4ch
201.923	117.058	0.101017	0.0264915	0.111224			-0.0275662	0.101017	0.0734508		0.175	127.198	0.111258	0.019537	0.158688	-0.0387096	0.111258	0.0725488		S	0.178206	0.136158	0.37885	0.118505	0.178206	0.128035
230.769	100.868	0.0500655	0.0103065	0.0562597			-0.0161072	0.0500655	0.0339585		0.2	112.732	0.0862418	0.0217738	0.0952952	-0.0242643	0.0862418	0.0619775		E	0.144942	0.0883979	0.369208	0.0586715	0.144942	0.140174
259.615	93.5668	0.0313297	-0.00628638	0.0223226			-0.0211091	0.0313297	0.0102207		0.225	99.586	0.0466053	0.00721421	0.049964	-0.017055	0.0466053	0.0295503		D	0.0130491	0.0309307	0.0503714	0.0239794	0.0130491	0.0314041
288.462	88.1387	0.0183565	-0.0188225	-0.00836225			-0.0254789	0.0183565	-0.00712249		0.25	93.111	0.0301875	-0.00740009	0.0196068	-0.0215024	0.0301875	0.00868503		A	0.0538398	0.0873033	0.190047	0.100166	0.0538398	0.0522092
317.308	86.1003	0.000539246	-0.0234597	-0.0596353			-0.0205863	0.000539246	-0.0200471		0.275	88.1802	0.0184503	-0.0187327	-0.00814176	-0.0254482	0.0184503	-0.00699789
346.154	88.9684	-0.0349767	-0.0258475	-0.0925591			-0.0048962	-0.0349767	-0.0398729		0.3	86.3026	0.00227062	-0.0230103	-0.0546561	-0.0210628	0.00227062	-0.0187921		Systole (S)	0.178206	0.136158	0.37885	0.118505	0.178206	0.128035
375	92.0071	-0.0449787	-0.0119169	-0.0756219			0.012169	-0.0449787	-0.0328096		0.325	88.4211	-0.028022	-0.0253838	-0.0861219	-0.00797204	-0.028022	-0.035994		Diastole (E-D-A)	0.144942	0.0883979	0.369208	0.100166	0.144942	0.140174
403.846	98.7799	-0.02841	0.00610687	-0.0711826			0.0194937	-0.02841	-0.00891627		0.35	91.1489	-0.0420947	-0.0159506	-0.0805402	0.00723376	-0.0420947	-0.034861
432.692	111.19	-0.0345611	0.00603474	-0.107189			0.0225068	-0.0345611	-0.0120543		0.375	96.2466	-0.0349265	-0.000938212	-0.0730037	0.0166508	-0.0349265	-0.0182758		Whole heartbeat	0.178206	0.136158	0.37885	0.118505	0.178206	0.140174
461.538	131.142	-0.0267205	-0.0035121	-0.130027			0.0103186	-0.0267205	-0.0164018		0.4	106.653	-0.0322454	0.00608285	-0.093324	0.0213905	-0.0322454	-0.0108547
490.385	155.605	0.0646766	0.0303458	-0.0317523			-0.00605817	0.0646766	0.0586186		0.425	129.148	-0.027696	-0.00241261	-0.127696	0.0117587	-0.027696	-0.0159375
519.231	173.769	0.144942	0.0781764	0.170249			-0.00476822	0.144942	0.140174		0.45	158.616	0.0769301	0.0376338	-0.00124276	-0.00587323	0.0769301	0.0710569
548.077	185.526	0.0996081	0.0883979	0.351257			0.0267508	0.0996081	0.126359		0.475	178.841	0.12624	0.0825097	0.245708	0.00833526	0.12624	0.134576
576.923	190.768	0.0168881	0.0774985	0.369208			0.0586715	0.0168881	0.0755597		0.5	189.18	0.0424385	0.0808773	0.363724	0.0488226	0.0424385	0.091261
605.769	193.991	-0.0197795	0.0292297	0.241422			0.0352035	-0.0197795	0.015424		0.525	193.871	-0.0183937	0.0310546	0.246255	0.0360908	-0.0183937	0.0176973
634.615	194.615	-0.0172629	-0.0229494	0.125045			-0.0112433	-0.0172629	-0.0285062		0.55	194.524	-0.0137309	-0.0276386	0.117419	-0.0170703	-0.0137309	-0.0308012
663.462	194.219	-0.00182838	-0.04344	0.0917219			-0.0367058	-0.00182838	-0.0385342		0.575	194.3	0.00267434	-0.0410355	0.0875964	-0.036875	0.00267434	-0.0342007
692.308	194.383	0.0072874	-0.0385723	0.0833699			-0.0370482	0.0072874	-0.0297609		0.6	193.717	0.00814366	-0.019585	0.0594224	-0.0210328	0.00814366	-0.0128893
721.154	193.506	0.00841288	-0.013611	0.0518877			-0.0159941	0.00841288	-0.007581		0.625	192.358	0.00799572	0.00891327	0.0113731	0.00372116	0.00799572	0.0117169
750	192.361	0.00799489	0.00863237	0.0123203			0.00347846	0.00799489	0.0114733		0.65	192.885	0.00837698	0.0228908	-0.0316587	0.0156356	0.00837698	0.0240126
778.846	192.242	0.00802822	0.0196241	-0.0247543			0.0129808	0.00802822	0.021009		0.675	194.665	0.00743463	0.0306817	-0.0493031	0.0228538	0.00743463	0.0302884
807.692	194.448	0.00923453	0.0309307	-0.0486534			0.0221696	0.00923453	0.0314041		0.7	194.938	0.00308315	0.0271721	-0.0457698	0.0219902	0.00308315	0.0250734
836.538	195.019	0.00447414	0.0302721	-0.0503714			0.0239794	0.00447414	0.0284533		0.725	194.629	-0.00113177	0.0161561	-0.0285684	0.0145576	-0.00113177	0.0134259
865.385	194.682	-0.00131994	0.0173584	-0.0312024			0.0156929	-0.00131994	0.0143728		0.75	194.175	0.000473593	0.00590079	-0.00609924	0.00487341	0.000473593	0.0053472
894.231	194.155	0.000545187	0.0054443	-0.00509909			0.00444246	0.000545187	0.00498745		0.775	194.158	0.00818281	-0.00302169	0.00904332	-0.00670837	0.00818281	0.00147463
923.077	194.159	0.00983106	-0.00484854	0.0120951			-0.00911441	0.00983106	0.000716447		0.8	195.008	0.0120262	-0.0106122	0.000857062	-0.0152034	0.0120262	-0.00317727
951.923	195.402	0.0130491	-0.0132987	-0.0043815			-0.0180415	0.0130491	-0.00499232		0.825	195.988	0.0174287	-0.0157034	-0.0413443	-0.0223137	0.0174287	-0.00488521
980.769	196.435	0.0207826	-0.017545	-0.0696547			-0.0255857	0.0207826	-0.00480304		0.85	197.685	0.0367588	-0.0108417	-0.0782273	-0.0277687	0.0367588	0.00899014
1009.62	199.005	0.0538398	-0.00367264	-0.0873873			-0.0301005	0.0538398	0.0237393		0.875	201.378	0.0518461	0.00454147	-0.0441847	-0.02199	0.0518461	0.0298561
1038.46	204.857	0.0488093	0.0169405	0.0210653			-0.0097338	0.0488093	0.0390755		0.9	206.56	0.029952	0.0326697	0.0619788	0.0133167	0.029952	0.0432687
1067.31	210.106	-0.0103538	0.0662635	0.149372			0.0625629	-0.0103538	0.0522092		0.925	210.635	-0.01971	0.0713429	0.159192	0.0716397	-0.01971	0.05193
1096.15	212.282	-0.0491178	0.0873033	0.190047			0.100166	-0.0491178	0.0510481		0.95	211.846	-0.0418428	0.0774579	0.1811	0.0880021	-0.0418428	0.0461591
1125	209.593	-0.00472591	0.0272241	0.135437			0.0259397	-0.00472591	0.0212138		0.975	209.375	-0.00117585	0.022419	0.131068	0.0200035	-0.00117585	0.0188276
Name	V03											This dataset	Reference							RMS values
Filename											End systole	0.4	0.393								lvot sep-lat	inf-ant	base-apex	2ch	3ch	4ch
											End E-wave	0.654	0.664							S	0.0433348	0.0270238	0.0932568	0.0114862	0.0433348	0.043617
Delineation:	Stack 8, sbFE/M2D/SA SENSE , LV endo, Cine auto										End diastasis	0.81	0.815							E	0.0235812	0.0468707	0.152692	0.0365519	0.0235812	0.0473
lvot sep-lat direction (degrees):	6	Stack 8, sbFE/M2D/SA SENSE																		D	0.00926811	0.00484604	0.00932949	0.00290985	0.00926811	0.00834911
base-apex direction (degrees):	34	Stack 6, sbFE/BH4ch																		A	0.0352072	0.0159037	0.061614	0.0231377	0.0352072	0.0215363
											Resampled data
Non-resampled data																				Systole (S)	0.0433348	0.0270238	0.0932568	0.0114862	0.0433348	0.043617
Time (ms)	Volume (ml)	lvot sep-lat (N)	inf-ant (N)	base-apex (N)			2ch (N)	3ch (N)	4ch (N)		Time (fraction of RR)	Volume (ml)	lvot sep-lat (N)	inf-ant (N)	base-apex (N)	2ch (N)	3ch (N)	4ch (N)		Diastole (E-D-A)	0.0252562	0.0329626	0.108697	0.0277599	0.0252562	0.0343239
0	141.939	-0.0122273	-0.0331736	0.0331482			-0.0226155	-0.0122273	-0.0348428		0	141.939	-0.0122273	-0.0331736	0.0331482	-0.0226155	-0.0122273	-0.0348428
26	138.009	0.0696639	0.0293224	0.0639124			-0.00943799	0.0696639	0.0602258		0.025	137.918	0.0699294	0.0299786	0.0650147	-0.00900248	0.0699294	0.0609269		Whole heartbeat	0.0336732	0.0307252	0.102799	0.0226967	0.0336732	0.0383126
51	132.94	0.0839337	0.0647943	0.123476			0.0141467	0.0839337	0.0980802		0.05	132.68	0.0838436	0.0639064	0.126003	0.0134229	0.0838436	0.0972664
77	125.651	0.0812963	0.0410055	0.190296			-0.00513635	0.0812963	0.0761599		0.075	125.085	0.0811303	0.0395453	0.190678	-0.00631791	0.0811303	0.0748124
102	115.058	0.0778899	0.0155932	0.195584			-0.0254408	0.0778899	0.0524491		0.1	114.043	0.0751468	0.0155365	0.191685	-0.0241184	0.0751468	0.0510285
128	100.807	0.0427376	0.0146659	0.144404			-0.00866777	0.0427376	0.0340698		0.125	99.7675	0.0407149	0.0143082	0.140294	-0.00796623	0.0407149	0.0327487		Peak values
153	89.1369	0.0219181	0.0108964	0.101385			-0.00152255	0.0219181	0.0203955		0.15	88.0819	0.0222021	0.0121894	0.0984049	-0.000544698	0.0222021	0.0216573			lvot sep-lat	inf-ant	base-apex	2ch	3ch	4ch
179	79.2645	0.0240666	0.0216632	0.0751658			0.00672766	0.0240666	0.0307943		0.175	78.1599	0.02526	0.0231211	0.071439	0.00739346	0.02526	0.0326534		S	0.0839337	0.0647943	0.195584	0.0254408	0.0839337	0.0980802
204	70.4052	0.0324211	0.0319554	0.0474071			0.0114636	0.0324211	0.0438847		0.2	68.8744	0.0313225	0.0319547	0.0441657	0.0120123	0.0313225	0.0433349		E	0.0405686	0.0885387	0.292914	0.0688394	0.0405686	0.0956833
230	59.6629	0.0250811	0.0312993	0.0267345			0.0145654	0.0250811	0.0396465		0.225	58.6356	0.0238993	0.0289382	0.0260253	0.0131116	0.0238993	0.0370108		D	0.0144024	0.00704466	0.0171505	0.00436971	0.0144024	0.0107355
255	53.2545	0.0181381	0.0176139	0.0224525			0.00618509	0.0181381	0.0243232		0.25	52.5737	0.0170308	0.015736	0.0216517	0.00511237	0.0170308	0.0221432		A	0.0643611	0.029136	0.100382	0.0447364	0.0643611	0.0434568
[truncated: 274 more rows]

## Sheet: Results 3T
Name	1											This dataset	Reference							RMS values									RMS	Row offset	7	7	7	8	8	8
[truncated: 293 more rows]

## Sheet: Results Resp-
Name	V01											This dataset	Reference							RMS values									RMS	Row offset	7	7	7	8	8	8
[truncated: 881 more rows]

[truncated: 6 more sheets: RMS vs peaks, MR2 vs MR27, Scan rescan 1wk, 1.5T vs 3T, Resp+ vs Resp-, Manual vs auto]
