# Supplementary material for: Hemodynamic forces in the left and right ventricles of the human heart using 4D flow magnetic resonance imaging: Phantom validation, reproducibility, sensitivity to respiratory gating and free analysis software
Source: PLoS One. 2018 Apr 5;13(4):e0195597. doi: 10.1371/journal.pone.0195597 (PMC5886587; doi:10.1371/journal.pone.0195597)
Supplement: S2 Appendix — Microsoft Excel files (.xlsx) containing the full data set of hemodynamic forces derived from 4D flow data in the LV and RV in all subjects (n = 23). (ZIP) [file pone.0195597.s002.zip › S2_Appendix - all data/subjects summary 171123 for paper.xlsx]

## Sheet: INFO SHEET
Hemodynamic forces in the left and right ventricles of the human heart
using 4D flow magnetic resonance imaging:
phantom validation, reproducibility,
sensitivity to respiratory gating and free analysis software
Johannes Töger1, Per M Arvidsson1, Jelena Bock1, Mikael Kanski1, Gianni Pedrizzetti2,
Marcus Carlsson1, Håkan Arheden1, Einar Heiberg1,3*
1Lund University, Skane University Hospital, Department of Clinical Sciences Lund, Clinical Physiology, Lund, Sweden
2Department of Engineering and Architecture, University of Trieste, Trieste, Italy
3Department of Biomedical Engineering, Faculty of Engineering, Lund University, Lund, Sweden
*: Corresponding author: Einar Heiberg, einar.heiberg@med.lu.se

## Sheet: Subjects
			EDV/BSA			Heart rate (bpm)
Data name	EDV (ml)	ESV (ml)	[ml/m2]	SV [ml]	EF	HR Cine	HR 4D	Age (yrs)	Gender	Weight (kg)	Length (cm)	BSA (m2)
1	136.622	50.547	85.837	86.075	0.630023	58	58	52	F	57	160	1.59164
2	247.155	110.507	112.856	136.649	0.552886	58	59	23	M	89	194	2.19
3	149.134	57.3622	85.0386	91.7722	0.615366	60	59	28	M	64	173	1.75373
4	176.102	74.3729	94.9251	101.73	0.577673	60	57	36	F	70	177	1.85517
5	171.226	74.4835	80.518	96.7421	0.564998	78	78	29	M	88	185	2.12655
7	216.44	78.6243	102.731	137.815	0.636738	57	55	25	M	85	188	2.10687
V1	182.19	63.7198	103.991	118.47	0.650256	73	68	29	F	65	170	1.75198
V2	235.381	104.697	104.582	130.684	0.555204	48	53	28	M	94	194	2.25068
V3	154.861	54.9407	92.2731	99.9207	0.645227	58	62	29	F	60	169	1.67829
V4	142.128	63.6552	81.7552	78.4725	0.552127	65	67	31	M	64	170	1.73845
V5	201.813	81.3493	103.816	120.463	0.596906	63	62	28	M	76	179	1.94394
V8	189.996	79.1684	108.027	110.828	0.583315	59	70	27	F	64	174	1.75879
V9	144.906	63.4029	99.7636	81.5026	0.562454	61	59	28	F	49	155	1.45249
V10	137.741	60.6082	88.6859	77.1327	0.559984	53	54	27	F	52	167	1.55313
J1	195	70	89.4721	125	0.641026	52	66	28	M	90	190	2.17945
J2	168	56	86.5053	112	0.666667	63	74	32	M	73	186	1.94208
J3	171	79	91.5561	92	0.538012	70	66	24	M	69	182	1.86771
J4	117	58	56.7533	59	0.504274	49	49	42	M	85	180	2.06155
J5	223	94	101.477	129	0.578475	56	57	27	M	95	183	2.19754
J6	172	61	91.417	111	0.645349	52	51	42	F	72	177	1.88149
J7	175	58	85.775	117	0.668571	47	49	46	M	81	185	2.04022
J8	112	35	69.909	77	0.6875	59	58	26	F	55	168	1.60208
J10	201	80	103.796	121	0.60199	51	57	27	M	75	180	1.93649
Mean	174.769	69.9321	92.2374	104.837	0.600653	58.6957	60.3478	31.0435	-	72.6957	177.652	1.88958
SD	35.8584	17.4439	12.9434	21.7343	0.0488993	7.77195	7.63133	7.47407	-	13.7459	10.2052	0.229864
Min	112	35	56.7533	59	0.504274	47	49	23	-	49	155	1.45249
Max	247.155	110.507	112.856	137.815	0.6875	78	78	52	-	95	194	2.25068
Median	172	63.7198	91.5561	110.828	0.596906	58	59	28	-	72	179	1.88149
	Female subjects	9	0.391304
	Male subjects	14	0.608696
