# Supplementary material for: Hemodynamic forces in the left and right ventricles of the human heart using 4D flow magnetic resonance imaging: Phantom validation, reproducibility, sensitivity to respiratory gating and free analysis software
Source: PLoS One. 2018 Apr 5;13(4):e0195597. doi: 10.1371/journal.pone.0195597 (PMC5886587; doi:10.1371/journal.pone.0195597)
Supplement: S2 Appendix — Microsoft Excel files (.xlsx) containing the full data set of hemodynamic forces derived from 4D flow data in the LV and RV in all subjects (n = 23). (ZIP) [file pone.0195597.s002.zip › S2_Appendix - all data/data hemf RV 171123 for paper.xlsx]

## Sheet: INFO SHEET
Hemodynamic forces in the left and right ventricles of the human heart
using 4D flow magnetic resonance imaging:
phantom validation, reproducibility,
sensitivity to respiratory gating and free analysis software
Johannes Töger1, Per M Arvidsson1, Jelena Bock1, Mikael Kanski1, Gianni Pedrizzetti2,
Marcus Carlsson1, Håkan Arheden1, Einar Heiberg1,3*
1Lund University, Skane University Hospital, Department of Clinical Sciences Lund, Clinical Physiology, Lund, Sweden
2Department of Engineering and Architecture, University of Trieste, Trieste, Italy
3Department of Biomedical Engineering, Faculty of Engineering, Lund University, Lund, Sweden
*: Corresponding author: Einar Heiberg, einar.heiberg@med.lu.se

## Sheet: Results manual (main)
Name	1											This dataset	Reference							RMS values									RMS	Row offset	7	7	7	8	8	8
Filename											End systole	0.399	0.393								freewall-sep	diaphragm-rvot	base-apex	2ch	3ch	4ch				Column	22	23	24	22	23	24
											End E-wave	0.644	0.664							S	0.0197254	0.0605386	0.0565531	0.0588224	0.0197254	0.0472426													Ratio RMS
Delineation:	Stack 9, sbFE/M2D/SA , RV endo, Cine auto										End diastasis	0.833	0.815							E	0.0227089	0.0374477	0.0675402	0.0336186	0.0227089	0.0350875					Systole			Diastole					Systole			Diastole
freewall-sep direction (degrees):	78	Stack 9, sbFE/M2D/SA																		D	0.00756046	0.0098571	0.0159094	0.00516128	0.00756046	0.0121526			Row	Subject	lvot sep-lat	inf-ant	base-apex	lvot sep-lat	inf-ant	base-apex			Long	Trans	Ratio	Long	Trans	Ratio		Ratio S	Ratio D
base-apex direction (degrees):	-35	Stack 5, sbFE/BH4ch																		A	0.0263601	0.0230517	0.0522838	0.0237601	0.0263601	0.0240823			1	1	0.0197254	0.0605386	0.0565531	0.0201901	0.0273777	0.0516572			0.0565531	0.0636712	1.12586	0.0516572	0.0340173	0.65852		1.12586	0.65852
											Resampled data																		52	2	0.0418509	0.157155	0.0871426	0.0431353	0.0348781	0.126302			0.0871426	0.162632	1.86628	0.126302	0.055472	0.439203		1.86628	0.439203
Non-resampled data																				Systole (S)	0.0197254	0.0605386	0.0565531	0.0588224	0.0197254	0.0472426			103	3	0.0621441	0.201731	0.135713	0.0319095	0.0341726	0.0737909			0.135713	0.211086	1.55539	0.0737909	0.0467545	0.633608		1.55539	0.633608
Time (ms)	Volume (ml)	freewall-sep (N)	diaphragm-rvot (N)	base-apex (N)			2ch (N)	3ch (N)	4ch (N)		Time (fraction of RR)	Volume (ml)	freewall-sep (N)	diaphragm-rvot (N)	base-apex (N)	2ch (N)	3ch (N)	4ch (N)		Diastole (E-D-A)	0.0201901	0.0273777	0.0516572	0.0249186	0.0201901	0.026593			154	4	0.041775	0.112898	0.0504861	0.0379326	0.0321965	0.04336			0.0504861	0.120379	2.3844	0.04336	0.0497544	1.14747		2.3844	1.14747
0	138.998	-0.0426367	0.0187735	0.0063999			0.0375768	-0.0426367	-0.00505995		0	138.998	-0.0426367	0.0187735	0.0063999	0.0375768	-0.0426367	-0.00505995											205	5	0.0889699	0.175084	0.0741148	0.0676842	0.0554689	0.0900382			0.0741148	0.196393	2.64985	0.0900382	0.0875097	0.971917		2.64985	0.971917
55.6842	130.299	-0.010743	0.0933681	0.0296962			0.0862305	-0.010743	0.0754875		0.025	134.582	-0.0259588	0.0579045	0.0186213	0.0631262	-0.0259588	0.0371674		Whole heartbeat									256	7	0.0500717	0.171739	0.111088	0.0388135	0.0387771	0.107766			0.111088	0.17889	1.61034	0.107766	0.0548648	0.509112		1.61034	0.509112
111.368	121.892	-0.01778	0.120305	0.0898691			0.113078	-0.01778	0.0952975		0.05	130.171	-0.0108584	0.0938134	0.0306793	0.0866741	-0.0108584	0.0758157											307	V01	0.0782584	0.220078	0.161358	0.0372496	0.0532731	0.0830328			0.161358	0.233578	1.44758	0.0830328	0.0650043	0.782875		1.44758	0.782875
167.053	97.6408	-0.0247617	0.0591754	0.0636805			0.0636282	-0.0247617	0.0388666		0.075	125.903	-0.0145557	0.108021	0.062229	0.100827	-0.0145557	0.0862708											358	V02	0.0543386	0.214479	0.155785	0.0433414	0.0290681	0.10345			0.155785	0.221256	1.42026	0.10345	0.0521865	0.504463		1.42026	0.504463
222.737	92.1638	-0.0125803	0.0372658	0.0862748			0.0385633	-0.0125803	0.025983		0.1	121.152	-0.0180706	0.118165	0.0890084	0.11137	-0.0180706	0.0932989											409	V03	0.0415745	0.104042	0.0882637	0.0390125	0.0225865	0.0563481			0.0882637	0.112041	1.26938	0.0563481	0.0450791	0.80001		1.26938	0.80001
278.421	73.9015	-0.0023143	0.0149866	0.0636361			0.0141359	-0.0023143	0.0118217		0.125	108.841	-0.0221868	0.0851111	0.0752625	0.0848017	-0.0221868	0.062615		Peak values									460	V04	0.0321957	0.102956	0.0844958	0.0303034	0.0394518	0.0773077			0.0844958	0.107873	1.27666	0.0773077	0.0497468	0.643491		1.27666	0.643491
334.105	69.5354	-0.0028942	-0.00610236	0.0298677			-0.00383773	-0.0028942	-0.00673193		0.15	97.3899	-0.0241757	0.0581237	0.0647834	0.0624244	-0.0241757	0.0382487			freewall-sep	diaphragm-rvot	base-apex	2ch	3ch	4ch			511	V05	0.07693	0.209127	0.169554	0.0390026	0.0353604	0.0801407			0.169554	0.222828	1.3142	0.0801407	0.0526456	0.656915		1.3142	0.656915
389.789	65.055	-0.00884	-0.0249738	-0.0121076			-0.0172079	-0.00884	-0.0260479		0.175	94.6096	-0.0178615	0.0467768	0.0765693	0.0494407	-0.0178615	0.0315792		S	0.0426367	0.120305	0.0898691	0.113078	0.0426367	0.0952975			562	V08	0.0411428	0.139386	0.0985817	0.0398008	0.0216415	0.0849129			0.0985817	0.145332	1.47423	0.0849129	0.0453041	0.533536		1.47423	0.533536
445.474	71.2294	-0.00802058	-0.0111239	-0.0319951			-0.00562335	-0.00802058	-0.0136439		0.2	91.0485	-0.0118432	0.0356942	0.0848138	0.0368337	-0.0118432	0.0249905		E	0.0401085	0.0589391	0.0996233	0.0537447	0.0401085	0.0483408			613	V09	0.0431133	0.0949295	0.0723282	0.0339264	0.021418	0.0654474			0.0723282	0.104261	1.4415	0.0654474	0.0401214	0.613033		1.4415	0.613033
501.158	88.2271	0.0193886	0.0341842	-0.000225685			0.0199101	0.0193886	0.0392987		0.225	81.778	-0.00627082	0.0236927	0.0730641	0.023654	-0.00627082	0.0173831		D	0.0137259	0.0172667	0.022621	0.00809047	0.0137259	0.0218164			664	V10	0.0416891	0.0906465	0.0744889	0.0170928	0.0196155	0.0574582			0.0744889	0.0997735	1.33944	0.0574582	0.0260179	0.452815		1.33944	0.452815
556.842	106.559	0.0401085	-0.0257349	0.0996233			-0.0423414	0.0401085	-0.00223283		0.25	73.5682	-0.00236169	0.0132873	0.0609255	0.012688	-0.00236169	0.0103263		A	0.043209	0.0388264	0.070442	0.0294525	0.043209	0.0377967			715	J01	0.0516263	0.202995	0.194397	0.0499923	0.0527819	0.105163			0.194397	0.209457	1.07747	0.105163	0.0726991	0.691302		1.07747	0.691302
612.526	117.441	0.00540392	-0.0589391	0.0986433			-0.0537447	0.00540392	-0.0483408		0.275	71.3519	-0.00266385	0.0023631	0.0434586	0.00337844	-0.00266385	0.000714589											766	J02	0.087298	0.213614	0.111246	0.071775	0.0414571	0.0958864			0.111246	0.230763	2.07435	0.0958864	0.0828875	0.864435		2.07435	0.864435
668.21	119.896	-0.0223678	-0.03979	0.0461448			-0.0232751	-0.0223678	-0.0456431		0.3	69.125	-0.00347395	-0.00794149	0.0257931	-0.00514055	-0.00347395	-0.0086145		Systole (S)	0.0426367	0.120305	0.0898691	0.113078	0.0426367	0.0952975			817	J03	0.0636068	0.139721	0.134226	0.0380785	0.0321357	0.0913543			0.134226	0.153518	1.14373	0.0913543	0.0498265	0.54542		1.14373	0.54542
723.895	117.939	-0.0137259	-0.0172667	0.022621			-0.00809047	-0.0137259	-0.0218164		0.325	66.8506	-0.00655858	-0.0177294	0.00405215	-0.0120748	-0.00655858	-0.0186334		Diastole (E-D-A)	0.043209	0.0589391	0.0996233	0.0537447	0.043209	0.0483408			868	J04	0.0839322	0.19933	0.170461	0.0645947	0.0651924	0.110261			0.170461	0.21628	1.2688	0.110261	0.0917743	0.832339		1.2688	0.832339
779.579	115.92	-0.00287111	-0.0086815	0.0195916			-0.00608292	-0.00287111	-0.00895403		0.35	65.7149	-0.00876617	-0.0236278	-0.0140779	-0.0160792	-0.00876617	-0.0248453											919	J05	0.0487181	0.232181	0.116749	0.05526	0.0443834	0.0870372			0.116749	0.237237	2.03202	0.0870372	0.070877	0.814331		2.03202	0.814331
835.263	113.296	-0.00411274	-0.0038661	0.0105277			-0.00129168	-0.00411274	-0.00540443		0.375	68.8492	-0.00837055	-0.016796	-0.0239437	-0.0103606	-0.00837055	-0.0187311		Whole heartbeat	0.043209	0.120305	0.0996233	0.113078	0.043209	0.0952975			970	J06	0.0514332	0.146049	0.0928821	0.0356635	0.0320137	0.050095			0.0928821	0.154841	1.66707	0.050095	0.0479246	0.956674		1.66707	0.956674
890.947	113.088	-0.00388367	-0.000442513	-0.00246373			0.00155858	-0.00388367	-0.00232509		0.4	73.0409	-0.00563751	-0.00717531	-0.0293323	-0.00339523	-0.00563751	-0.00903274											1021	J07	0.0621907	0.209011	0.155843	0.0476902	0.0503113	0.0822102			0.155843	0.218067	1.39927	0.0822102	0.0693223	0.843232		1.39927	0.843232
946.631	115.255	0.0121621	0.00450314	-0.000633558			-0.00218121	0.0121621	0.00998076		0.425	80.7243	0.00589723	0.0119068	-0.0161206	0.00736294	0.00589723	0.0132602											1072
1002.32	138.029	0.043209	-0.00814742	0.0569062			-0.0286604	0.043209	0.0145486		0.45	88.4219	0.0195786	0.0336687	0.000654764	0.0193686	0.0195786	0.0389473											1123	J09	0.0468594	0.135857	0.0792221	0.0251309	0.0216502	0.0678349			0.0792221	0.143712	1.81404	0.0678349	0.0331706	0.488991		1.81404	0.488991
1058	143.888	-0.0083442	-0.0388264	0.070442			-0.0294525	-0.0083442	-0.0377967		0.475	96.7084	0.028261	0.00932869	0.0416978	-0.00605163	0.028261	0.0222093											1174	J10	0.0661438	0.113381	0.125064	0.0289868	0.0305126	0.0853884			0.125064	0.131264	1.04958	0.0853884	0.0420863	0.492881		1.04958	0.492881
											0.5	104.995	0.0381167	-0.0197233	0.0897638	-0.0361392	0.0381167	0.00197747												M	0.0554603	0.158562	0.113045	0.0407203	0.0363358	0.0815757										1.55225	0.690286
											0.525	110.549	0.0282167	-0.0372535	0.099504	-0.0463708	0.0282167	-0.0181541												SD	0.0182279	0.050573	0.0403694	0.0139407	0.0124481	0.021393										0.416635	0.190039
											0.55	115.468	0.0122278	-0.0525003	0.0989743	-0.0515804	0.0122278	-0.0393527
											0.575	118.106	-0.00200319	-0.0538364	0.0846487	-0.0456221	-0.00200319	-0.0476253											Peaks	Row offset	21	21	21	22	22	22
											0.6	119.216	-0.0145553	-0.0451817	0.0609211	-0.0318508	-0.0145553	-0.0464061												Column	22	23	24	22	23	24
											0.625	119.554	-0.0208372	-0.0357997	0.0419776	-0.0205849	-0.0208372	-0.0414221																					Ratio peaks
											0.65	118.669	-0.0169184	-0.025586	0.0313101	-0.0136989	-0.0169184	-0.0306173													Systole			Diastole					Systole			Diastole
											0.675	117.625	-0.0120152	-0.015914	0.0221442	-0.00777431	-0.0120152	-0.0197895											Row	Subject	lvot sep-lat	inf-ant	base-apex	lvot sep-lat	inf-ant	base-apex			Long	Trans	Ratio	Long	Trans	Ratio		Ratio S	Ratio D
											0.7	116.362	-0.00521464	-0.0105354	0.0202466	-0.00651662	-0.00521464	-0.0117313											1	1	0.0426367	0.120305	0.0898691	0.043209	0.0589391	0.0996233			0.0898691	0.120305	1.33867	0.0996233	0.0589391	0.591619		1.33867	0.591619
											0.725	114.852	-0.00338377	-0.00669576	0.0158542	-0.00410676	-0.00338377	-0.00749053											52	2	0.066337	0.303661	0.144474	0.0810268	0.0840029	0.306592			0.144474	0.303661	2.10183	0.306592	0.0840029	0.273989		2.10183	0.273989
											0.75	113.289	-0.00410525	-0.00375337	0.0101001	-0.00119792	-0.00410525	-0.00530316											103	3	0.110503	0.335589	0.234822	0.0610313	0.104383	0.173206			0.234822	0.335589	1.42912	0.173206	0.104383	0.602654		1.42912	0.602654
											0.775	113.159	-0.0039618	-0.00160968	0.00196523	0.000586842	-0.0039618	-0.00337485											154	4	0.0704759	0.227355	0.0822687	0.0904554	0.104035	0.108079			0.0822687	0.227355	2.76356	0.108079	0.104035	0.962587		2.76356	0.962587
											0.8	113.705	0.00061969	0.000945567	-0.00195015	0.000509055	0.00061969	0.00112875											205	5	0.199302	0.340472	0.120298	0.11376	0.13593	0.176259			0.120298	0.340472	2.83023	0.176259	0.13593	0.771194		2.83023	0.771194
											0.825	114.91	0.00956278	0.00370193	-0.000930079	-0.00157541	0.00956278	0.00798737											256	7	0.0880859	0.295893	0.178406	0.0920939	0.114207	0.287347			0.178406	0.295893	1.65854	0.287347	0.114207	0.397454		1.65854	0.397454
											0.85	121.903	0.0202475	0.0012723	0.0141953	-0.00902202	0.0202475	0.0112257											307	V01	0.145101	0.453379	0.332306	0.0794876	0.109131	0.173665			0.332306	0.453379	1.36434	0.173665	0.109131	0.628399		1.36434	0.628399
											0.875	132.181	0.0343357	-0.00447302	0.0403168	-0.0210416	0.0343357	0.0132941											358	V02	0.0936052	0.430157	0.350072	0.0934019	0.0680699	0.240844			0.350072	0.430157	1.22877	0.240844	0.0680699	0.28263		1.22877	0.28263
											0.9	139.169	0.0335178	-0.0139238	0.0594692	-0.0288173	0.0335178	0.00470057											409	V03	0.0853383	0.182761	0.171795	0.0934534	0.0573761	0.135132			0.171795	0.182761	1.06383	0.135132	0.0573761	0.424593		1.06383	0.424593
											0.925	141.813	0.0104056	-0.027682	0.065546	-0.0291761	0.0104056	-0.0187704											460	V04	0.0595049	0.202873	0.148338	0.0688371	0.0861388	0.167468			0.148338	0.202873	1.36764	0.167468	0.0861388	0.51436		1.36764	0.51436
											0.95	144.458	-0.0135923	-0.0419434	0.0718073	-0.0295279	-0.0135923	-0.0431201											511	V05	0.135577	0.423406	0.287684	0.0908604	0.108044	0.177995			0.287684	0.423406	1.47178	0.177995	0.108044	0.607007		1.47178	0.607007
											0.975	147.102	-0.038476	-0.056708	0.0782532	-0.0298725	-0.038476	-0.0683485											562	V08	0.093523	0.290001	0.161353	0.096778	0.0558914	0.195285			0.161353	0.290001	1.79731	0.195285	0.0558914	0.286204		1.79731	0.286204
																													613	V09	0.0790711	0.19051	0.118217	0.0788211	0.0506725	0.167187			0.118217	0.19051	1.61153	0.167187	0.0506725	0.303088		1.61153	0.303088
																													664	V10	0.0775651	0.193921	0.111848	0.034423	0.0506825	0.154391			0.111848	0.193921	1.7338	0.154391	0.0506825	0.328273		1.7338	0.328273
Name	2											This dataset	Reference							RMS values									715	J01	0.0869871	0.333018	0.356333	0.102811	0.0937753	0.215661			0.356333	0.333018	0.934572	0.215661	0.0937753	0.434827		0.934572	0.434827
Filename											End systole	0.4	0.393								freewall-sep	diaphragm-rvot	base-apex	2ch	3ch	4ch			766	J02	0.189039	0.401211	0.186085	0.127141	0.079461	0.19656			0.186085	0.401211	2.15606	0.19656	0.079461	0.404257		2.15606	0.404257
											End E-wave	0.686	0.664							S	0.0418509	0.157155	0.0871426	0.131277	0.0418509	0.143835			817	J03	0.102779	0.261765	0.250012	0.07693	0.0737847	0.203424			0.250012	0.261765	1.04701	0.203424	0.0737847	0.362714		1.04701	0.362714
Delineation:	Stack 5, sbFE/M2D/SA , RV endo, Short-axis general										End diastasis	0.866	0.815							E	0.0555338	0.0485895	0.17618	0.0331898	0.0555338	0.063102			868	J04	0.22632	0.386157	0.34811	0.148289	0.114831	0.259492			0.34811	0.386157	1.1093	0.259492	0.114831	0.442524		1.1093	0.442524
freewall-sep direction (degrees):	76	Stack 5, sbFE/M2D/SA																		D	0.00502836	0.0101673	0.0234225	0.0101716	0.00502836	0.00801523			919	J05	0.0890786	0.442111	0.2201	0.0997691	0.0985247	0.209358			0.2201	0.442111	2.00868	0.209358	0.0985247	0.470604		2.00868	0.470604
base-apex direction (degrees):	50	Stack 6, sbFE/BH4ch																		A	0.0386539	0.00530591	0.0361552	0.0201861	0.0386539	0.01954			970	J06	0.0855706	0.315137	0.14046	0.103577	0.0872396	0.110407			0.14046	0.315137	2.2436	0.110407	0.0872396	0.790166		2.2436	0.790166
											Resampled data																		1021	J07	0.14285	0.433301	0.284449	0.130781	0.102098	0.197883			0.284449	0.433301	1.5233	0.197883	0.102098	0.515951		1.5233	0.515951
Non-resampled data																				Systole (S)	0.0418509	0.157155	0.0871426	0.131277	0.0418509	0.143835			1072
Time (ms)	Volume (ml)	freewall-sep (N)	diaphragm-rvot (N)	base-apex (N)			2ch (N)	3ch (N)	4ch (N)		Time (fraction of RR)	Volume (ml)	freewall-sep (N)	diaphragm-rvot (N)	base-apex (N)	2ch (N)	3ch (N)	4ch (N)		Diastole (E-D-A)	0.0431353	0.0348781	0.126302	0.025804	0.0431353	0.0457079			1123	J09	0.0776956	0.267298	0.131891	0.059715	0.0511334	0.163916			0.131891	0.267298	2.02666	0.163916	0.0511334	0.311949		2.02666	0.311949
0	246.245	-0.0401441	-0.00252475	0.0156097			0.0178855	-0.0401441	-0.0222586		0	246.245	-0.0401441	-0.00252475	0.0156097	0.0178855	-0.0401441	-0.0222586											1174	J10	0.108423	0.1985	0.23075	0.0743697	0.098254	0.247388			0.23075	0.1985	0.860239	0.247388	0.098254	0.397166		0.860239	0.397166
27.8974	239.715	-0.0589649	0.0138913	0.0435383			0.0415127	-0.0589649	-0.0174522		0.025	239.613	-0.0586606	0.0140061	0.0442314	0.04146	-0.0586606	-0.0172006		Whole heartbeat	0.0426262	0.103	0.112289	0.0853991	0.0426262	0.0976163				M	0.106755	0.305599	0.203476	0.0887401	0.0863742	0.189877										1.63784	0.482792
55.7948	233.97	-0.0422463	0.0201761	0.0815078			0.0385961	-0.0422463	-0.00365016		0.05	233.822	-0.0410491	0.0226424	0.0821758	0.0401334	-0.0410491	-0.000915647												SD	0.0463835	0.098114	0.0878259	0.0267143	0.0244166	0.0536008										0.539796	0.181298
83.6922	229.82	-0.00920336	0.0882159	0.0999123			0.0809988	-0.00920336	0.0717955		0.075	229.727	-0.00611739	0.094564	0.0992507	0.0849534	-0.00611739	0.078836
111.59	228.077	0.0481329	0.206157	0.0876144			0.154471	0.0481329	0.202604		0.1	227.317	0.0492508	0.209943	0.083707	0.15719	0.0492508	0.206441
139.487	217.402	0.0630411	0.256554	0.0349854			0.190662	0.0630411	0.253703		0.125	215.879	0.0589222	0.260916	0.0351114	0.196499	0.0589222	0.255421		Peak values
167.384	200.3	0.0197709	0.30054	0.0360995			0.25039	0.0197709	0.270161		0.15	198.817	0.0171329	0.301044	0.0407895	0.252145	0.0171329	0.269278			freewall-sep	diaphragm-rvot	base-apex	2ch	3ch	4ch
195.282	186.42	-0.00345939	0.303661	0.0770919			0.264707	-0.00345939	0.261248		0.175	186.294	-0.00695248	0.291632	0.0811243	0.256037	-0.00695248	0.249084		S	0.066337	0.303661	0.144474	0.264707	0.066337	0.270161
223.179	185.407	-0.0313416	0.207634	0.109278			0.195487	-0.0313416	0.164146		0.2	184.003	-0.0335121	0.190604	0.112064	0.181824	-0.0335121	0.148312		E	0.0810268	0.0840029	0.306592	0.05937	0.0810268	0.109511
251.077	175.552	-0.0457981	0.093099	0.127665			0.103525	-0.0457981	0.0577269		0.225	174.577	-0.0491976	0.0789064	0.130462	0.0929338	-0.0491976	0.0437362		D	0.00959087	0.0180702	0.0304744	0.0167373	0.00959087	0.0145612
278.974	169.465	-0.066337	0.00706196	0.144474			0.0392844	-0.066337	-0.0270528		0.25	167.707	-0.064403	-0.00275627	0.141414	0.0298145	-0.064403	-0.0345885		A	0.0599246	0.006708	0.0500266	0.0266952	0.0599246	0.0352975
306.871	159.596	-0.0558168	-0.0454142	0.127715			-0.0114215	-0.0558168	-0.0672382		0.275	155.442	-0.0505235	-0.047519	0.116773	-0.0158909	-0.0505235	-0.0664144
334.769	138.395	-0.0309505	-0.0543173	0.0761352			-0.0315649	-0.0309505	-0.0625154		0.3	141.521	-0.0307443	-0.0626598	0.0686223	-0.0388929	-0.0307443	-0.0696372		Systole (S)	0.066337	0.303661	0.144474	0.264707	0.066337	0.270161
362.666	153.021	-0.0296423	-0.0960541	0.0374758			-0.068364	-0.0296423	-0.0980065		0.325	154.706	-0.0284051	-0.101199	0.0214644	-0.0734385	-0.0284051	-0.101844		Diastole (E-D-A)	0.0810268	0.0840029	0.306592	0.05937	0.0810268	0.109511
390.564	160.298	-0.0240551	-0.118912	-0.0342359			-0.0909532	-0.0240551	-0.115008		0.35	162.924	-0.0271267	-0.120532	-0.0530182	-0.0908206	-0.0271267	-0.117947
418.461	170.831	-0.0368941	-0.125345	-0.113103			-0.0901051	-0.0368941	-0.126999		0.375	177.348	-0.0366354	-0.115749	-0.115069	-0.0819239	-0.0366354	-0.118559		Whole heartbeat	0.0810268	0.303661	0.306592	0.264707	0.0810268	0.270161
446.358	195.225	-0.035297	-0.0840029	-0.119577			-0.0551001	-0.035297	-0.0903971		0.4	197.367	-0.0193029	-0.0628531	-0.0842724	-0.044781	-0.0193029	-0.0640839
474.256	202.474	0.0202634	-0.0104971	0.00310575			-0.0192225	0.0202634	0.00104092		0.425	207.344	0.0403743	0.00313339	0.0621771	-0.0174735	0.0403743	0.0229008
502.153	216.355	0.0800144	0.0300724	0.178781			-0.0139637	0.0800144	0.0660507		0.45	223.906	0.0805376	0.0210985	0.219557	-0.021997	0.0805376	0.0585406
530.051	234.946	0.0810268	0.00676316	0.283357			-0.0346564	0.0810268	0.0463706		0.475	244.815	0.0703399	-0.0114579	0.294135	-0.0450928	0.0703399	0.0252471
557.948	256.329	0.0564368	-0.0346006	0.306592			-0.0581834	0.0564368	-0.00174663		0.5	255.92	0.0167738	-0.0582093	0.289503	-0.0587977	0.0167738	-0.0420239
585.845	255.538	-0.0201814	-0.080206	0.27358			-0.05937	-0.0201814	-0.0795511		0.525	254.497	-0.0508604	-0.0823523	0.235806	-0.045889	-0.0508604	-0.0967494
613.743	253.718	-0.0736279	-0.0839433	0.207767			-0.0358831	-0.0736279	-0.109511		0.55	252.397	-0.0769196	-0.0677563	0.173909	-0.0202188	-0.0769196	-0.0971387
641.64	251.614	-0.0788548	-0.0582295	0.153981			-0.0110008	-0.0788548	-0.0898556		0.575	250.492	-0.0661906	-0.0436696	0.112057	-0.00472379	-0.0661906	-0.0709144
669.538	249.972	-0.060349	-0.0369541	0.0927201			-0.00182854	-0.060349	-0.0621777		0.6	248.387	-0.0483926	-0.0281368	0.0521877	-0.00017089	-0.0483926	-0.0485634
697.435	247.826	-0.04419	-0.0250378	0.0379431			0.000411391	-0.04419	-0.0437784		0.625	247.009	-0.0360301	-0.0146577	0.00800382	0.00532106	-0.0360301	-0.0307091
725.332	246.796	-0.0339172	-0.0119701	0.000251979			0.00659242	-0.0339172	-0.027325		0.65	246.995	-0.0222564	-0.00466746	-0.0104407	0.00708603	-0.0222564	-0.0151704
753.23	247.03	-0.0201806	-0.00336751	-0.0123441			0.007174	-0.0201806	-0.0130066		0.675	248.616	-0.00996925	0.0100401	-0.020158	0.0136796	-0.00996925	0.00371059
781.127	248.674	-0.00959087	0.0105368	-0.0204475			0.0139208	-0.00959087	0.00432992		0.7	248.356	-0.00164635	0.0174579	-0.0299219	0.0159422	-0.00164635	0.0142959
809.025	248.357	-0.00217611	0.0180702	-0.0304744			0.0167373	-0.00217611	0.0145612		0.725	248.13	0.00156868	0.0114318	-0.0200216	0.00911605	0.00156868	0.0106845
836.922	248.349	0.00120822	0.0141599	-0.0269454			0.0116588	0.00120822	0.012867		0.75	246.542	0.00294988	0.00330169	0.00383915	0.00138458	0.00294988	0.00433446
864.819	247.72	0.00224038	0.00634709	-0.00711676			0.00437648	0.00224038	0.00661686		0.775	245.163	0.00398439	-0.00196327	0.0228831	-0.0036924	0.00398439	0.000291989
892.717	245.541	0.00354733	0.000737114	0.0130652			-0.00113514	0.00354733	0.00241195		0.8	245.515	0.00644821	-0.00577378	0.0288898	-0.00822427	0.00644821	-0.0017763
920.614	245.026	0.00414363	-0.00294619	0.0264569			-0.00462339	0.00414363	-0.00047976		0.825	246.509	0.0138681	-0.00665846	0.0238116	-0.0127004	0.0138681	0.00116771
948.512	245.555	0.00663612	-0.00600431	0.0290882			-0.00851806	0.00663612	-0.00188193		0.85	247.219	0.0240841	-0.00649173	0.0248354	-0.0176641	0.0240841	0.00641979
976.409	246.581	0.0144169	-0.006708	0.0234112			-0.0130178	0.0144169	0.0013991		0.875	247.351	0.0371242	-0.00468384	0.0310304	-0.0226183	0.0371242	0.0145059
1004.31	247.557	0.0292171	-0.00637706	0.0255917			-0.0201313	0.0292171	0.00908582		0.9	247.829	0.0510723	-0.00110284	0.0409559	-0.0264914	0.0510723	0.0245811
1032.2	247.013	0.0500854	-0.00190818	0.039946			-0.0266952	0.0500854	0.0233902		0.925	253.579	0.0581859	0.00472873	0.0482438	-0.0249978	0.0581859	0.0331881
1060.1	254.952	0.0599246	0.00616065	0.0500266			-0.024627	0.0599246	0.0352975		0.95	257.109	0.0367486	0.000774926	0.0418758	-0.0177032	0.0367486	0.0190453
1088	258.864	0.0175963	-0.00367484	0.0351372			-0.0119808	0.0175963	0.00561554		0.975	259.943	0.00569769	-0.00643905	0.0309493	-0.00842527	0.00569769	-0.00272758
Name	3											This dataset	Reference							RMS values
Filename											End systole	0.374	0.393								freewall-sep	diaphragm-rvot	base-apex	2ch	3ch	4ch
											End E-wave	0.684	0.664							S	0.0621441	0.201731	0.135713	0.194516	0.0621441	0.158548
Delineation:	Stack 9, sbFE/M2D/SA , RV endo, Cine manual										End diastasis	0.831	0.815							E	0.0335676	0.0435606	0.0959742	0.0285754	0.0335676	0.0509227
freewall-sep direction (degrees):	81	Stack 9, sbFE/M2D/SA																		D	0.00541591	0.0123183	0.00955982	0.0103869	0.00541591	0.0115926
base-apex direction (degrees):	-50	Stack 5, sbFE/BH4ch																		A	0.0420935	0.024549	0.0513738	0.0118508	0.0420935	0.0406137
											Resampled data
Non-resampled data																				Systole (S)	0.0621441	0.201731	0.135713	0.194516	0.0621441	0.158548
Time (ms)	Volume (ml)	freewall-sep (N)	diaphragm-rvot (N)	base-apex (N)			2ch (N)	3ch (N)	4ch (N)		Time (fraction of RR)	Volume (ml)	freewall-sep (N)	diaphragm-rvot (N)	base-apex (N)	2ch (N)	3ch (N)	4ch (N)		Diastole (E-D-A)	0.0319095	0.0341726	0.0737909	0.0220047	0.0319095	0.0421492
0	165.711	-0.0295636	-0.0136713	0.0148951			0.00294219	-0.0295636	-0.0266214		0	165.711	-0.0295636	-0.0136713	0.0148951	0.00294219	-0.0295636	-0.0266214
26.5641	157.8	-0.00648052	0.105543	0.0610108			0.0946426	-0.00648052	0.0881623		0.025	158.182	-0.0075464	0.100052	0.0588894	0.0904213	-0.0075464	0.0828747		Whole heartbeat	0.0456573	0.126454	0.101538	0.12038	0.0456573	0.102649
53.1282	155.135	0.0131456	0.275294	0.0763109			0.231838	0.0131456	0.244984		0.05	155.392	0.0112773	0.259137	0.0748561	0.218781	0.0112773	0.230058
79.6923	152.191	0.0015837	0.335589	0.102562			0.289836	0.0015837	0.29142		0.075	152.618	0.00323352	0.327001	0.0988215	0.281574	0.00323352	0.284808
106.256	143.446	-0.0634416	0.324782	0.172079			0.31299	-0.0634416	0.249549		0.1	145.137	-0.0514842	0.326953	0.159353	0.308891	-0.0514842	0.257407
132.821	127.604	-0.101473	0.330158	0.234822			0.336662	-0.101473	0.235189		0.125	131.434	-0.0933043	0.329797	0.221516	0.332265	-0.0933043	0.238961		Peak values
159.385	114.663	-0.0821701	0.280391	0.200917			0.283911	-0.0821701	0.201741		0.15	118.417	-0.0875599	0.294449	0.210518	0.29878	-0.0875599	0.21122			freewall-sep	diaphragm-rvot	base-apex	2ch	3ch	4ch
185.949	104.743	-0.110503	0.236761	0.218285			0.260293	-0.110503	0.14979		0.175	108.1	-0.101666	0.251116	0.213144	0.268306	-0.101666	0.16664		S	0.110503	0.335589	0.234822	0.336662	0.110503	0.29142
212.513	97.9649	-0.0954109	0.149162	0.19196			0.176884	-0.0954109	0.0814728		0.2	100.586	-0.101118	0.181857	0.201941	0.208051	-0.101118	0.106934		E	0.0571229	0.104383	0.173206	0.0756336	0.0571229	0.105163
239.077	88.7937	-0.0856254	0.075439	0.164061			0.108145	-0.0856254	0.0225195		0.225	92.7842	-0.0898615	0.106	0.175948	0.136729	-0.0898615	0.0468679		D	0.0117197	0.0187449	0.0185039	0.0160365	0.0117197	0.0164304
265.641	80.2597	-0.0591543	-0.00969786	0.103334			0.0211785	-0.0591543	-0.0379757		0.25	84.3855	-0.0714676	0.0293943	0.131499	0.0611901	-0.0714676	-0.0102776		A	0.0610313	0.0400269	0.0883088	0.0181193	0.0610313	0.0603415
292.205	75.0951	-0.0418961	-0.0488851	0.0632981			-0.0213877	-0.0418961	-0.0632838		0.275	77.8416	-0.0508438	-0.0287268	0.0840179	0.000543724	-0.0508438	-0.0503
318.769	76.0321	-0.0234484	-0.0730501	0.0120612			-0.0515391	-0.0234484	-0.0749875		0.3	75.4885	-0.0342078	-0.0589601	0.0419426	-0.033957	-0.0342078	-0.0681648		Systole (S)	0.110503	0.335589	0.234822	0.336662	0.110503	0.29142
345.333	71.8749	-0.0227836	-0.100932	-0.0280872			-0.076018	-0.0227836	-0.0988015		0.325	74.4877	-0.0232098	-0.0838388	-0.00338725	-0.0610016	-0.0232098	-0.0842114		Diastole (E-D-A)	0.0610313	0.104383	0.173206	0.0756336	0.0610313	0.105163
371.897	71.7653	-0.0281838	-0.124843	-0.0618904			-0.0940254	-0.0281838	-0.122209		0.35	71.8395	-0.0245305	-0.108667	-0.0390222	-0.0818432	-0.0245305	-0.106374
398.462	74.2974	-0.0295296	-0.104383	-0.0640174			-0.0756336	-0.0295296	-0.105163		0.375	72.4611	-0.0285513	-0.119389	-0.0624753	-0.0891186	-0.0285513	-0.11767		Whole heartbeat	0.110503	0.335589	0.234822	0.336662	0.110503	0.29142
425.026	78.0657	-0.00988218	-0.0472121	-0.0291387			-0.0359458	-0.00988218	-0.045828		0.4	75.3536	-0.0242285	-0.0889666	-0.0546123	-0.0649331	-0.0242285	-0.0891616
451.59	90.9089	0.0254962	0.0199393	0.0105127			0.00451981	0.0254962	0.030016		0.425	83.5139	0.00384865	-0.0213113	-0.013852	-0.0203805	0.00384865	-0.0165318
478.154	98.1648	0.0457869	0.0661238	0.0813161			0.0343714	0.0457869	0.0801583		0.45	95.0311	0.0366926	0.0453688	0.0494685	0.0209442	0.0366926	0.0576368
504.718	103.596	0.0396672	0.0647255	0.137121			0.0362203	0.0396672	0.0758876		0.475	102.032	0.0415225	0.0651826	0.120499	0.0356885	0.0415225	0.077211
531.282	110.966	0.0142044	0.032671	0.173206			0.0211916	0.0142044	0.0353961		0.5	109.904	0.0181042	0.0375888	0.167792	0.0235009	0.0181042	0.0416051
557.846	115.073	-0.0131283	-0.00660794	0.161923			0.000841528	-0.0131283	-0.0122868		0.525	115.072	-0.0131241	-0.00660192	0.161925	0.00084463	-0.0131241	-0.0122795
584.41	127.07	-0.0340525	-0.0203668	0.128026			-0.000611843	-0.0340525	-0.0346643		0.55	128.661	-0.036475	-0.0200757	0.123307	0.000851475	-0.036475	-0.0356235
610.974	138.133	-0.0519259	-0.0180623	0.0919632			0.0103206	-0.0519259	-0.0416053		0.575	138.508	-0.0534119	-0.0164157	0.0840205	0.0124895	-0.0534119	-0.0409224
637.538	139.436	-0.0571229	-0.0122992	0.0641622			0.01791	-0.0571229	-0.0392129		0.6	140.617	-0.0496992	-0.0127298	0.05706	0.0138252	-0.0496992	-0.035874
664.102	142.173	-0.0397193	-0.0133054	0.0475103			0.00833689	-0.0397193	-0.0313826		0.625	142.724	-0.0264273	-0.0129727	0.0403445	0.00197901	-0.0264273	-0.0244483
690.667	143.13	-0.0165561	-0.0127254	0.0350223			-0.00274237	-0.0165561	-0.0192985		0.65	143.678	-0.00733332	-0.0147435	0.0275133	-0.00910156	-0.00733332	-0.016435
717.231	143.892	-0.00371701	-0.0155348	0.0245688			-0.0115949	-0.00371701	-0.0153119		0.675	145.588	-0.00110559	-0.0180581	0.0198034	-0.0150859	-0.00110559	-0.0161915
743.795	146.043	-0.000393878	-0.0187449	0.0185039			-0.0160365	-0.000393878	-0.0164304		0.7	146.628	-0.00244312	-0.0170369	0.0140492	-0.0135329	-0.00244312	-0.0159759
770.359	146.811	-0.003087	-0.0165001	0.0126493			-0.012746	-0.003087	-0.015833		0.725	147.999	-0.00378168	-0.0130179	0.00729622	-0.00938301	-0.00378168	-0.0131645
796.923	148.427	-0.00403424	-0.0117505	0.00534842			-0.00815903	-0.00403424	-0.0121933		0.75	148.926	-0.00231326	-0.00995003	0.00159663	-0.00746044	-0.00231326	-0.00977355
823.487	149.131	-0.00160301	-0.00920703	4.84675e-05			-0.00717199	-0.00160301	-0.008775		0.775	147.789	0.00167444	-0.00837592	-0.00134015	-0.00809098	0.00167444	-0.00641654
850.051	147.164	0.00317977	-0.0079938	-0.00197788			-0.0085127	0.00317977	-0.00533293		0.8	153.838	0.00865954	-0.00305384	-0.00306091	-0.00697455	0.00865954	0.00168499
876.615	157.339	0.0117197	-0.000278333	-0.00366365			-0.00610084	0.0117197	0.00561891		0.825	156.353	0.0224971	0.00584337	-0.00410598	-0.00618797	0.0224971	0.016309
903.179	155.71	0.0294478	0.00979179	-0.00439116			-0.00624395	0.0294478	0.0232038		0.85	153.531	0.0391939	0.0143314	0.00500389	-0.00718557	0.0391939	0.0320084
929.744	151.512	0.047972	0.0184216	0.0134774			-0.0080324	0.047972	0.0399395		0.875	152.581	0.0466797	0.0144777	0.0336405	-0.0108018	0.0466797	0.0358779
956.308	153.984	0.044949	0.00921489	0.0605314			-0.0144941	0.044949	0.0304547		0.9	154.303	0.0314807	-3.70327e-06	0.0701041	-0.0157435	0.0314807	0.0157372
982.872	154.905	0.00586453	-0.0175364	0.0883088			-0.0181193	0.00586453	-0.0122548		0.925	158.043	-0.00564247	-0.0230778	0.0820511	-0.0171648	-0.00564247	-0.0228072
1009.44	167.002	-0.0410251	-0.0400269	0.0624329			-0.0141519	-0.0410251	-0.0551768		0.95	168.476	-0.0443612	-0.0391135	0.0548394	-0.0116927	-0.0443612	-0.0560539
1036	175.522	-0.0610313	-0.0344399	0.0165635			0.000689802	-0.0610313	-0.0603415		0.975	176.259	-0.0628434	-0.0339219	0.0123725	0.00204443	-0.0628434	-0.0607988
Name	4											This dataset	Reference							RMS values
Filename											End systole	0.4	0.393								freewall-sep	diaphragm-rvot	base-apex	2ch	3ch	4ch
											End E-wave	0.664	0.664							S	0.041775	0.112898	0.0504861	0.0955178	0.041775	0.104249
Delineation:	Stack 5, sbFE/M2D/SA , RV endo, General										End diastasis	0.832	0.815							E	0.0493863	0.0456874	0.0573108	0.0320291	0.0493863	0.0576598
freewall-sep direction (degrees):	74	Stack 5, sbFE/M2D/SA																		D	0.00651246	0.00294856	0.0223421	0.00558373	0.00651246	0.00175167
base-apex direction (degrees):	-51	Stack 6, sbFE/BH4ch																		A	0.0351359	0.0175931	0.0302713	0.00723555	0.0351359	0.032081
											Resampled data
Non-resampled data																				Systole (S)	0.041775	0.112898	0.0504861	0.0955178	0.041775	0.104249
Time (ms)	Volume (ml)	freewall-sep (N)	diaphragm-rvot (N)	base-apex (N)			2ch (N)	3ch (N)	4ch (N)		Time (fraction of RR)	Volume (ml)	freewall-sep (N)	diaphragm-rvot (N)	base-apex (N)	2ch (N)	3ch (N)	4ch (N)		Diastole (E-D-A)	0.0379326	0.0321965	0.04336	0.0221894	0.0379326	0.0422136
0	199.99	-0.0623634	-0.053581	-0.01585			-0.0152208	-0.0623634	-0.0775844		0	199.99	-0.0623634	-0.053581	-0.01585	-0.0152208	-0.0623634	-0.0775844
29.2308	195.972	-0.0407393	-0.0112363	-0.00296996			0.0106387	-0.0407393	-0.0301003		0.025	195.878	-0.0399166	-0.00964699	-0.00269743	0.0116038	-0.0399166	-0.0283128		Whole heartbeat	0.0395144	0.075633	0.0463421	0.0628083	0.0395144	0.0735958
58.4616	190.684	0.00424273	0.0756281	0.0119279			0.0633743	0.00424273	0.0676172		0.05	190.503	0.00637748	0.0791132	0.0128929	0.0653251	0.00637748	0.0717028
87.6924	185.602	0.0626226	0.170889	0.0383089			0.116683	0.0626226	0.179306		0.075	185.42	0.0624843	0.173963	0.0387965	0.119414	0.0624843	0.181898
116.923	182.199	0.0600589	0.227355	0.0472627			0.166865	0.0600589	0.226924		0.1	180.953	0.0567158	0.226235	0.049268	0.167568	0.0567158	0.224283
146.154	164.711	0.0168312	0.211096	0.0724739			0.174399	0.0168312	0.19123		0.125	163.793	0.014429	0.208615	0.073424	0.173451	0.014429	0.18788		Peak values
175.385	154.398	-0.00865477	0.184075	0.0822687			0.163741	-0.00865477	0.155086		0.15	153.812	-0.0128547	0.178275	0.0817239	0.160818	-0.0128547	0.147964			freewall-sep	diaphragm-rvot	base-apex	2ch	3ch	4ch
204.616	148.917	-0.0466943	0.131327	0.0772394			0.13708	-0.0466943	0.0903853		0.175	148.544	-0.0497148	0.124937	0.0769853	0.133056	-0.0497148	0.083341		S	0.0704759	0.227355	0.0822687	0.174399	0.0704759	0.226924
233.846	145.925	-0.0704759	0.0809317	0.0752097			0.105327	-0.0704759	0.034851		0.2	142.823	-0.0673864	0.0757478	0.0708874	0.0992928	-0.0673864	0.0319064		E	0.0904554	0.104035	0.108079	0.0714782	0.0904554	0.108716
263.077	124.156	-0.0502532	0.0477289	0.0473747			0.066461	-0.0502532	0.0162078		0.225	122.405	-0.0489462	0.0459763	0.0485366	0.0642898	-0.0489462	0.0153436		D	0.0105919	0.0054973	0.0411068	0.00850188	0.0105919	0.0030817
292.308	113.234	-0.0423791	0.0373008	0.0537676			0.053493	-0.0423791	0.0111139		0.25	112.514	-0.0405082	0.0359506	0.0540815	0.0513882	-0.0405082	0.0108801		A	0.051201	0.0344933	0.0546283	0.00949432	0.051201	0.0547131
321.539	109.189	-0.0321404	0.0299051	0.0554216			0.0419688	-0.0321404	0.00982842		0.275	108.965	-0.0307189	0.0266538	0.0542688	0.0384423	-0.0307189	0.00772344
350.77	108.046	-0.0249436	0.0134479	0.0495827			0.024118	-0.0249436	-0.000825582		0.3	107.731	-0.0237757	0.00887379	0.0478342	0.0195728	-0.0237757	-0.0042029		Systole (S)	0.0704759	0.227355	0.0822687	0.174399	0.0704759	0.226924
380	106.57	-0.0195347	-0.00772391	0.0414832			0.00307829	-0.0195347	-0.0164564		0.325	106.082	-0.0186975	-0.0146416	0.0362718	-0.00333117	-0.0186975	-0.0220288		Diastole (E-D-A)	0.0904554	0.104035	0.108079	0.0714782	0.0904554	0.108716
409.231	104.459	-0.0159685	-0.03714	0.0193086			-0.0241799	-0.0159685	-0.0401484		0.35	104.504	-0.0186196	-0.0470204	0.010364	-0.031411	-0.0186196	-0.0500306
438.462	104.638	-0.0266133	-0.0768133	-0.0166073			-0.0532156	-0.0266133	-0.0798289		0.375	106.08	-0.029363	-0.0838629	-0.0217413	-0.0579459	-0.029363	-0.0873089		Whole heartbeat	0.0904554	0.227355	0.108079	0.174399	0.0904554	0.226924
467.693	110.034	-0.0372375	-0.104035	-0.0365073			-0.0714782	-0.0372375	-0.108716		0.4	110.98	-0.0333495	-0.0959315	-0.0317128	-0.0664044	-0.0333495	-0.0997538
496.924	113.5	-0.0226332	-0.0735776	-0.018505			-0.0524034	-0.0226332	-0.0750366		0.425	114.611	-0.0111128	-0.056493	-0.00834173	-0.043368	-0.0111128	-0.0544808
526.154	118	0.0254258	-0.00225981	0.0238911			-0.0146699	0.0254258	0.0107558		0.45	119.721	0.0357435	0.00717691	0.0307096	-0.0116564	0.0357435	0.0240871
555.385	125.784	0.074368	0.0425884	0.0562107			-0.000301378	0.074368	0.0740666		0.475	128.384	0.0773859	0.0409774	0.0656485	-0.0032055	0.0773859	0.0741804
584.616	139.101	0.0904554	0.0332736	0.108079			-0.016412	0.0904554	0.0740434		0.5	141.58	0.087089	0.0290606	0.103977	-0.0183772	0.087089	0.0687117
613.847	153.731	0.0680666	0.00597599	0.0808188			-0.0288578	0.0680666	0.0392087		0.525	154.993	0.0599485	0.000532401	0.0802296	-0.0295131	0.0599485	0.0304353
643.078	162.516	0.00860752	-0.0337844	0.0762923			-0.0335619	0.00860752	-0.0249544		0.55	163.097	0.00329554	-0.0349923	0.0733114	-0.031952	0.00329554	-0.0286565
672.308	167.446	-0.0377006	-0.0442849	0.0502475			-0.0195016	-0.0377006	-0.0572021		0.575	167.727	-0.0388702	-0.0424904	0.0487035	-0.0173628	-0.0388702	-0.0562328
701.539	170.509	-0.0506184	-0.0244335	0.033165			0.00414916	-0.0506184	-0.0464692		0.6	170.48	-0.0497741	-0.0229525	0.0333427	0.00500974	-0.0497741	-0.0447646
730.77	170.082	-0.0378807	-0.00208844	0.0358492			0.0171317	-0.0378807	-0.020749		0.625	170.124	-0.0372087	-0.0016992	0.0361037	0.0171327	-0.0372087	-0.020076
760.001	171.122	-0.0211027	0.00762881	0.0422026			0.0171581	-0.0211027	-0.00394454		0.65	171.145	-0.0208821	0.00759833	0.0421869	0.0170214	-0.0208821	-0.00386069
789.232	172.692	-0.0057211	0.0054973	0.0411068			0.00762123	-0.0057211	0.00190013		0.675	172.749	-0.00510768	0.00521012	0.0407438	0.00706596	-0.00510768	0.00195828
818.462	173.852	0.00674249	-0.000334143	0.0337297			-0.00366062	0.00674249	0.0030817		0.7	173.639	0.00737045	-0.000883649	0.0319777	-0.00445054	0.00737045	0.00291991
847.693	172.539	0.0105919	-0.00370201	0.0229897			-0.00850188	0.0105919	0.00208997		0.725	172.612	0.00997508	-0.00364971	0.0195758	-0.00814816	0.00997508	0.00182675
876.924	172.804	0.00834384	-0.0035112	0.0105481			-0.00721266	0.00834384	0.00113117		0.75	173.01	0.00716521	-0.00296608	0.00754549	-0.0061512	0.00716521	0.00101384
906.155	173.336	0.00529438	-0.00210101	0.00278031			-0.0044667	0.00529438	0.00082768		0.775	173.082	0.00402432	-0.0011413	0.000947794	-0.00300054	0.00402432	0.00102378
935.386	172.827	0.00275745	-0.000183888	-0.000880207			-0.00153799	0.00275745	0.00121947		0.8	173.372	0.00175591	5.79062e-05	-0.00296604	-0.00082785	0.00175591	0.000928059
964.616	173.717	0.00111891	0.000211587	-0.00429271			-0.00037627	0.00111891	0.000742639		0.825	173.701	0.00550249	0.000136529	-0.00596783	-0.00263295	0.00550249	0.00286953
993.847	173.692	0.00793336	9.48356e-05	-0.00689677			-0.00388444	0.00793336	0.00404892		0.85	176.502	0.0181592	0.00258628	-0.00453521	-0.00683979	0.0181592	0.0113194
1023.08	178.788	0.0267172	0.0046721	-0.00255542			-0.00931255	0.0267172	0.0174049		0.875	186.257	0.0375101	0.010791	0.00735547	-0.0094097	0.0375101	0.0281004
1052.31	195.043	0.051201	0.018598	0.020044			-0.00949432	0.051201	0.0417067		0.9	196.205	0.0467692	0.0169513	0.0326291	-0.00870425	0.0467692	0.038065
1081.54	198.204	0.0390127	0.0140697	0.0546283			-0.00732147	0.0390127	0.0316913		0.925	198.38	0.0270979	0.00742735	0.0520805	-0.00711668	0.0270979	0.0199812
1110.77	198.842	-0.0043085	-0.0100817	0.0453643			-0.00657669	-0.0043085	-0.0108852		0.95	198.837	-0.0126484	-0.0145686	0.0369696	-0.0062926	-0.0126484	-0.018941
1140	198.817	-0.0496825	-0.0344933	-0.00030916			-0.00503066	-0.0496825	-0.0547131		0.975	198.814	-0.0538514	-0.0367361	-0.00450553	-0.00488865	-0.0538514	-0.0587401
Name	5											This dataset	Reference							RMS values
Filename											End systole	0.425	0.393								freewall-sep	diaphragm-rvot	base-apex	2ch	3ch	4ch
											End E-wave	0.775	0.664							S	0.0889699	0.175084	0.0741148	0.124875	0.0889699	0.185326
Delineation:	Stack 9, sbFE/M2D/SA , RV endo, Cine manual										End diastasis	0.775	0.815							E	0.0711379	0.0697256	0.108902	0.0284337	0.0711379	0.0949438
freewall-sep direction (degrees):	58	Stack 9, sbFE/M2D/SA																		D
base-apex direction (degrees):	133	Stack 7, sbFE/BH4ch																		A	0.0619301	0.0173299	0.0476373	0.0182364	0.0619301	0.0451175
											Resampled data
Non-resampled data																				Systole (S)	0.0889699	0.175084	0.0741148	0.124875	0.0889699	0.185326
Time (ms)	Volume (ml)	freewall-sep (N)	diaphragm-rvot (N)	base-apex (N)			2ch (N)	3ch (N)	4ch (N)		Time (fraction of RR)	Volume (ml)	freewall-sep (N)	diaphragm-rvot (N)	base-apex (N)	2ch (N)	3ch (N)	4ch (N)		Diastole (E-D-A)	0.0676842	0.0554689	0.0900382	0.0249449	0.0676842	0.0792686
0	205.664	-0.0496999	0.02921	0.0366915			0.0501466	-0.0496999	0.000446702		0	205.664	-0.0496999	0.02921	0.0366915	0.0501466	-0.0496999	0.000446702
20	202.522	0.00378534	0.0760047	0.0724571			0.0639293	0.00378534	0.0677147		0.025	202.246	0.0120013	0.0746771	0.0732567	0.0586715	0.0120013	0.0706728		Whole heartbeat	0.0774487	0.121644	0.083642	0.0835773	0.0774487	0.134944
40	199.13	0.103131	0.0599298	0.0821063			0.000335334	0.103131	0.103466		0.05	198.496	0.119059	0.0646793	0.0844056	-0.00351556	0.119059	0.115543
60	195.238	0.199302	0.0885966	0.0959668			-0.0229241	0.199302	0.176378		0.075	194.105	0.193614	0.123969	0.0897465	0.0105533	0.193614	0.204168
80	190.6	0.176353	0.23075	0.0709212			0.111659	0.176353	0.288012		0.1	186.36	0.163672	0.263924	0.0779765	0.146729	0.163672	0.310401
100	177.583	0.138685	0.327064	0.0913347			0.213903	0.138685	0.352588		0.125	171.775	0.120402	0.333359	0.102296	0.228496	0.120402	0.348898		Peak values
120	163.318	0.0954393	0.340472	0.116572			0.247138	0.0954393	0.342577		0.15	157.1	0.0820993	0.336128	0.118663	0.250046	0.0820993	0.332145			freewall-sep	diaphragm-rvot	base-apex	2ch	3ch	4ch
140	150.59	0.0689573	0.33085	0.120298			0.252046	0.0689573	0.321003		0.175	145.8	0.0480744	0.288332	0.108743	0.225666	0.0480744	0.27374		S	0.199302	0.340472	0.120298	0.252046	0.199302	0.352588
160	142.186	0.0331318	0.257645	0.10036			0.206562	0.0331318	0.239693		0.2	132.639	-0.00227755	0.185497	0.0866256	0.161784	-0.00227755	0.159506		E	0.11376	0.13593	0.176259	0.062808	0.11376	0.17263
180	127.53	-0.0192647	0.150129	0.0796891			0.139648	-0.0192647	0.120384		0.225	121.492	-0.0285856	0.0896551	0.0666425	0.0919364	-0.0285856	0.0633508		D
200	119.291	-0.0317308	0.0689266	0.0621153			0.0755577	-0.0317308	0.0438268		0.25	115.769	-0.0372559	0.0208741	0.0544493	0.0367055	-0.0372559	-0.000550367		A	0.0983204	0.0316826	0.0787035	0.0377663	0.0983204	0.0765981
220	114.966	-0.0384612	0.0103044	0.0527502			0.0281544	-0.0384612	-0.0103068		0.275	112.354	-0.0345394	-0.00596386	0.0438574	0.0121048	-0.0345394	-0.0224345
240	112.05	-0.0340918	-0.00781031	0.0428448			0.010282	-0.0340918	-0.0238098		0.3	109.584	-0.0374898	-0.0222361	0.030924	-0.000512087	-0.0374898	-0.0380018		Systole (S)	0.199302	0.340472	0.120298	0.252046	0.199302	0.352588
260	109.526	-0.0375672	-0.0225663	0.0306505			-0.000759346	-0.0375672	-0.0383266		0.325	110.556	-0.0437024	-0.0490625	0.0134864	-0.0206382	-0.0437024	-0.0643406		Diastole (E-D-A)	0.11376	0.13593	0.176259	0.062808	0.11376	0.17263
280	110.477	-0.0431545	-0.0469593	0.0152784			-0.0190907	-0.0431545	-0.0622453		0.35	111.63	-0.0564605	-0.0882332	-0.0213273	-0.0481821	-0.0564605	-0.104642
300	111.819	-0.0526156	-0.0833	-0.0156947			-0.0458322	-0.0526156	-0.0984477		0.375	111.347	-0.0862813	-0.122023	-0.0618095	-0.0625346	-0.0862813	-0.148816		Whole heartbeat	0.199302	0.340472	0.176259	0.252046	0.199302	0.352588
320	110.47	-0.0797964	-0.118173	-0.0555217			-0.0624425	-0.0797964	-0.142239		0.4	116.249	-0.108622	-0.127533	-0.0830558	-0.0561353	-0.108622	-0.164758
340	114.43	-0.109822	-0.13593	-0.0846565			-0.062808	-0.109822	-0.17263		0.425	123.627	-0.0705853	-0.0665581	-0.055246	-0.0223484	-0.0705853	-0.0929337
360	119.459	-0.10628	-0.111902	-0.0800051			-0.0437701	-0.10628	-0.15005		0.45	133.416	0.0216021	0.0311533	0.0158253	0.0161783	0.0216021	0.0377806
380	125.841	-0.0505486	-0.041127	-0.0413418			-0.0103427	-0.0505486	-0.0608913		0.475	146.766	0.0916672	0.0874798	0.103166	0.0299261	0.0916672	0.121593
400	133.86	0.0260946	0.0356517	0.019385			0.0178279	0.0260946	0.0439225		0.5	161.835	0.103715	0.0817314	0.159737	0.0189241	0.103715	0.122639
420	144.258	0.0851976	0.0865169	0.0906588			0.0323269	0.0851976	0.117525		0.525	182.872	0.0737945	0.0464573	0.17577	0.00333578	0.0737945	0.0771305
440	154.88	0.11376	0.0904676	0.146175			0.0214672	0.11376	0.135227		0.55	186.422	0.0239865	-0.0144546	0.159501	-0.0245111	0.0239865	-0.000524777
460	168.062	0.0936188	0.0729784	0.172386			0.0163917	0.0936188	0.110011		0.575	186.965	-0.0236636	-0.0532947	0.117458	-0.0343228	-0.0236636	-0.0579864
480	186.141	0.0688063	0.0398843	0.176259			0.000137745	0.0688063	0.068944		0.6	187.719	-0.0549553	-0.0580658	0.0713454	-0.0228088	-0.0549553	-0.0777641
500	186.38	0.0283515	-0.0102766	0.16285			-0.0230755	0.0283515	0.00527604		0.625	188.711	-0.0575102	-0.0421481	0.0433353	-0.00774623	-0.0575102	-0.0652564
520	186.758	-0.0111506	-0.0480856	0.13254			-0.0360681	-0.0111506	-0.0472187		0.65	189.512	-0.0198959	-0.0146824	0.0352094	-0.00276744	-0.0198959	-0.0226632
540	187.272	-0.0423121	-0.0610578	0.0949806			-0.0317214	-0.0423121	-0.0740337		0.675
560	187.916	-0.060556	-0.05674	0.0608743			-0.0188602	-0.060556	-0.0794162		0.7
580	188.723	-0.0574644	-0.0419287	0.0430714			-0.00757913	-0.0574644	-0.0650433		0.725
600	189.269	-0.0294902	-0.0198057	0.0366327			-0.00240712	-0.0294902	-0.0318973		0.75
620	190.146	0.00529406	-0.00123139	0.0314719			-0.00371356	0.00529406	0.00158069		0.775
640	191.948	0.036043	0.00797409	0.0376607			-0.0111157	0.036043	0.0249273		0.8
660	196.031	0.06212	0.0168881	0.0592374			-0.0164346	0.06212	0.0456854		0.825	191.023	0.020181	0.00322542	0.0344689	-0.00729726	0.020181	0.0128837
680	197.936	0.0658999	0.0168354	0.0787035			-0.01837	0.0658999	0.0475299		0.85	194.817	0.0542573	0.0141998	0.0527323	-0.0148312	0.0542573	0.0394261
700	201.654	0.0347777	0.00196855	0.0744107			-0.015684	0.0347777	0.0190936		0.875	197.781	0.0655912	0.0168399	0.0771117	-0.0182117	0.0655912	0.0473793
720	211.178	-0.017185	-0.0138159	0.0491935			-0.0033723	-0.017185	-0.0205573		0.9	202.941	0.0280383	-8.07705e-05	0.0711544	-0.0140892	0.0280383	0.0139492
740	216.181	-0.065277	-0.026571	0.0148849			0.00962739	-0.065277	-0.0556496		0.925	212.936	-0.0338308	-0.0182318	0.0373261	0.00112622	-0.0338308	-0.0327046
760	216.438	-0.0983204	-0.0316826	-0.01042			0.0217223	-0.0983204	-0.0765981		0.95	216.326	-0.0840218	-0.0294708	0.00053	0.0164886	-0.0840218	-0.0675332
780	212.686	-0.0977568	-0.0128311	-0.00495708			0.0377663	-0.0977568	-0.0599903		0.975	213.497	-0.0978819	-0.0168524	-0.00612246	0.0343464	-0.0978819	-0.0635355
Name	7											This dataset	Reference							RMS values
Filename											End systole	0.4	0.393								freewall-sep	diaphragm-rvot	base-apex	2ch	3ch	4ch
											End E-wave	0.676	0.664							S	0.0500717	0.171739	0.111088	0.160342	0.0500717	0.140661
Delineation:	Stack 9, sbFE/M2D/SA , RV endo, Cine manual										End diastasis	0.854	0.815							E	0.0505789	0.0516955	0.147251	0.0239737	0.0505789	0.0686514
freewall-sep direction (degrees):	75	Stack 9, sbFE/M2D/SA																		D	0.00496844	0.00797923	0.0124156	0.00465378	0.00496844	0.00928374
base-apex direction (degrees):	-42	Stack 1, sbFE/BH4ch																		A	0.0325091	0.0267323	0.059074	0.00726846	0.0325091	0.0393384
											Resampled data
Non-resampled data																				Systole (S)	0.0500717	0.171739	0.111088	0.160342	0.0500717	0.140661
Time (ms)	Volume (ml)	freewall-sep (N)	diaphragm-rvot (N)	base-apex (N)			2ch (N)	3ch (N)	4ch (N)		Time (fraction of RR)	Volume (ml)	freewall-sep (N)	diaphragm-rvot (N)	base-apex (N)	2ch (N)	3ch (N)	4ch (N)		Diastole (E-D-A)	0.0388135	0.0387771	0.107766	0.0174554	0.0388135	0.0520004
0	221.058	-0.0363508	-0.0180613	0.0725006			0.00253377	-0.0363508	-0.033817		0	221.058	-0.0363508	-0.0180613	0.0725006	0.00253377	-0.0363508	-0.033817
28.4872	214.156	-0.0880859	0.072426	0.0604947			0.106766	-0.0880859	0.0186798		0.025	213.948	-0.0873564	0.0754286	0.0615786	0.109001	-0.0873564	0.0216447		Whole heartbeat	0.0436665	0.112694	0.109107	0.102307	0.0436665	0.0976557
56.9744	202.483	-0.0490728	0.23175	0.117906			0.225238	-0.0490728	0.176165		0.05	201.909	-0.0463074	0.23428	0.120269	0.226046	-0.0463074	0.179739
85.4616	186.364	0.0228801	0.295893	0.178406			0.24481	0.0228801	0.267691		0.075	185.283	0.0212779	0.292927	0.175209	0.243043	0.0212779	0.264321
113.949	166.125	-0.00426277	0.242807	0.122759			0.212408	-0.00426277	0.208146		0.1	165.702	-0.00731606	0.244156	0.123788	0.215103	-0.00731606	0.207787
142.436	160.18	-0.0456858	0.260814	0.136565			0.248715	-0.0456858	0.203029		0.125	159.114	-0.0452631	0.260439	0.134494	0.248178	-0.0452631	0.202915		Peak values
170.923	148.212	-0.0410296	0.25555	0.114201			0.241828	-0.0410296	0.200798		0.15	146.654	-0.0439887	0.254267	0.1168	0.242196	-0.0439887	0.198207			freewall-sep	diaphragm-rvot	base-apex	2ch	3ch	4ch
199.41	133.637	-0.0659027	0.24238	0.135364			0.242858	-0.0659027	0.176955		0.175	131.922	-0.0681485	0.228629	0.134489	0.232072	-0.0681485	0.163924		S	0.0880859	0.295893	0.178406	0.248715	0.0880859	0.267691
227.898	119.876	-0.0816502	0.139882	0.127712			0.161966	-0.0816502	0.0803162		0.2	119.477	-0.0816337	0.128174	0.128014	0.151819	-0.0816337	0.0701855		E	0.0920939	0.114207	0.287347	0.0559136	0.0920939	0.144953
256.385	117.08	-0.0814987	0.0593039	0.129729			0.092108	-0.0814987	0.0106093		0.225	117.101	-0.0782183	0.0469745	0.126969	0.0797902	-0.0782183	0.00157196		D	0.00909936	0.0171034	0.0186413	0.0102624	0.00909936	0.0193617
284.872	117.21	-0.0610162	-0.0176801	0.112499			0.0151967	-0.0610162	-0.0458195		0.25	117.146	-0.0573641	-0.0266146	0.108324	0.00563306	-0.0573641	-0.051731		A	0.048927	0.0396087	0.0978497	0.0124035	0.048927	0.0562009
313.359	116.847	-0.0405639	-0.0677133	0.0891159			-0.0383594	-0.0405639	-0.0789234		0.275	116.009	-0.0369756	-0.0726296	0.0797917	-0.0444114	-0.0369756	-0.0813869
341.846	112.569	-0.022748	-0.0919887	0.0428401			-0.0682905	-0.022748	-0.0910386		0.3	113.449	-0.0210326	-0.0966538	0.0293449	-0.0731884	-0.0210326	-0.0942208		Systole (S)	0.0880859	0.295893	0.178406	0.248715	0.0880859	0.267691
370.334	116.686	-0.0144692	-0.114341	-0.022145			-0.0917879	-0.0144692	-0.106257		0.325	117.818	-0.0151039	-0.117267	-0.0377625	-0.0940046	-0.0151039	-0.109108		Diastole (E-D-A)	0.0920939	0.114207	0.287347	0.0559136	0.0920939	0.144953
398.821	121.576	-0.017278	-0.127229	-0.0917136			-0.101544	-0.017278	-0.118822		0.35	124.426	-0.0170933	-0.119044	-0.0973014	-0.0945486	-0.0170933	-0.111642
427.308	133.006	-0.0163745	-0.0913198	-0.115073			-0.0708981	-0.0163745	-0.0872726		0.375	139.348	-0.012553	-0.0662479	-0.106874	-0.0510959	-0.012553	-0.0636489		Whole heartbeat	0.0920939	0.295893	0.287347	0.248715	0.0920939	0.267691
455.795	156.742	7.91548e-05	0.0162692	-0.0779911			0.0140499	7.91548e-05	0.0141291		0.4	159.452	0.0140559	0.0375717	-0.051027	0.0255101	0.0140559	0.039566
484.282	166.246	0.0511796	0.0941121	0.0207945			0.0559136	0.0511796	0.107093		0.425	167.908	0.0633374	0.100099	0.0588434	0.0550193	0.0633374	0.118357
512.77	171.721	0.0920939	0.114207	0.148943			0.0528594	0.0920939	0.144953		0.45	173.8	0.0897341	0.0997118	0.18097	0.0414859	0.0897341	0.13122
541.257	178.177	0.084495	0.067958	0.250747			0.0166059	0.084495	0.101101		0.475	182.415	0.0704477	0.0507941	0.26293	0.00876505	0.0704477	0.0792127
569.744	190.624	0.0411199	0.0150704	0.287347			-0.00750868	0.0411199	0.0336112		0.5	191.927	0.0244572	0.00426173	0.268323	-0.00853766	0.0244572	0.0159194
598.231	194.253	-0.0058709	-0.0154081	0.233643			-0.0104084	-0.0058709	-0.0162793		0.525	195.172	-0.0218461	-0.0193316	0.203816	-0.00581846	-0.0218461	-0.0276648
626.718	196.687	-0.0485271	-0.0258829	0.153977			0.00184847	-0.0485271	-0.0466788		0.55	197.416	-0.0543556	-0.028316	0.125835	0.00265525	-0.0543556	-0.0517002
655.206	198.529	-0.0633306	-0.0320628	0.0824791			0.00389811	-0.0633306	-0.0594325		0.575	199.295	-0.0600285	-0.0357249	0.0609704	-0.000924527	-0.0600285	-0.060953
683.693	200.377	-0.0553141	-0.0409485	0.0302794			-0.00780529	-0.0553141	-0.0631194		0.6	198.303	-0.0457541	-0.0380296	0.0187883	-0.0100577	-0.0457541	-0.0558117
712.18	195.585	-0.0335082	-0.0342832	0.00408089			-0.012936	-0.0335082	-0.0464443		0.625	194.814	-0.0243738	-0.0238788	0.000240011	-0.00849274	-0.0243738	-0.0328664
740.667	193.877	-0.0133601	-0.0113341	-0.00439073			-0.00313538	-0.0133601	-0.0164956		0.65	193.701	-0.00585597	-0.000388177	-0.00258378	0.00259191	-0.00585597	-0.00326405
769.154	193.502	0.00260125	0.0119476	-0.000547224			0.00904641	0.00260125	0.0116477		0.675	193.059	0.00623813	0.0148333	0.00298508	0.0097269	0.00623813	0.015965
797.642	192.71	0.00909936	0.0171034	0.00576394			0.0102624	0.00909936	0.0193617		0.7	191.957	0.00846839	0.0113318	0.0101985	0.00557943	0.00846839	0.0140478
826.129	191.69	0.00824495	0.00928813	0.0117686			0.0039212	0.00824495	0.0121662		0.725	191.419	0.00322331	0.000224343	0.0173989	-0.00141727	0.00322331	0.00180585
854.616	191.395	0.00276527	-0.00060251	0.0179124			-0.00190438	0.00276527	0.000860893		0.75	190.557	-0.00199094	-0.00519782	0.0181768	-0.00350586	-0.00199094	-0.00549699
883.103	190.753	-0.00193881	-0.00525428	0.0186413			-0.003581	-0.00193881	-0.00551981		0.775	188.36	-0.0019629	-0.00343249	0.0118464	-0.00199134	-0.0019629	-0.00395406
911.59	188.692	-0.00248149	-0.00466541	0.0138032			-0.00279962	-0.00248149	-0.00528111		0.8	186.981	0.000594039	0.00177744	0.00278658	0.0012423	0.000594039	0.00183634
940.078	187.481	-0.000596752	-0.000185419	0.00669194			0.000137798	-0.000596752	-0.000458953		0.825	186.239	0.00573113	0.0071134	-0.00672416	0.00329494	0.00573113	0.00902588
968.565	186.377	0.00202499	0.00413664	-0.00190664			0.00256995	0.00202499	0.00459494		0.85	186.412	0.0149294	0.0138219	-0.0123101	0.0045054	0.0149294	0.0194348
997.052	186.087	0.00980975	0.0103896	-0.012026			0.00409279	0.00980975	0.0139025		0.875	187.556	0.030275	0.0240749	-0.0114083	0.00571203	0.030275	0.035987
1025.54	187.316	0.0292329	0.0234108	-0.013103			0.00565789	0.0292329	0.0348908		0.9	191.062	0.0457816	0.0339567	0.013835	0.00651656	0.0457816	0.0522981
1054.03	191.759	0.048927	0.0359607	0.0189601			0.00667933	0.048927	0.0556063		0.925	208.997	0.0460324	0.0383101	0.0587985	0.0101614	0.0460324	0.0561938
1082.51	219.016	0.0437972	0.0396087	0.0848429			0.0124035	0.0437972	0.0562009		0.95	227.382	0.0281535	0.0267617	0.0902191	0.00909936	0.0281535	0.0372531
1111	238.858	0.00462071	0.0074187	0.0978497			0.00411457	0.00462071	0.00873529		0.975	243.041	-0.00455314	-0.000125895	0.100705	0.00216744	-0.00455314	-0.00238545
Name	V01											This dataset	Reference							RMS values
Filename											End systole	0.375	0.393								freewall-sep	diaphragm-rvot	base-apex	2ch	3ch	4ch
											End E-wave	0.668	0.664							S	0.0782584	0.220078	0.161358	0.217968	0.0782584	0.16794
Delineation:	Stack 11, sbFE/M2D/SA SENSE , RV endo, Cine										End diastasis	0.801	0.815							E	0.0351995	0.0564786	0.0904176	0.0416035	0.0351995	0.0606085
freewall-sep direction (degrees):	16	Stack 11, sbFE/M2D/SA SENSE																		D	0.0210518	0.0179579	0.0162886	0.0141746	0.0210518	0.0224588
base-apex direction (degrees):	38	Stack 9, sbFE/BH4ch																		A	0.0495137	0.0662655	0.101886	0.0452812	0.0495137	0.0759084
											Resampled data
Non-resampled data																				Systole (S)	0.0782584	0.220078	0.161358	0.217968	0.0782584	0.16794
Time (ms)	Volume (ml)	freewall-sep (N)	diaphragm-rvot (N)	base-apex (N)			2ch (N)	3ch (N)	4ch (N)		Time (fraction of RR)	Volume (ml)	freewall-sep (N)	diaphragm-rvot (N)	base-apex (N)	2ch (N)	3ch (N)	4ch (N)		Diastole (E-D-A)	0.0372496	0.0532731	0.0830328	0.03812	0.0372496	0.0591411
0	210.085	-0.086715	0.0219242	-0.0447096			0.0623445	-0.086715	-0.0243705		0	210.085	-0.086715	0.0219242	-0.0447096	0.0623445	-0.086715	-0.0243705
23	201.664	-0.145101	0.199639	-0.0434469			0.245443	-0.145101	0.100342		0.025	202.05	-0.14254	0.191825	-0.0435055	0.237396	-0.14254	0.0948557		Whole heartbeat	0.0562481	0.141197	0.118628	0.136837	0.0562481	0.112971
46	191.513	-0.112711	0.350705	-0.011581			0.360075	-0.112711	0.247364		0.05	192.443	-0.115567	0.337578	-0.0143691	0.350134	-0.115567	0.234567
69	181.51	-0.0459462	0.453379	0.149978			0.415611	-0.0459462	0.369665		0.075	182.884	-0.0547224	0.440062	0.128831	0.408466	-0.0547224	0.353743
92	173.534	-0.0778276	0.42006	0.294178			0.402696	-0.0778276	0.324869		0.1	174.995	-0.07222	0.426072	0.268797	0.405099	-0.07222	0.332879
114	163.779	-0.0708264	0.311061	0.332306			0.3048	-0.0708264	0.233973		0.125	166.013	-0.072402	0.335125	0.324149	0.326427	-0.072402	0.254025		Peak values
137	153.714	-0.0840739	0.208532	0.284125			0.222631	-0.0840739	0.138557		0.15	156.48	-0.0806629	0.235619	0.297003	0.244384	-0.0806629	0.163721			freewall-sep	diaphragm-rvot	base-apex	2ch	3ch	4ch
160	140.381	-0.109197	0.104876	0.222282			0.145424	-0.109197	0.0362266		0.175	144.656	-0.101813	0.136339	0.24134	0.168979	-0.101813	0.0671663		S	0.145101	0.453379	0.332306	0.415611	0.145101	0.369665
183	120.823	-0.0968822	0.023242	0.14802			0.0685692	-0.0968822	-0.028313		0.2	127.989	-0.101503	0.0506348	0.173604	0.0946028	-0.101503	-0.00690067		E	0.0557159	0.0828363	0.164458	0.0718503	0.0557159	0.0790057
206	111.308	-0.0691356	-0.0282815	0.0882654			0.0100753	-0.0691356	-0.0590603		0.225	115.23	-0.0801565	-0.00807201	0.111901	0.0330877	-0.0801565	-0.0470689		D	0.0373711	0.0283198	0.0263509	0.0180496	0.0373711	0.0346293
229	102.452	-0.0517392	-0.0561386	0.0448939			-0.0227479	-0.0517392	-0.0744871		0.25	106.508	-0.0594518	-0.0440258	0.0639787	-0.00840158	-0.0594518	-0.0678533		A	0.0794876	0.109131	0.173665	0.0728374	0.0794876	0.116182
252	95.178	-0.0341032	-0.0720406	0.019239			-0.0453375	-0.0341032	-0.0794406		0.275	98.8426	-0.0427218	-0.0644089	0.0317351	-0.0344189	-0.0427218	-0.0771407
275	90.4137	-0.015921	-0.0786907	-0.00267245			-0.0601876	-0.015921	-0.0761086		0.3	93.0323	-0.0256994	-0.0751695	0.00909725	-0.052249	-0.0256994	-0.0779484		Systole (S)	0.145101	0.453379	0.332306	0.415611	0.145101	0.369665
297	86.989	-0.00636838	-0.0831785	-0.0328327			-0.0688505	-0.00636838	-0.0752189		0.325	89.0282	-0.0119713	-0.0805772	-0.0151617	-0.0637962	-0.0119713	-0.0757675		Diastole (E-D-A)	0.0794876	0.109131	0.173665	0.0728374	0.0794876	0.116182
320	84.1065	-0.0105429	-0.0845341	-0.061292			-0.0679373	-0.0105429	-0.0784801		0.35	85.9549	-0.00790063	-0.0836973	-0.0432763	-0.0685336	-0.00790063	-0.0764343
343	82.3652	-0.0180451	-0.0709434	-0.0610217			-0.0524162	-0.0180451	-0.0704613		0.375	83.5615	-0.012926	-0.0802268	-0.061212	-0.0630153	-0.012926	-0.0759414		Whole heartbeat	0.145101	0.453379	0.332306	0.415611	0.145101	0.369665
366	82.364	-0.0159335	-0.0242416	-0.0274187			-0.0130271	-0.0159335	-0.0289607		0.4	82.3648	-0.0174059	-0.0568052	-0.050849	-0.0404918	-0.0174059	-0.0578977
389	82.6562	0.00277799	0.0316072	0.0138719			0.0259836	0.00277799	0.0287617		0.425	82.4761	-0.00876565	-0.00284741	-0.0116013	0.00191691	-0.00876565	-0.00684874
412	85.1397	0.0307664	0.0666425	0.0536127			0.0423309	0.0307664	0.0730972		0.45	83.8113	0.0155927	0.0476545	0.0320696	0.0334736	0.0155927	0.0490663
435	89.6019	0.0524473	0.0602963	0.0845238			0.0259944	0.0524473	0.0784417		0.475	87.5773	0.0423624	0.0632971	0.0701517	0.0336357	0.0423624	0.0759981
458	95.8299	0.0557159	0.0227561	0.130388			-0.00815062	0.0557159	0.0475653		0.5	93.5097	0.0545039	0.0373754	0.112694	0.0051162	0.0545039	0.0596201
481	103.173	0.0373363	-0.0304359	0.164458			-0.0450265	0.0373363	-0.00769021		0.525	101.033	0.0430242	-0.0141303	0.154177	-0.0337493	0.0430242	0.00927487
503	111.705	0.015356	-0.0740999	0.151241			-0.0718503	0.015356	-0.0564943		0.55	109.912	0.0202938	-0.0644006	0.154359	-0.0659195	0.0202938	-0.0456257
526	119.862	-0.0087321	-0.0828363	0.109081			-0.0673723	-0.0087321	-0.0761044		0.575	118.81	-0.00543188	-0.0816838	0.114926	-0.0680243	-0.00543188	-0.0734562
549	126.08	-0.0326886	-0.0723551	0.0614766			-0.046317	-0.0326886	-0.0790057		0.6	125.783	-0.0314902	-0.0728896	0.0638727	-0.0473791	-0.0314902	-0.0788693
572	133.266	-0.0469638	-0.058898	0.0284718			-0.0275253	-0.0469638	-0.0744889		0.625	133.467	-0.0470634	-0.0580697	0.0276531	-0.0267581	-0.0470634	-0.0738215
595	139.287	-0.0499911	-0.0328692	0.00280565			-0.00346991	-0.0499911	-0.0534611		0.65	139.784	-0.0485892	-0.0306437	0.00134151	-0.00224354	-0.0485892	-0.0508327
618	143.63	-0.0373711	-0.0128756	-0.0103319			0.00753485	-0.0373711	-0.0298362		0.675	143.862	-0.0360559	-0.0110857	-0.010802	0.00842745	-0.0360559	-0.0276286
641	145.785	-0.0249717	0.00399146	-0.0147597			0.0159425	-0.0249717	-0.00902921		0.7	145.76	-0.0251184	0.00379195	-0.0147074	0.0158431	-0.0251184	-0.00927531
664	155.852	-0.0104787	0.0147921	-0.00582374			0.0180496	-0.0104787	0.007571		0.725	154.535	-0.0124945	0.0133013	-0.00706627	0.0177664	-0.0124945	0.00527212
687	161.663	0.00185024	0.0179595	0.010355			0.0146283	0.00185024	0.0164785		0.75	160.21	-0.00131853	0.0171499	0.00619886	0.0155114	-0.00131853	0.0141929
709	165.221	0.0108312	0.0202445	0.0207798			0.0121166	0.0108312	0.022948		0.775	163.907	0.00747006	0.0193914	0.0168792	0.0130583	0.00747006	0.0205284
732	168.526	0.0202075	0.0283198	0.0263509			0.014422	0.0202075	0.0346293		0.8	166.912	0.0155825	0.0243377	0.0236043	0.0132858	0.0155825	0.0288682
755	167.281	0.0373458	0.0397329	0.0312691			0.0157368	0.0373458	0.0530825		0.825	167.941	0.0282992	0.0337085	0.0286733	0.0150429	0.0282992	0.0433421
778	168.593	0.0546288	0.041782	0.0671585			0.00886987	0.0546288	0.0634987		0.85	167.997	0.0467486	0.0408482	0.050794	0.0120012	0.0467486	0.0587499
801	172.47	0.0577936	0.0150894	0.129104			-0.015829	0.0577936	0.0419646		0.875	171.003	0.0565861	0.0253355	0.105346	-0.00635175	0.0565861	0.0502343
824	178.918	0.0317604	-0.0454762	0.173665			-0.0552638	0.0317604	-0.0235034		0.9	176.967	0.0398552	-0.0266779	0.159874	-0.0430312	0.0398552	-0.00317602
847	191.8	-0.0153726	-0.0898614	0.13635			-0.0701361	-0.0153726	-0.0855087		0.925	188.876	-0.00408972	-0.0793004	0.145409	-0.0666312	-0.00408972	-0.0707209
870	199.445	-0.0433449	-0.109131	0.0350658			-0.0728374	-0.0433449	-0.116182		0.95	198.288	-0.0389766	-0.106137	0.0509207	-0.072429	-0.0389766	-0.111406
892	204.618	-0.0794876	-0.0716451	-0.0229982			-0.0223025	-0.0794876	-0.10179		0.975	204.226	-0.0766906	-0.074553	-0.0184998	-0.0262196	-0.0766906	-0.10291
Name	V02											This dataset	Reference							RMS values
Filename											End systole	0.357	0.393								freewall-sep	diaphragm-rvot	base-apex	2ch	3ch	4ch
											End E-wave	0.6	0.664							S	0.0543386	0.214479	0.155785	0.176697	0.0543386	0.198133
Delineation:	Stack 8, sbFE/M2D/SA SENSE , RV endo, Cine										End diastasis	0.83	0.815							E	0.0507601	0.0383661	0.138031	0.0296784	0.0507601	0.0511413
freewall-sep direction (degrees):	4	Stack 8, sbFE/M2D/SA SENSE																		D	0.0254402	0.0142478	0.0474867	0.0143449	0.0254402	0.0205506
base-apex direction (degrees):	38	Stack 6, sbFE/BH4ch																		A	0.0536976	0.0312149	0.110697	0.0153822	0.0536976	0.0516397
											Resampled data
Non-resampled data																				Systole (S)	0.0543386	0.214479	0.155785	0.176697	0.0543386	0.198133
Time (ms)	Volume (ml)	freewall-sep (N)	diaphragm-rvot (N)	base-apex (N)			2ch (N)	3ch (N)	4ch (N)		Time (fraction of RR)	Volume (ml)	freewall-sep (N)	diaphragm-rvot (N)	base-apex (N)	2ch (N)	3ch (N)	4ch (N)		Diastole (E-D-A)	0.0433414	0.0290681	0.10345	0.0213585	0.0433414	0.0418388
0	249.78	-0.0491474	0.120003	-0.0491619			0.1285	-0.0491474	0.079352		0	249.78	-0.0491474	0.120003	-0.0491619	0.1285	-0.0491474	0.079352
28.8462	231.47	0.0483659	0.275032	-0.00589601			0.214002	0.0483659	0.262368		0.025	233.147	0.0400515	0.261909	-0.00959821	0.206794	0.0400515	0.246846		Whole heartbeat	0.047763	0.133337	0.125656	0.109514	0.047763	0.125759
57.6923	219.26	0.0936052	0.368513	0.098291			0.272339	0.0936052	0.365945		0.05	221.497	0.0857155	0.352287	0.0800691	0.262232	0.0857155	0.347947
86.5385	205.37	0.087445	0.430157	0.261818			0.328805	0.087445	0.41625		0.075	209.187	0.0891347	0.414363	0.219168	0.314281	0.0891347	0.403416
115.385	182.023	0.0113478	0.375709	0.350072			0.3197	0.0113478	0.331048		0.1	190.577	0.0372607	0.395494	0.321249	0.323878	0.0372607	0.361139
144.231	162.077	-0.0494728	0.277134	0.299658			0.264742	-0.0494728	0.215269		0.125	171.213	-0.0234361	0.320529	0.32238	0.289305	-0.0234361	0.265869		Peak values
173.077	141.608	-0.0678352	0.145848	0.176762			0.160225	-0.0678352	0.09239		0.15	152.858	-0.0586236	0.21456	0.241265	0.215126	-0.0586236	0.156502			freewall-sep	diaphragm-rvot	base-apex	2ch	3ch	4ch
201.923	124.994	-0.0667747	0.0551677	0.130854			0.0811639	-0.0667747	0.0143893		0.175	135.647	-0.0676656	0.111064	0.159522	0.130017	-0.0676656	0.0623514		S	0.0936052	0.430157	0.350072	0.328805	0.0936052	0.41625
230.769	116.616	-0.058407	0.0230192	0.0878412			0.0491388	-0.058407	-0.00926825		0.2	122.755	-0.0644843	0.0461782	0.11888	0.0722336	-0.0644843	0.00774942		E	0.0878109	0.0680699	0.240844	0.0425898	0.0878109	0.0753106
259.615	108.994	-0.043472	-0.00285423	0.0420879			0.0192641	-0.043472	-0.0242078		0.225	115.277	-0.0556723	0.01823	0.0794032	0.0436238	-0.0556723	-0.0120486		D	0.0480269	0.020645	0.0722121	0.0356151	0.0480269	0.0403675
288.462	106.459	-0.0335042	-0.0311865	0.0186817			-0.0102562	-0.0335042	-0.0437604		0.25	108.781	-0.0426186	-0.00528536	0.0400814	0.0167321	-0.0426186	-0.0258866		A	0.0934019	0.0537936	0.191309	0.0247816	0.0934019	0.0932877
317.308	106.398	-0.0268093	-0.0683619	-0.0124659			-0.0457986	-0.0268093	-0.0726079		0.275	106.478	-0.0335787	-0.0309754	0.0188563	-0.0100362	-0.0335787	-0.0436149
346.154	106.203	-0.0368194	-0.11527	-0.0583339			-0.0814169	-0.0368194	-0.118236		0.3	106.404	-0.0274733	-0.0646747	-0.00937655	-0.0422733	-0.0274733	-0.0697466		Systole (S)	0.0936052	0.430157	0.350072	0.328805	0.0936052	0.41625
375	109.317	-0.0481921	-0.120735	-0.081521			-0.0804639	-0.0481921	-0.128656		0.325	106.24	-0.0349119	-0.106331	-0.0495935	-0.0746296	-0.0349119	-0.109542		Diastole (E-D-A)	0.0934019	0.0680699	0.240844	0.0425898	0.0934019	0.0932877
403.846	114.785	-0.0258747	-0.0530755	-0.0511982			-0.0330274	-0.0258747	-0.0589021		0.35	108.437	-0.0449205	-0.11918	-0.074848	-0.0807523	-0.0449205	-0.125673
432.692	122.743	0.00384504	0.0226907	0.0226983			0.0177282	0.00384504	0.0215733		0.375	112.74	-0.0344983	-0.0792055	-0.062924	-0.0513447	-0.0344983	-0.085843		Whole heartbeat	0.0936052	0.430157	0.350072	0.328805	0.0936052	0.41625
461.538	133.325	0.0203417	0.0494006	0.132208			0.0326113	0.0203417	0.052953		0.4	119.011	-0.0106002	-0.014121	-0.0132043	-0.00692907	-0.0106002	-0.0175293
490.385	147.257	0.0205483	0.0207078	0.23351			0.00765926	0.0205483	0.0282078		0.425	127.269	0.0105874	0.033635	0.0674514	0.023835	0.0105874	0.0344224
519.231	162.867	-0.00763146	-0.0387593	0.240844			-0.0297508	-0.00763146	-0.0373822		0.45	137.845	0.0204486	0.0407938	0.163259	0.0251042	0.0204486	0.0455528
548.077	177.608	-0.0327208	-0.0680699	0.173902			-0.0425898	-0.0327208	-0.0753106		0.475	150.708	0.0148187	0.00857711	0.235419	1.86878e-05	0.0148187	0.0148374
576.923	188.933	-0.0467878	-0.0553072	0.0633255			-0.0245035	-0.0467878	-0.0712915		0.5	164.603	-0.0103763	-0.0419892	0.233725	-0.0311756	-0.0103763	-0.0415518
605.769	198.158	-0.082128	-0.0242302	-0.018121			0.0200802	-0.082128	-0.0620479		0.525	177.772	-0.032914	-0.0679	0.172406	-0.0423461	-0.032914	-0.0752601
634.615	208.11	-0.0878109	-0.007893	-0.055112			0.0370699	-0.0878109	-0.0507411		0.55	187.927	-0.0454798	-0.0565243	0.0737412	-0.0262115	-0.0454798	-0.0716913
663.462	213.199	-0.0675626	0.00441279	-0.0576899			0.037603	-0.0675626	-0.0299596		0.575	196.385	-0.0750976	-0.0304466	-0.00185781	0.0111814	-0.0750976	-0.0639164
692.308	207.833	-0.0378094	0.0192954	-0.0355675			0.0356151	-0.0378094	-0.0021943		0.6	205.17	-0.0861162	-0.0128953	-0.0438222	0.0318903	-0.0861162	-0.0542259
721.154	207.786	-0.00275504	0.020645	0.00923962			0.0192566	-0.00275504	0.0165015		0.625	211.17	-0.0757662	-0.000566568	-0.0566549	0.0373924	-0.0757662	-0.0383737
750	207.788	0.0180484	0.0142515	0.0519388			0.00331795	0.0180484	0.0213664		0.65	210.528	-0.0525685	0.011919	-0.0465426	0.0366065	-0.0525685	-0.015962
778.846	207.87	0.0221782	0.00511297	0.070633			-0.00666118	0.0221782	0.015517		0.675	207.802	-0.0143142	0.0202	-0.00553563	0.0246509	-0.0143142	0.0103365
807.692	208.063	0.0212645	-0.000379508	0.0722121			-0.010961	0.0212645	0.0103035		0.7	207.804	0.0188467	0.0124848	0.0555527	0.00138875	0.0188467	0.0202357
836.538	208.466	0.0203558	-0.000206589	0.0652324			-0.0103568	0.0203558	0.00999905		0.725	208.008	0.0215237	0.00117816	0.0717642	-0.00974145	0.0215237	0.0117822
865.385	208.974	0.0149051	0.00858321	0.0474127			-1.94346e-05	0.0149051	0.0148859		0.75	208.588	0.0190516	0.00189669	0.0609685	-0.00788315	0.0190516	0.0111684
894.231	209.546	0.0128762	0.0174495	0.0167396			0.00867373	0.0128762	0.0215499		0.775	209.41	0.0133583	0.0153431	0.0240269	0.00660836	0.0133583	0.0199667
923.077	210.136	0.025616	0.0163488	-0.0149256			0.00135055	0.025616	0.0269664		0.8	210.265	0.0320178	0.0170731	-0.0209295	-0.00122332	0.0320178	0.0307945
951.923	210.585	0.0480269	0.018884	-0.0359438			-0.00765941	0.0480269	0.0403675		0.825	211.704	0.051134	0.0168182	-0.0175642	-0.0110021	0.051134	0.0401319
980.769	212.557	0.0535213	0.0152288	-0.00342896			-0.0135722	0.0535213	0.0399492		0.85	214.056	0.0406347	0.00153714	0.0517352	-0.0189861	0.0406347	0.0216486
1009.62	215.639	0.0268302	-0.0131251	0.110803			-0.0247816	0.0268302	0.00204857		0.875	217.172	0.0170474	-0.0184499	0.143114	-0.0245018	0.0170474	-0.00745444
1038.46	219.421	0.00244435	-0.0263933	0.191309			-0.0240795	0.00244435	-0.0216349		0.9	225.312	-0.00755111	-0.0218474	0.167092	-0.015145	-0.00755111	-0.0226959
1067.31	237.585	-0.0300647	-0.0114946	0.111711			0.00507767	-0.0300647	-0.0249871		0.925	241.49	-0.037923	-0.0184452	0.0742201	0.00298747	-0.037923	-0.0349356
1096.15	253.637	-0.0638936	-0.0414676	-0.0505511			-0.0039651	-0.0638936	-0.0678587		0.95	254.696	-0.0685836	-0.043428	-0.0580845	-0.00331793	-0.0685836	-0.0719015
1125	260.17	-0.0934019	-0.0537936	-0.0979778			0.000114215	-0.0934019	-0.0932877		0.975	260.7	-0.095856	-0.0548179	-0.101925	0.0004544	-0.095856	-0.0954016
Name	V03											This dataset	Reference							RMS values
Filename											End systole	0.4	0.393								freewall-sep	diaphragm-rvot	base-apex	2ch	3ch	4ch
											End E-wave	0.654	0.664							S	0.0415745	0.104042	0.0882637	0.0953894	0.0415745	0.0894543
Delineation:	Stack 8, sbFE/M2D/SA SENSE , RV endo, Cine auto										End diastasis	0.81	0.815							E	0.0353933	0.0285394	0.0614369	0.023741	0.0353933	0.0358393
freewall-sep direction (degrees):	0	Stack 8, sbFE/M2D/SA SENSE																		D	0.00449774	0.0072438	0.0185489	0.00833981	0.00449774	0.00438985
base-apex direction (degrees):	35	Stack 6, sbFE/BH4ch																		A	0.0568538	0.0205956	0.068263	0.0301461	0.0568538	0.0366558
											Resampled data
Non-resampled data																				Systole (S)	0.0415745	0.104042	0.0882637	0.0953894	0.0415745	0.0894543
Time (ms)	Volume (ml)	freewall-sep (N)	diaphragm-rvot (N)	base-apex (N)			2ch (N)	3ch (N)	4ch (N)		Time (fraction of RR)	Volume (ml)	freewall-sep (N)	diaphragm-rvot (N)	base-apex (N)	2ch (N)	3ch (N)	4ch (N)		Diastole (E-D-A)	0.0390125	0.0225865	0.0563481	0.0232547	0.0390125	0.0313915
0	165.7	-0.0399859	0.0620923	-0.00501972			0.0737665	-0.0399859	0.0337805		0	165.7	-0.0399859	0.0620923	-0.00501972	0.0737665	-0.0399859	0.0337805
26	155.32	0.0203001	0.17444	0.0427769			0.140919	0.0203001	0.16122		0.025	155.174	0.0204822	0.174605	0.0438835	0.140971	0.0204822	0.161454		Whole heartbeat	0.0400569	0.0680878	0.0708608	0.0629613	0.0400569	0.0615799
51	147.141	0.029932	0.182761	0.101567			0.14331	0.029932	0.173242		0.05	146.91	0.0279853	0.182369	0.103785	0.143944	0.0279853	0.171929
77	140.657	-0.022447	0.171878	0.160997			0.160074	-0.022447	0.137627		0.075	140.374	-0.022969	0.171493	0.161607	0.160002	-0.022969	0.137033
102	135.362	-0.0318357	0.1647	0.171795			0.158552	-0.0318357	0.126716		0.1	135.001	-0.033845	0.163315	0.17014	0.158357	-0.033845	0.124512
128	130.292	-0.0590138	0.145722	0.149152			0.155706	-0.0590138	0.0966918		0.125	128.999	-0.0616929	0.137858	0.145289	0.150235	-0.0616929	0.0885421		Peak values
153	115.773	-0.0853383	0.0648124	0.108519			0.0987983	-0.0853383	0.01346		0.15	114.268	-0.0854021	0.0576777	0.106658	0.0926513	-0.0854021	0.0072494			freewall-sep	diaphragm-rvot	base-apex	2ch	3ch	4ch
179	101.689	-0.0847263	0.00453369	0.0915661			0.0462894	-0.0847263	-0.0384369		0.175	101.219	-0.0809589	-0.00110025	0.0890858	0.0395266	-0.0809589	-0.0414323		S	0.0853383	0.182761	0.171795	0.160074	0.0853383	0.173242
204	97.9182	-0.0553939	-0.0391844	0.0722106			-0.00623768	-0.0553939	-0.0616316		0.2	97.3104	-0.0529726	-0.0408142	0.0692479	-0.00885982	-0.0529726	-0.0618325		E	0.05802	0.0573761	0.114736	0.0358334	0.05802	0.0635448
230	93.6525	-0.0389499	-0.0501285	0.0520827			-0.0239376	-0.0389499	-0.0628875		0.225	92.2491	-0.0358477	-0.0498536	0.0480396	-0.0252507	-0.0358477	-0.0610984		D	0.00789571	0.00970069	0.0217785	0.0123489	0.00789571	0.0066718
255	84.8982	-0.0208502	-0.0481773	0.0284841			-0.0312976	-0.0208502	-0.0521479		0.25	83.4079	-0.0191743	-0.0477858	0.0264738	-0.0317966	-0.0191743	-0.0509709		A	0.0934534	0.0349927	0.135132	0.043522	0.0934534	0.0638402
281	76.5313	-0.0120476	-0.0457692	0.0178964			-0.0336135	-0.0120476	-0.045661		0.275	75.9233	-0.0105196	-0.0469182	0.0146178	-0.0353726	-0.0105196	-0.0458922
306	73.4278	-0.00448915	-0.0513802	0.00168899			-0.042252	-0.00448915	-0.0467411		0.3	73.1461	-0.00406875	-0.0530209	-0.00316306	-0.043883	-0.00406875	-0.0479518		Systole (S)	0.0853383	0.182761	0.171795	0.160074	0.0853383	0.173242
332	72.1099	-0.00254894	-0.0589344	-0.0206906			-0.0497642	-0.00254894	-0.0523131		0.325	72.0147	-0.00333162	-0.0618311	-0.0277083	-0.0518814	-0.00333162	-0.0552131		Diastole (E-D-A)	0.0934534	0.0573761	0.135132	0.043522	0.0934534	0.0638402
357	71.6989	-0.00591422	-0.0713878	-0.0508645			-0.0588666	-0.00591422	-0.0647808		0.35	71.8324	-0.0063655	-0.0687911	-0.0507968	-0.0563921	-0.0063655	-0.0627576
383	72.2346	-0.00773394	-0.0609132	-0.0505893			-0.0488854	-0.00773394	-0.0566193		0.375	72.6413	-0.00542304	-0.0520986	-0.0416578	-0.0424072	-0.00542304	-0.0478303		Whole heartbeat	0.0934534	0.182761	0.171795	0.160074	0.0934534	0.173242
409	73.757	0.00105074	-0.0273951	-0.0166299			-0.0242502	0.00105074	-0.0231995		0.4	74.4145	0.00652205	-0.0202811	-0.00603925	-0.020825	0.00652205	-0.0143029
434	76.2622	0.0224156	0.000408689	0.0247415			-0.0108539	0.0224156	0.0115617		0.425	77.2043	0.0248925	0.00154038	0.0325251	-0.0111123	0.0248925	0.0137803
460	80.9799	0.0353574	0.00635141	0.065548			-0.0121782	0.0353574	0.0231792		0.45	81.9552	0.0337896	0.00403375	0.0691894	-0.0134015	0.0337896	0.0203882
485	88.1004	0.0228201	-0.0118795	0.0936933			-0.0216981	0.0228201	0.00112205		0.475	88.8216	0.0206207	-0.0139318	0.0951825	-0.0223757	0.0206207	-0.00175485
511	97.8142	-0.0100578	-0.0421866	0.114736			-0.0315058	-0.0100578	-0.0415636		0.5	97.9831	-0.0102372	-0.0423483	0.114665	-0.0315561	-0.0102372	-0.0417933
536	112.482	-0.0277115	-0.0573761	0.105121			-0.0358334	-0.0277115	-0.0635448		0.525	111.731	-0.0267051	-0.056542	0.105783	-0.0356143	-0.0267051	-0.0623192
562	121.953	-0.0469388	-0.0455345	0.0530927			-0.0159646	-0.0469388	-0.0629034		0.55	120.874	-0.0446154	-0.0470145	0.0594986	-0.0184081	-0.0446154	-0.0630235
587	129.822	-0.05802	-0.0243523	0.0175122			0.00792028	-0.05802	-0.0500998		0.575	128.431	-0.0559912	-0.0283074	0.0241424	0.00348062	-0.0559912	-0.0525106
613	139.679	-0.0565977	0.00409328	-0.00395514			0.0318437	-0.0565977	-0.024754		0.6	137.319	-0.0570131	-0.00310615	0.00147728	0.0258165	-0.0570131	-0.0311966
638	137.632	-0.039189	0.0127254	0.00216137			0.0306151	-0.039189	-0.00857391		0.625	138.25	-0.0443968	0.0101445	0.000332354	0.0309839	-0.0443968	-0.013413
664	137.837	-0.0180927	0.0105125	0.0139676			0.0181504	-0.0180927	5.77539e-05		0.65	137.762	-0.0257975	0.0113208	0.00965577	0.0227028	-0.0257975	-0.0030947
689	139.189	-0.00576408	0.00805401	0.0216198			0.00985706	-0.00576408	0.00409298		0.675	138.668	-0.0105446	0.00900759	0.0186532	0.0130731	-0.0105446	0.00252847
715	140.578	-0.000315036	0.00525917	0.0217785			0.00471204	-0.000315036	0.00439701		0.7	140.089	-0.00224716	0.00625034	0.0217227	0.00653654	-0.00224716	0.00428937
740	142.34	0.00207433	0.0007554	0.0196857			-0.000382895	0.00207433	0.00169143		0.725	141.778	0.00130521	0.00220535	0.0203601	0.00125729	0.00130521	0.00256249
766	144.223	0.00320335	-0.00590465	0.0189436			-0.00671519	0.00320335	-0.00351184		0.75	143.685	0.00287743	-0.00398136	0.0191586	-0.00488672	0.00287743	-0.00200929
791	145.883	0.00333882	-0.00963176	0.0167294			-0.0100108	0.00333882	-0.0066718		0.775	145.463	0.00330434	-0.00868094	0.0172948	-0.00917013	0.00330434	-0.00586579
817	146.973	0.00789571	-0.00970069	0.00981797			-0.0123489	0.00789571	-0.00445329		0.8	146.734	0.00688797	-0.00968559	0.0113465	-0.0118319	0.00688797	-0.0049439
843	149.572	0.0252066	-0.00571364	0.00432756			-0.0175515	0.0252066	0.00765509		0.825	149.08	0.0218857	-0.00647903	0.00538135	-0.0165539	0.0218857	0.00533185
868	148.514	0.0488127	-0.00563921	0.0230013			-0.02929	0.0488127	0.0195226		0.85	148.685	0.0450076	-0.00565123	0.0199912	-0.0273979	0.0450076	0.0176097
894	147.827	0.0569673	-0.0173648	0.0816829			-0.043522	0.0569673	0.0134453		0.875	147.92	0.0558699	-0.0157866	0.0737849	-0.0416066	0.0558699	0.0142633
919	151.54	0.0204376	-0.0349927	0.135132			-0.0405233	0.0204376	-0.0200857		0.9	151.138	0.0244764	-0.0330463	0.129232	-0.0408571	0.0244764	-0.0163808
945	167.652	-0.049148	-0.030465	0.0782483			-0.0018093	-0.049148	-0.0509573		0.925	166.345	-0.0429922	-0.0308911	0.0833707	-0.00525634	-0.0429922	-0.0482486
970	170.837	-0.0934534	-0.0197612	-0.00338342			0.0296131	-0.0934534	-0.0638402		0.95	170.664	-0.0910172	-0.0203505	0.00110846	0.0278845	-0.0910172	-0.0631327
996	167.913	-0.069256	-0.00775574	-0.0316869			0.0279112	-0.069256	-0.0413448		0.975	167.992	-0.0698996	-0.00807488	-0.0309349	0.0279568	-0.0698996	-0.041943
Name	V04											This dataset	Reference							RMS values
Filename											End systole	0.45	0.393								freewall-sep	diaphragm-rvot	base-apex	2ch	3ch	4ch
											End E-wave	0.7	0.664							S	0.0321957	0.102956	0.0844958	0.0940276	0.0321957	0.087046
Delineation:	Stack 9, sbFE/M2D/SA SENSE , RV endo, Cine manual										End diastasis	0.833	0.815							E	0.0279581	0.0513091	0.0945707	0.0348068	0.0279581	0.0559308
freewall-sep direction (degrees):	0	Stack 9, sbFE/M2D/SA SENSE																		D	0.0102049	0.00595495	0.0175952	0.00696161	0.0102049	0.00753653
base-apex direction (degrees):	42	Stack 6, sbFE/BH4ch																		A	0.0442739	0.0358302	0.0818422	0.0179702	0.0442739	0.050822
											Resampled data
Non-resampled data																				Systole (S)	0.0321957	0.102956	0.0844958	0.0940276	0.0321957	0.087046
Time (ms)	Volume (ml)	freewall-sep (N)	diaphragm-rvot (N)	base-apex (N)			2ch (N)	3ch (N)	4ch (N)		Time (fraction of RR)	Volume (ml)	freewall-sep (N)	diaphragm-rvot (N)	base-apex (N)	2ch (N)	3ch (N)	4ch (N)		Diastole (E-D-A)	0.0303034	0.0394518	0.0773077	0.0255338	0.0303034	0.04628
0	146.466	-0.00104035	0.0364569	0.0117924			0.0320928	-0.00104035	0.0310525		0	146.466	-0.00104035	0.0364569	0.0117924	0.0320928	-0.00104035	0.0310525
23.641	142.064	0.0536684	0.0949885	0.0683919			0.0554283	0.0536684	0.109097		0.025	141.423	0.0525432	0.106247	0.0764501	0.0657408	0.0525432	0.118284		Whole heartbeat	0.0311691	0.0750068	0.0806217	0.0658568	0.0311691	0.0677323
47.2821	137.644	0.046073	0.170458	0.122409			0.124584	0.046073	0.170657		0.05	135.462	0.0215812	0.180358	0.130319	0.145404	0.0215812	0.166985
70.9231	130.122	-0.0351303	0.202873	0.148338			0.193258	-0.0351303	0.158128		0.075	124.157	-0.0354499	0.187443	0.142322	0.180055	-0.0354499	0.144605
94.5641	116.413	-0.0355881	0.168289	0.134399			0.163537	-0.0355881	0.127948		0.1	112.907	-0.0312569	0.181088	0.142678	0.172455	-0.0312569	0.141198
118.205	110.369	-0.0282487	0.189659	0.148192			0.178374	-0.0282487	0.150125		0.125	106.448	-0.0380436	0.155651	0.126755	0.153819	-0.0380436	0.115776		Peak values
141.846	104.963	-0.0415475	0.143288	0.118942			0.144865	-0.0415475	0.103317		0.15	98.0911	-0.0573682	0.0820491	0.103933	0.0997407	-0.0573682	0.0423725			freewall-sep	diaphragm-rvot	base-apex	2ch	3ch	4ch
165.487	97.0665	-0.0595049	0.0735395	0.101781			0.0934396	-0.0595049	0.0339346		0.175	83.4949	-0.0538505	-0.000902413	0.0751111	0.0261438	-0.0538505	-0.0277067		S	0.0595049	0.202873	0.148338	0.193258	0.0595049	0.170657
189.128	83.5552	-0.0541019	-0.000214653	0.0754994			0.0268651	-0.0541019	-0.0272369		0.2	79.0777	-0.0350782	-0.045301	0.0496239	-0.0216927	-0.0350782	-0.056771		E	0.0393718	0.0861388	0.167468	0.0549125	0.0393718	0.0942844
212.769	79.6047	-0.0382779	-0.043161	0.0510865			-0.0182395	-0.0382779	-0.0565175		0.225	75.5699	-0.0144623	-0.0556845	0.040163	-0.040993	-0.0144623	-0.0554553		D	0.015817	0.00883162	0.0242886	0.0132682	0.015817	0.0121396
236.41	76.3173	-0.0189595	-0.0559825	0.042207			-0.0390026	-0.0189595	-0.0579621		0.25	73.2245	-0.00349281	-0.0499165	0.0270383	-0.0414826	-0.00349281	-0.0449754		A	0.0688371	0.059741	0.134501	0.0280828	0.0688371	0.0820716
260.051	73.8695	-0.00454881	-0.0549879	0.0356331			-0.0453465	-0.00454881	-0.0498953		0.275	72.0935	-0.00183298	-0.0431711	0.00340108	-0.0364708	-0.00183298	-0.0383038
283.692	72.4375	-0.0022284	-0.0438373	0.0167474			-0.03685	-0.0022284	-0.0390785		0.3	72.0158	0.00159515	-0.0492395	-0.0262898	-0.0434402	0.00159515	-0.041845		Systole (S)	0.0595049	0.202873	0.148338	0.193258	0.0595049	0.170657
307.333	71.8598	-0.0015664	-0.042721	-0.00559529			-0.0362142	-0.0015664	-0.0377806		0.325	72.9082	0.00596069	-0.05794	-0.0601053	-0.0531578	0.00596069	-0.0471971		Diastole (E-D-A)	0.0688371	0.0861388	0.167468	0.0549125	0.0688371	0.0942844
330.974	72.0705	0.00270661	-0.0515309	-0.0335648			-0.0459803	0.00270661	-0.0432737		0.35	74.7187	-0.00411857	-0.044551	-0.0654245	-0.036523	-0.00411857	-0.0406416
354.615	73.0166	0.0063869	-0.0587785	-0.0635811			-0.0540971	0.0063869	-0.0477103		0.375	77.6572	-0.0132113	0.0116035	-0.0205375	0.0166546	-0.0132113	0.00344332		Whole heartbeat	0.0688371	0.202873	0.167468	0.193258	0.0688371	0.170657
378.256	74.6447	-0.0037653	-0.045999	-0.0664967			-0.0379536	-0.0037653	-0.041719		0.4	81.586	0.00421433	0.0544195	0.0395121	0.0450215	0.00421433	0.0492359
401.897	77.0678	-0.0156927	0.00296118	-0.0302105			0.0104109	-0.0156927	-0.00528184		0.425	85.9767	0.0207765	0.0485685	0.0860058	0.0316734	0.0207765	0.0524498
425.538	80.4247	-0.00103121	0.0539343	0.0268935			0.0472241	-0.00103121	0.0461929		0.45	92.1506	0.02209	0.00918234	0.130001	-0.00309285	0.02209	0.0189971
449.179	84.9207	0.0201086	0.0557664	0.0776809			0.0382408	0.0201086	0.0583494		0.475	104.403	0.00252488	-0.0353684	0.167077	-0.0318924	0.00252488	-0.0293676
472.821	90.7612	0.0239305	0.0135292	0.125988			-0.000248595	0.0239305	0.023682		0.5	111.345	-0.0278981	-0.0756104	0.151384	-0.0515314	-0.0278981	-0.0794295
496.462	104.208	0.00332185	-0.0343097	0.167468			-0.031374	0.00332185	-0.0280522		0.525	115.264	-0.0380908	-0.0850673	0.118157	-0.0546251	-0.0380908	-0.0927158
520.103	111.734	-0.0297146	-0.0780036	0.150406			-0.0526958	-0.0297146	-0.0824104		0.55	118.192	-0.0376152	-0.0687326	0.0679349	-0.0407166	-0.0376152	-0.0783318
543.744	115.788	-0.0393718	-0.0861388	0.113181			-0.0549125	-0.0393718	-0.0942844		0.575	120.338	-0.0369768	-0.0427881	0.0249487	-0.0185672	-0.0369768	-0.055544
567.385	118.818	-0.0371406	-0.0640706	0.055832			-0.0369166	-0.0371406	-0.0740571		0.6	121.437	-0.0349683	-0.0206939	0.00692651	-0.000437294	-0.0349683	-0.0354056
591.026	120.941	-0.0369074	-0.0341861	0.0124697			-0.0111524	-0.0369074	-0.0480596		0.625	121.846	-0.0274925	-0.00571079	0.00525508	0.00880055	-0.0274925	-0.018692
614.667	121.717	-0.0338624	-0.0130015	0.00376618			0.00567154	-0.0338624	-0.0281908		0.65	122.179	-0.0146212	0.00370214	0.00813722	0.0105168	-0.0146212	-0.00410447
638.308	121.946	-0.0224963	7.80456e-06	0.00642303			0.0112549	-0.0224963	-0.0112414		0.675	122.607	-0.000312524	0.00811668	0.0130699	0.00718548	-0.000312524	0.00687296
661.949	122.427	-0.00617192	0.0076659	0.00997647			0.00972488	-0.00617192	0.00355296		0.7	123.049	0.010247	0.00793076	0.0196645	0.00174471	0.010247	0.0119918
685.59	122.89	0.00898229	0.00883162	0.0179766			0.00315729	0.00898229	0.0121396		0.725	123.569	0.0128037	0.0050636	0.0236718	-0.00201664	0.0128037	0.0107871
709.231	123.483	0.013712	0.0054625	0.0242886			-0.00212526	0.013712	0.0115867		0.75	124.073	0.00746572	0.00268233	0.0199592	-0.00140984	0.00746572	0.00605575
732.872	124.06	0.00759721	0.00277684	0.0201359			-0.00139382	0.00759721	0.00620339		0.775	124.442	0.00358195	-0.000108265	0.0147492	-0.00188468	0.00358195	0.00169727
756.513	124.48	0.00318706	-0.000391987	0.0142193			-0.00193305	0.00318706	0.00125401		0.8	124.775	0.0131776	-0.00497753	0.0151561	-0.0108995	0.0131776	0.00227814
780.154	124.853	0.015817	-0.00618883	0.0154035			-0.0132682	0.015817	0.00254875		0.825	125.86	0.0310444	-0.00184171	0.0300441	-0.0171172	0.0310444	0.0139273
803.795	126.332	0.0382579	0.000218049	0.0369795			-0.0189401	0.0382579	0.0193178		0.85	129.242	0.0372912	0.00268487	0.0646765	-0.0163205	0.0372912	0.0209707
827.436	131.317	0.0365512	0.00451112	0.0851616			-0.0143688	0.0365512	0.0221824		0.875	136.614	0.0183274	-0.00905439	0.108356	-0.0170049	0.0183274	0.00132243
851.077	142.206	-0.0025664	-0.0245302	0.134501			-0.0199607	-0.0025664	-0.0225269		0.9	142.796	-0.0198675	-0.0381463	0.0999296	-0.0231019	-0.0198675	-0.0429694
874.718	143.722	-0.0473089	-0.059741	0.0450862			-0.0280828	-0.0473089	-0.0753917		0.925	144.106	-0.0535532	-0.0583743	0.00844118	-0.023777	-0.0535532	-0.0773302
898.359	145.039	-0.0688371	-0.0550249	-0.0812724			-0.0132344	-0.0688371	-0.0820716		0.95	145.227	-0.0641225	-0.048633	-0.0790083	-0.0100561	-0.0641225	-0.0741787
922	146.005	-0.0444765	-0.0219995	-0.0695721			0.00318613	-0.0444765	-0.0412904		0.975	146.099	-0.0420886	-0.0187625	-0.0684251	0.00479542	-0.0420886	-0.0372932
Name	V05											This dataset	Reference							RMS values
Filename											End systole	0.374	0.393								freewall-sep	diaphragm-rvot	base-apex	2ch	3ch	4ch
											End E-wave	0.63	0.664							S	0.07693	0.209127	0.169554	0.206218	0.07693	0.161352
Delineation:	Stack 9, sbFE/M2D/SA SENSE , RV endo, Cine										End diastasis	0.773	0.815							E	0.0416224	0.049552	0.103862	0.0417517	0.0416224	0.0529727
freewall-sep direction (degrees):	6	Stack 9, sbFE/M2D/SA SENSE																		D	0.00503967	0.0233268	0.0403962	0.0188797	0.00503967	0.0217362
base-apex direction (degrees):	-5	Stack 6, sbFE/BH4ch																		A	0.0457606	0.0130337	0.0612321	0.0168791	0.0457606	0.0318893
											Resampled data
Non-resampled data																				Systole (S)	0.07693	0.209127	0.169554	0.206218	0.07693	0.161352
Time (ms)	Volume (ml)	freewall-sep (N)	diaphragm-rvot (N)	base-apex (N)			2ch (N)	3ch (N)	4ch (N)		Time (fraction of RR)	Volume (ml)	freewall-sep (N)	diaphragm-rvot (N)	base-apex (N)	2ch (N)	3ch (N)	4ch (N)		Diastole (E-D-A)	0.0390026	0.0353604	0.0801407	0.0306735	0.0390026	0.0411737
0	224.019	-0.017564	-0.00568785	0.0111965			0.00385627	-0.017564	-0.0137077		0	224.019	-0.017564	-0.00568785	0.0111965	0.00385627	-0.017564	-0.0137077
24.8974	212.159	0.0186863	0.146189	0.0657185			0.11726	0.0186863	0.135947		0.025	212.732	0.0170245	0.139237	0.0632242	0.11207	0.0170245	0.129095		Whole heartbeat	0.0563035	0.131079	0.121634	0.128589	0.0563035	0.104031
49.7949	203.245	-0.00732495	0.347492	0.106768			0.304599	-0.00732495	0.297274		0.05	204.107	-0.00490652	0.328822	0.102967	0.287222	-0.00490652	0.282315
74.6923	194.263	-0.0488335	0.423406	0.183401			0.391097	-0.0488335	0.342264		0.075	195.566	-0.0430531	0.412919	0.172753	0.379125	-0.0430531	0.336072
99.5897	182.199	-0.0755034	0.365681	0.229866			0.354441	-0.0755034	0.278938		0.1	184.532	-0.0706526	0.37652	0.221478	0.361402	-0.0706526	0.290749
124.487	172.256	-0.103241	0.300926	0.272474			0.31223	-0.103241	0.208989		0.125	174.659	-0.0968729	0.316105	0.262758	0.322192	-0.0968729	0.225319		Peak values
149.385	158.115	-0.120447	0.225255	0.287684			0.2553	-0.120447	0.134854		0.15	162.217	-0.115928	0.246267	0.283964	0.271238	-0.115928	0.155309			freewall-sep	diaphragm-rvot	base-apex	2ch	3ch	4ch
174.282	143.043	-0.135577	0.159214	0.278536			0.205672	-0.135577	0.0700952		0.175	148.144	-0.131084	0.180513	0.282063	0.22187	-0.131084	0.0907864		S	0.135577	0.423406	0.287684	0.391097	0.135577	0.342264
199.179	130.306	-0.124217	0.0959643	0.216071			0.145216	-0.124217	0.0209991		0.2	135.232	-0.128627	0.11929	0.239357	0.167621	-0.128627	0.0389944		E	0.0672039	0.108044	0.177995	0.096707	0.0672039	0.0904312
224.077	123.652	-0.104843	0.0513363	0.153449			0.0968802	-0.104843	-0.0079632		0.225	126.547	-0.113101	0.0702291	0.180014	0.117371	-0.113101	0.00426983		D	0.00697376	0.0327259	0.0505339	0.029174	0.00697376	0.031174
248.974	117.885	-0.0802466	0.0197747	0.107928			0.0572487	-0.0802466	-0.0229979		0.25	120.673	-0.0918975	0.0346772	0.129467	0.0759801	-0.0918975	-0.0159174		A	0.0908604	0.0305437	0.115496	0.0320061	0.0908604	0.0631274
273.872	112.774	-0.0525566	-0.0256276	0.0642447			0.00408422	-0.0525566	-0.0484724		0.275	115.492	-0.0670091	-0.00198508	0.0870354	0.0317855	-0.0670091	-0.0352237
298.769	108.086	-0.026608	-0.0580768	0.0248958			-0.0369919	-0.026608	-0.0636		0.3	110.806	-0.0414111	-0.0396054	0.0473366	-0.0135938	-0.0414111	-0.0550048		Systole (S)	0.135577	0.423406	0.287684	0.391097	0.135577	0.342264
323.667	108.801	-0.00975227	-0.0804921	-0.0223932			-0.0648321	-0.00975227	-0.0745844		0.325	108.352	-0.0203723	-0.0663703	0.00740073	-0.0472923	-0.0203723	-0.0676646		Diastole (E-D-A)	0.0908604	0.108044	0.177995	0.096707	0.0908604	0.0904312
348.564	108.664	-0.00166484	-0.107112	-0.0848186			-0.0919289	-0.00166484	-0.0935937		0.35	108.757	-0.00713661	-0.0891018	-0.0425835	-0.0735961	-0.00713661	-0.0807326
373.462	109.181	0.00627581	-0.108044	-0.1054			-0.096707	0.00627581	-0.0904312		0.375	108.806	0.000509864	-0.107367	-0.0904553	-0.0932378	0.000509864	-0.0927281		Whole heartbeat	0.135577	0.423406	0.287684	0.391097	0.135577	0.342264
398.359	111.858	0.0214412	-0.0702711	-0.0492183			-0.0715772	0.0214412	-0.050136		0.4	109.782	0.00961786	-0.0997326	-0.0930316	-0.0911799	0.00961786	-0.081562
423.256	114.985	0.0338728	-0.0231279	0.0466103			-0.0369658	0.0338728	-0.00309299		0.425	112.387	0.0234987	-0.0624844	-0.0333803	-0.0658626	0.0234987	-0.0423637
448.154	120.52	0.0326183	-0.00593077	0.142147			-0.0214454	0.0326183	0.0111729		0.45	115.615	0.0337434	-0.0212557	0.0570504	-0.0352796	0.0337434	-0.00153629
473.051	128.035	0.00114131	-0.0250939	0.177995			-0.0223026	0.00114131	-0.0211613		0.475	120.959	0.0308867	-0.0069901	0.144155	-0.0214969	0.0308867	0.00938968
497.949	137.106	-0.0371929	-0.052434	0.174108			-0.0268127	-0.0371929	-0.0640056		0.5	128.063	0.00103027	-0.0251734	0.177986	-0.0223159	0.00103027	-0.0212856
522.846	147.858	-0.0623106	-0.0599576	0.124097			-0.0207695	-0.0623106	-0.0830801		0.525	136.632	-0.035064	-0.0509217	0.174365	-0.0265674	-0.035064	-0.0616315
547.744	161.727	-0.0672039	-0.0436977	0.06929			-0.00424128	-0.0672039	-0.0714453		0.55	146.701	-0.0594528	-0.0591242	0.129923	-0.0214766	-0.0594528	-0.0809294
572.641	176.455	-0.0653696	-0.0243575	0.0232576			0.0115906	-0.0653696	-0.053779		0.575	159.467	-0.0664177	-0.0466032	0.0789982	-0.0071508	-0.0664177	-0.0735683
597.538	189.786	-0.0436517	-0.00207132	0.000916286			0.0200319	-0.0436517	-0.0236198		0.6	173.24	-0.0658833	-0.0289116	0.0340521	0.00790353	-0.0658833	-0.0579798
622.436	188.808	-0.0195962	0.0186201	0.00331869			0.0259236	-0.0195962	0.00632735		0.625	186.138	-0.049967	-0.00850686	0.00736658	0.0176163	-0.049967	-0.0323507
647.333	189.686	-0.00196724	0.0325515	0.016725			0.029174	-0.00196724	0.0272067		0.65	189.13	-0.0274834	0.0118361	0.00253094	0.0239921	-0.0274834	-0.00349134
672.231	191.632	0.00566501	0.0327259	0.0342394			0.0255088	0.00566501	0.031174		0.675	189.35	-0.00874399	0.0271963	0.0115716	0.0279248	-0.00874399	0.0191806
697.128	193.856	0.00697376	0.0222593	0.0480351			0.0157901	0.00697376	0.0227639		0.7	190.783	0.0023161	0.0326502	0.0265547	0.0271179	0.0023161	0.029434
722.026	195.45	0.00527637	0.00948149	0.0505339			0.00557287	0.00527637	0.0108494		0.725	192.767	0.0063299	0.0274113	0.0412468	0.0205741	0.0063299	0.026904
746.923	196.87	0.00381514	0.0021762	0.0429668			-2.28369e-05	0.00381514	0.00379211		0.75	194.586	0.00620047	0.0164364	0.0491745	0.0111342	0.00620047	0.0173347
771.821	199.141	0.00256493	-0.000123069	0.0319766			-0.00138901	0.00256493	0.00117593		0.775	196.025	0.00468754	0.00653723	0.0474847	0.00331772	0.00468754	0.00800526
796.718	203.289	0.00657355	-0.000540749	0.0247787			-0.00375515	0.00657355	0.0028184		0.8	197.669	0.00337855	0.0013734	0.0391305	-0.000499904	0.00337855	0.00287865
821.615	202.294	0.0202309	0.000293125	0.0262928			-0.00986145	0.0202309	0.0103694		0.825	200.845	0.00419223	-0.000292631	0.0290584	-0.00234948	0.00419223	0.00184275
846.513	204.131	0.0358784	-0.00304707	0.0573073			-0.0205781	0.0358784	0.0153003		0.85	202.655	0.0153002	-7.90353e-06	0.0257463	-0.0076569	0.0153002	0.00764332
871.41	210.816	0.0333522	-0.00861226	0.098546			-0.0241344	0.0333522	0.00921751		0.875	203.883	0.0337476	-0.00259217	0.0530837	-0.0191185	0.0337476	0.0146288
896.308	224.364	0.00175902	-0.0115608	0.115496			-0.0108915	0.00175902	-0.00913252		0.9	212.061	0.0306189	-0.00887115	0.10005	-0.0229921	0.0306189	0.00762678
921.205	225.014	-0.0484605	-0.0117565	0.069545			0.014049	-0.0484605	-0.0344116		0.925	224.571	-0.0142255	-0.0116231	0.10087	-0.00295311	-0.0142255	-0.0171786
946.103	226.278	-0.0908604	-0.0155007	0.00643897			0.0320061	-0.0908604	-0.0588543		0.95	225.704	-0.0715502	-0.0137955	0.0351805	0.0238278	-0.0715502	-0.0477224
971	226.499	-0.0733519	-0.0305437	-0.0142799			0.0102244	-0.0733519	-0.0631274		0.975	226.449	-0.0773299	-0.0271259	-0.00957269	0.0151732	-0.0773299	-0.0621567
Name	V08											This dataset	Reference							RMS values
Filename											End systole	0.4	0.393								freewall-sep	diaphragm-rvot	base-apex	2ch	3ch	4ch
											End E-wave	0.732	0.664							S	0.0411428	0.139386	0.0985817	0.109662	0.0411428	0.134028
Delineation:	Stack 8, sbFE/M2D/SA SENSE , RV endo, Cine auto										End diastasis	0.768	0.815							E	0.0439392	0.0234427	0.104596	0.0178111	0.0439392	0.0383723
freewall-sep direction (degrees):	-16	Stack 8, sbFE/M2D/SA SENSE																		D	0.017336	0.00362942	0.0234505	0.00552473	0.017336	0.0118112
base-apex direction (degrees):	43	Stack 6, sbFE/BH4ch																		A	0.0344624	0.0198145	0.0463459	0.0129805	0.0344624	0.0318474
											Resampled data
Non-resampled data																				Systole (S)	0.0411428	0.139386	0.0985817	0.109662	0.0411428	0.134028
Time (ms)	Volume (ml)	freewall-sep (N)	diaphragm-rvot (N)	base-apex (N)			2ch (N)	3ch (N)	4ch (N)		Time (fraction of RR)	Volume (ml)	freewall-sep (N)	diaphragm-rvot (N)	base-apex (N)	2ch (N)	3ch (N)	4ch (N)		Diastole (E-D-A)	0.0398008	0.0216415	0.0849129	0.0157959	0.0398008	0.0352856
0	193.16	-0.0178601	0.066764	-0.0219138			0.0667495	-0.0178601	0.0488891		0	193.16	-0.0178601	0.066764	-0.0219138	0.0667495	-0.0178601	0.0488891
22.6667	184.191	0.0493149	0.229887	0.0411971			0.174431	0.0493149	0.223746		0.025	184.01	0.0501501	0.231032	0.042784	0.175005	0.0501501	0.225155		Whole heartbeat	0.040343	0.0897355	0.0906282	0.0704272	0.040343	0.0890644
45.3333	174.035	0.093523	0.290001	0.125338			0.204387	0.093523	0.29791		0.05	173.585	0.0924334	0.288574	0.126742	0.203696	0.0924334	0.296129
68	161.42	0.0646059	0.25128	0.161353			0.185312	0.0646059	0.249918		0.075	160.547	0.0612763	0.24895	0.160695	0.184959	0.0612763	0.246235
90.6667	145.076	0.00766671	0.209427	0.148659			0.177536	0.00766671	0.185203		0.1	143.94	0.0062503	0.206333	0.149585	0.175564	0.0062503	0.181815
113.333	129.124	-0.0102531	0.168097	0.158632			0.150703	-0.0102531	0.14045		0.125	128.219	-0.0104611	0.163526	0.158579	0.146849	-0.0104611	0.136387		Peak values
136	118.962	-0.0123626	0.119528	0.157178			0.109696	-0.0123626	0.0973333		0.15	118.231	-0.0147267	0.114718	0.156133	0.106712	-0.0147267	0.0919855			freewall-sep	diaphragm-rvot	base-apex	2ch	3ch	4ch
158.667	112.127	-0.0333047	0.0764876	0.147436			0.0828927	-0.0333047	0.0495879		0.175	111.382	-0.034862	0.0711356	0.140238	0.0790363	-0.034862	0.0441743		S	0.093523	0.290001	0.161353	0.204387	0.093523	0.29791
181.333	106.155	-0.0451257	0.0353853	0.092045			0.0532074	-0.0451257	0.0080817		0.2	105.61	-0.0453559	0.0317319	0.0861795	0.0501586	-0.0453559	0.00480273		E	0.096778	0.0558914	0.195285	0.0405901	0.096778	0.0941733
204	102.33	-0.0466398	0.0105034	0.0520569			0.0324161	-0.0466398	-0.0142238		0.225	101.747	-0.0449633	0.0070372	0.0479503	0.028576	-0.0449633	-0.0163873		D	0.017336	0.00362942	0.0234505	0.00552473	0.017336	0.0118112
226.667	98.6898	-0.036446	-0.0104808	0.0271535			0.00914638	-0.036446	-0.0272996		0.25	98.323	-0.0354832	-0.0135543	0.0253535	0.00600321	-0.0354832	-0.02948		A	0.0482136	0.0363145	0.0751352	0.0243342	0.0482136	0.055556
249.333	96.6305	-0.0311208	-0.0274361	0.0172117			-0.00819996	-0.0311208	-0.0393208		0.275	96.8102	-0.0296477	-0.0303666	0.0136343	-0.0114743	-0.0296477	-0.0411221
272	97.548	-0.0235428	-0.0425051	-0.00118784			-0.025039	-0.0235428	-0.0485819		0.3	97.4088	-0.0240775	-0.045381	-0.00589927	-0.0272623	-0.0240775	-0.0513399		Systole (S)	0.093523	0.290001	0.161353	0.204387	0.093523	0.29791
294.667	96.897	-0.0260304	-0.0558882	-0.0231147			-0.0353854	-0.0260304	-0.0614158		0.325	97.3715	-0.0275553	-0.0581918	-0.0285367	-0.0366179	-0.0275553	-0.0641732		Diastole (E-D-A)	0.096778	0.0558914	0.195285	0.0405901	0.096778	0.0941733
317.333	98.9464	-0.0327133	-0.0659783	-0.0469014			-0.0407823	-0.0327133	-0.0734955		0.35	100.108	-0.0331067	-0.0622687	-0.0486276	-0.037373	-0.0331067	-0.0704796
340	103.606	-0.0342924	-0.0504737	-0.0539886			-0.0265654	-0.0342924	-0.0608578		0.375	105.524	-0.029551	-0.0422461	-0.0472074	-0.0218107	-0.029551	-0.0513616		Whole heartbeat	0.096778	0.290001	0.195285	0.204387	0.096778	0.29791
362.667	110.786	-0.0155424	-0.0179689	-0.0271557			-0.00779037	-0.0155424	-0.0233328		0.4	114.013	-0.00177211	-0.00604133	-0.00792346	-0.00434584	-0.00177211	-0.00611806
385.333	120.194	0.0268488	0.0187706	0.0320749			0.00283129	0.0268488	0.0296802		0.425	128.343	0.0619924	0.0389471	0.0702984	0.00273294	0.0619924	0.0647253
408	134.538	0.0915397	0.0558914	0.102418			0.00263358	0.0915397	0.0941733		0.45	145.539	0.0957592	0.038886	0.143325	-0.0142033	0.0957592	0.0815559
430.667	148.407	0.096778	0.0339168	0.154797			-0.0190163	0.096778	0.0777617		0.475	156.66	0.0688475	-0.00699706	0.194835	-0.0404834	0.0688475	0.0283641
453.333	156.389	0.0693982	-0.00680229	0.195285			-0.0405901	0.0693982	0.0288083		0.5	172.075	0.0271056	-0.0214815	0.162155	-0.0321564	0.0271056	-0.00505075
476	171.192	0.0359014	-0.0183765	0.166692			-0.0338652	0.0359014	0.00203616		0.525	174.212	-0.0107132	-0.0303891	0.13292	-0.020961	-0.0107132	-0.0316742
498.667	174.82	-0.000824627	-0.0313309	0.147701			-0.0267211	-0.000824627	-0.0275457		0.55	173.54	-0.0260716	-0.0230202	0.0940121	-0.00690029	-0.0260716	-0.0329719
521.333	173.522	-0.0218486	-0.0293275	0.11627			-0.014474	-0.0218486	-0.0363227		0.575	173.375	-0.0231866	-0.00779458	0.0607923	0.00484305	-0.0231866	-0.0183436
544	173.548	-0.0279377	-0.0202334	0.0841772			-0.00355373	-0.0279377	-0.0314914		0.6	173.371	-0.0151374	0.00407006	0.0432311	0.0110935	-0.0151374	-0.00404388
566.667	173.359	-0.0227666	-0.00669445	0.0587243			0.00558564	-0.0227666	-0.017181		0.625	173.418	-0.00580535	0.00493878	0.0360573	0.00717969	-0.00580535	0.00137434
589.333	173.362	-0.0162222	0.00388071	0.0440898			0.0114719	-0.0162222	-0.0047503		0.65	173.714	0.00557031	0.00271723	0.0289227	-0.000431853	0.00557031	0.00513846
612	173.423	-0.00867394	0.00519801	0.0381148			0.00883869	-0.00867394	0.000164752		0.675	174.061	0.012823	0.00231762	0.0252934	-0.00440443	0.012823	0.00841861
634.667	173.41	-0.000897221	0.00449495	0.0325368			0.00434131	-0.000897221	0.00344409		0.7	174.146	0.014571	0.0028257	0.0245797	-0.00483831	0.014571	0.00973269
657.333	173.922	0.0100049	0.00149834	0.0264443			-0.00370489	0.0100049	0.00630016		0.725	174.232	0.0163205	0.00333428	0.0238651	-0.00527278	0.0163205	0.0110479
680	174.282	0.017336	0.00362942	0.0234505			-0.00552473	0.017336	0.0118112		0.75	174.311	0.017823	0.00410608	0.0235275	-0.00535554	0.017823	0.0124674
702.667	174.577	0.0222069	0.00839696	0.0242215			-0.00383143	0.0222069	0.0183754		0.775	174.382	0.0189832	0.00524174	0.0237112	-0.00495226	0.0189832	0.0140311
725.333	174.896	0.0267622	0.0120897	0.0276059			-0.00291114	0.0267622	0.023851		0.8	174.452	0.0201443	0.00637814	0.023895	-0.00454848	0.0201443	0.0155958
748	177.974	0.0331018	0.0150502	0.0381434			-0.00351695	0.0331018	0.0295848		0.825	174.647	0.023215	0.00921422	0.0249706	-0.00362777	0.023215	0.0195872
770.667	177.87	0.0407366	0.0150813	0.0562885			-0.00730763	0.0407366	0.033429		0.85	176.36	0.0297525	0.0134861	0.0325749	-0.00319688	0.0297525	0.0265556
793.333	177.88	0.0414399	0.00712017	0.0751352			-0.0145538	0.0414399	0.0268862		0.875	177.898	0.038674	0.0150728	0.0513865	-0.00628355	0.038674	0.0323905
816	181.298	0.0222877	-0.0152308	0.074985			-0.0243342	0.0222877	-0.00204649		0.9	177.88	0.0414285	0.00724931	0.0748295	-0.0144362	0.0414285	0.0269923
838.667	193.125	-0.0183672	-0.0340029	0.0430219			-0.0202638	-0.0183672	-0.038631		0.925	184.111	0.0130859	-0.0194983	0.067792	-0.0234288	0.0130859	-0.010343
861.333	200.671	-0.0482136	-0.0363145	0.00220337			-0.00734256	-0.0482136	-0.055556		0.95	196.837	-0.0327745	-0.0351307	0.0233431	-0.0140368	-0.0327745	-0.0468114
884	201.496	-0.0429934	-0.010261	-0.0153492			0.0126104	-0.0429934	-0.030383		0.975	201.287	-0.0443239	-0.0169004	-0.0108763	0.0075257	-0.0443239	-0.036798
Name	V09											This dataset	Reference							RMS values
Filename											End systole	0.4	0.393								freewall-sep	diaphragm-rvot	base-apex	2ch	3ch	4ch
											End E-wave	0.624	0.664							S	0.0431133	0.0949295	0.0723282	0.0971122	0.0431133	0.0708238
Delineation:	Stack 9, sbFE/M2D/SA SENSE , RV endo, Cine manual										End diastasis	0.823	0.815							E	0.0482541	0.0332479	0.101485	0.0154265	0.0482541	0.0508368
freewall-sep direction (degrees):	7	Stack 9, sbFE/M2D/SA SENSE																		D	0.015289	0.00959987	0.0323197	0.0053528	0.015289	0.0150486
base-apex direction (degrees):	37	Stack 6, sbFE/BH4ch																		A	0.0261802	0.00679796	0.0158171	0.00818499	0.0261802	0.0185749
											Resampled data
Non-resampled data																				Systole (S)	0.0431133	0.0949295	0.0723282	0.0971122	0.0431133	0.0708238
Time (ms)	Volume (ml)	freewall-sep (N)	diaphragm-rvot (N)	base-apex (N)			2ch (N)	3ch (N)	4ch (N)		Time (fraction of RR)	Volume (ml)	freewall-sep (N)	diaphragm-rvot (N)	base-apex (N)	2ch (N)	3ch (N)	4ch (N)		Diastole (E-D-A)	0.0339264	0.021418	0.0654474	0.010878	0.0339264	0.0338417
0	155.114	0.000590519	-0.00266625	0.0143798			-0.00260436	0.000590519	-0.00201384		0	155.114	0.000590519	-0.00266625	0.0143798	-0.00260436	0.000590519	-0.00201384
25.5128	143.224	-0.00546356	0.0663045	0.0438798			0.0601531	-0.00546356	0.0546896		0.025	143.107	-0.00582215	0.0681651	0.0448132	0.0619438	-0.00582215	0.0561217		Whole heartbeat	0.0378695	0.0622887	0.068283	0.0619945	0.0378695	0.0518995
51.0256	136.64	-0.024675	0.165909	0.0938327			0.156019	-0.024675	0.131344		0.05	136.495	-0.025081	0.166817	0.09473	0.157008	-0.025081	0.131927
76.5385	132.577	-0.0357263	0.19051	0.118217			0.18285	-0.0357263	0.147124		0.075	132.346	-0.037083	0.189673	0.117924	0.182803	-0.037083	0.14572
102.051	128.25	-0.0602946	0.175126	0.112774			0.181811	-0.0602946	0.121516		0.1	127.372	-0.061494	0.172991	0.113124	0.180562	-0.061494	0.119068
127.564	115.925	-0.0750957	0.146339	0.11627			0.164281	-0.0750957	0.0891857		0.125	115.075	-0.0745793	0.14175	0.114842	0.160049	-0.0745793	0.0854694		Peak values
153.077	106.381	-0.0692685	0.0977921	0.100717			0.119325	-0.0692685	0.0500562		0.15	105.61	-0.0704169	0.0925472	0.0991051	0.115357	-0.0704169	0.0449397			freewall-sep	diaphragm-rvot	base-apex	2ch	3ch	4ch
178.59	99.1604	-0.0790711	0.0513057	0.0861407			0.0839675	-0.0790711	0.00489644		0.175	98.4924	-0.0770097	0.0461788	0.0830906	0.078497	-0.0770097	0.00148724		S	0.0790711	0.19051	0.118217	0.18285	0.0790711	0.147124
204.103	93.8027	-0.0631218	0.0120127	0.0626205			0.0419641	-0.0631218	-0.0211577		0.2	93.0886	-0.0604109	0.0086781	0.061068	0.0377209	-0.0604109	-0.02269		E	0.0788211	0.0506725	0.167187	0.0283906	0.0788211	0.074477
229.615	88.7918	-0.0448199	-0.0103382	0.0520738			0.0134567	-0.0448199	-0.0313631		0.225	87.4457	-0.0418319	-0.0123867	0.0496034	0.0101887	-0.0418319	-0.0316431		D	0.0344681	0.0149791	0.0382831	0.0073312	0.0344681	0.0291115
255.128	80.3951	-0.0273418	-0.0220078	0.0375087			-0.0053884	-0.0273418	-0.0327301		0.25	78.9595	-0.0256064	-0.0237868	0.0348768	-0.00779677	-0.0256064	-0.0334032		A	0.0427451	0.0105353	0.0300259	0.0166869	0.0427451	0.0260582
280.641	72.3351	-0.0181862	-0.0309729	0.0236566			-0.0177302	-0.0181862	-0.0359164		0.275	71.5511	-0.0165748	-0.0313933	0.0197188	-0.0188999	-0.0165748	-0.0354748
306.154	68.334	-0.0102865	-0.032945	0.00440317			-0.0233879	-0.0102865	-0.0336744		0.3	67.8294	-0.00939173	-0.0355387	-0.00125098	-0.0260816	-0.00939173	-0.0354732		Systole (S)	0.0790711	0.19051	0.118217	0.18285	0.0790711	0.147124
331.667	65.9735	-0.00620501	-0.0447169	-0.0213306			-0.0356234	-0.00620501	-0.0418284		0.325	65.8504	-0.00708175	-0.0484612	-0.0282529	-0.0384278	-0.00708175	-0.0455095		Diastole (E-D-A)	0.0788211	0.0506725	0.167187	0.0283906	0.0788211	0.074477
357.179	65.442	-0.00996766	-0.0607849	-0.0510397			-0.0476575	-0.00996766	-0.0576251		0.35	65.5453	-0.0108631	-0.0597562	-0.0526517	-0.0463188	-0.0108631	-0.057182
382.692	65.8564	-0.0135753	-0.0566384	-0.0575333			-0.0422626	-0.0135753	-0.0558379		0.375	65.984	-0.0094431	-0.045766	-0.0481502	-0.0349129	-0.0094431	-0.044356		Whole heartbeat	0.0790711	0.19051	0.167187	0.18285	0.0790711	0.147124
408.205	66.3339	0.00197357	-0.0157265	-0.0222255			-0.0146063	0.00197357	-0.0126328		0.4	66.837	0.00905154	-0.00553197	-0.00974096	-0.00931662	0.00905154	-0.000265076
433.718	68.5078	0.0333189	0.0294359	0.0330844			0.00883278	0.0333189	0.0421517		0.425	68.8022	0.0344089	0.0301798	0.0366903	0.00893204	0.0344089	0.043341
459.231	73.5823	0.0532439	0.0430003	0.099395			0.0106174	0.0532439	0.0638613		0.45	72.9966	0.0508212	0.0413545	0.0912914	0.0104035	0.0508212	0.0612246
484.744	80.9097	0.0379424	0.0155049	0.13772			-0.00554361	0.0379424	0.0323988		0.475	78.7931	0.0427456	0.0240383	0.126121	-0.000555098	0.0427456	0.0421906
510.256	89.8424	-0.00729673	-0.027064	0.167187			-0.0197898	-0.00729673	-0.0270865		0.5	85.7129	0.0148384	-0.00629056	0.153212	-0.012867	0.0148384	0.0019714
535.769	106.104	-0.0309862	-0.0506725	0.138869			-0.0283906	-0.0309862	-0.0593768		0.525	95.7663	-0.0151324	-0.0350001	0.158951	-0.0227448	-0.0151324	-0.0378772
561.282	116.196	-0.0666278	-0.047531	0.0929898			-0.00784915	-0.0666278	-0.074477		0.55	108.03	-0.0373497	-0.0501797	0.130906	-0.024782	-0.0373497	-0.0621319
586.795	124.692	-0.0788211	-0.0297028	0.0680829			0.0136872	-0.0788211	-0.065134		0.575	116.344	-0.0668317	-0.0472453	0.0925929	-0.00749976	-0.0668317	-0.0743314
612.308	136.166	-0.0624669	-0.0174337	0.0417103			0.0161354	-0.0624669	-0.0463315		0.6	123.366	-0.0768531	-0.0326754	0.0722533	0.0101289	-0.0768531	-0.0667243
637.821	134.71	-0.0344681	-0.013715	0.0370106			0.00535661	-0.0344681	-0.0291115		0.625	132.386	-0.0682942	-0.0217551	0.0510062	0.0153067	-0.0682942	-0.0529875
663.333	134.459	-0.0149508	-0.00388802	0.0361144			0.00410827	-0.0149508	-0.0108425		0.65	135.442	-0.0484743	-0.0155756	0.0393625	0.0107483	-0.0484743	-0.0377259
688.846	134.73	0.00154414	0.00698128	0.0375301			0.00527386	0.00154414	0.00681799		0.675	134.575	-0.0239224	-0.00840513	0.0365264	0.00468212	-0.0239224	-0.0192403
714.359	134.837	0.0112823	0.0149791	0.0382831			0.0073312	0.0112823	0.0186135		0.7	134.691	-0.000806396	0.0054325	0.0373284	0.00510789	-0.000806396	0.0043015
739.872	135.419	0.0127569	0.0144033	0.0356099			0.0060952	0.0127569	0.0188521		0.725	134.939	0.0115404	0.0148785	0.0378154	0.00711492	0.0115404	0.0186553
765.385	135.791	0.0111411	0.00453691	0.0300811			-0.00164144	0.0111411	0.00949966		0.75	135.602	0.0119607	0.00954099	0.0328852	0.00228232	0.0119607	0.014243
790.897	136.095	0.0062774	-0.0039273	0.0221273			-0.00653993	0.0062774	-0.000262392		0.775	136.038	0.00719641	-0.00232802	0.0236302	-0.00561429	0.00719641	0.00158212
816.41	136.475	0.00158638	-0.00417953	0.0120745			-0.00441277	0.00158638	-0.00282639		0.8	136.748	0.00191542	-0.00356105	0.0110744	-0.00404171	0.00191542	-0.00212629
841.923	138.587	0.00416551	0.000670069	0.00423162			-0.00150242	0.00416551	0.00266309		0.825	138.518	0.00767185	0.00224095	0.00466724	-0.00189521	0.00767185	0.00577664
867.436	138.36	0.0157356	0.00585375	0.00566904			-0.00279834	0.0157356	0.0129372		0.85	138.164	0.0190067	0.00663215	0.00965394	-0.00375972	0.0190067	0.015247
892.949	137.604	0.0282917	0.00884175	0.0209654			-0.00648872	0.0282917	0.021803		0.875	137.717	0.0274644	0.00920682	0.0229185	-0.00575879	0.0274644	0.0217056
918.462	138.128	0.0244538	0.0105353	0.0300259			-0.00310305	0.0244538	0.0213508		0.9	138.312	0.0198395	0.00905806	0.0264186	-0.00207523	0.0198395	0.0177642
943.974	139.191	-0.00239352	0.00193962	0.0090368			0.00287665	-0.00239352	0.000482991		0.925	139.345	-0.00673107	0.000639316	0.00596774	0.00391923	-0.00673107	-0.00281185
969.487	140.384	-0.0360776	-0.00815868	-0.0147974			0.0109732	-0.0360776	-0.0251045		0.95	140.757	-0.0366412	-0.00792812	-0.0142025	0.0114546	-0.0366412	-0.0251866
995	144.696	-0.0427451	-0.0054106	-0.00771285			0.0166869	-0.0427451	-0.0260582		0.975	144.882	-0.043041	-0.00528776	-0.00739637	0.0169412	-0.043041	-0.0260998
Name	V10											This dataset	Reference							RMS values
Filename											End systole	0.35	0.393								freewall-sep	diaphragm-rvot	base-apex	2ch	3ch	4ch
											End E-wave	0.566	0.664							S	0.0416891	0.0906465	0.0744889	0.0932604	0.0416891	0.0670571
Delineation:	Stack 9, sbFE/M2D/SA SENSE , RV endo, Cine manual										End diastasis	0.776	0.815							E	0.0189743	0.0285403	0.0915471	0.0246411	0.0189743	0.0281895
freewall-sep direction (degrees):	-2	Stack 9, sbFE/M2D/SA SENSE																		D	0.00626891	0.00384254	0.0191613	0.00396255	0.00626891	0.00510836
base-apex direction (degrees):	45	Stack 6, sbFE/BH4ch																		A	0.0223672	0.0178192	0.0298022	0.0069326	0.0223672	0.0260455
											Resampled data
Non-resampled data																				Systole (S)	0.0416891	0.0906465	0.0744889	0.0932604	0.0416891	0.0670571
Time (ms)	Volume (ml)	freewall-sep (N)	diaphragm-rvot (N)	base-apex (N)			2ch (N)	3ch (N)	4ch (N)		Time (fraction of RR)	Volume (ml)	freewall-sep (N)	diaphragm-rvot (N)	base-apex (N)	2ch (N)	3ch (N)	4ch (N)		Diastole (E-D-A)	0.0170928	0.0196155	0.0574582	0.015179	0.0170928	0.0221998
0	144.189	0.0224078	0.134241	0.0713785			0.105053	0.0224078	0.12746		0	144.189	0.0224078	0.134241	0.0713785	0.105053	0.0224078	0.12746
28.7692	140.108	-0.0275538	0.193921	0.106788			0.181718	-0.0275538	0.154164		0.025	140.555	-0.0222273	0.187572	0.10302	0.173555	-0.0222273	0.151328		Whole heartbeat	0.0282524	0.0559104	0.0639371	0.0565145	0.0282524	0.0435221
57.5385	133.214	-0.0685589	0.165865	0.111848			0.177922	-0.0685589	0.109364		0.05	134.723	-0.0599604	0.171841	0.110832	0.178798	-0.0599604	0.118838
86.3077	124.294	-0.0775651	0.118019	0.0896001			0.14099	-0.0775651	0.0634246		0.075	127.222	-0.074824	0.133142	0.0966692	0.152717	-0.074824	0.0778927
115.077	114.134	-0.0713167	0.0843294	0.0964025			0.10869	-0.0713167	0.037373		0.1	118.581	-0.0740533	0.0985471	0.0937348	0.122371	-0.0740533	0.0483175
143.846	106.32	-0.0601158	0.0614781	0.096447			0.0832995	-0.0601158	0.0231837		0.125	110.595	-0.0661284	0.0736685	0.0965436	0.0968629	-0.0661284	0.0307345		Peak values
172.615	96.0898	-0.041303	0.0324845	0.0853441			0.0487839	-0.041303	0.00748088		0.15	102.806	-0.0533406	0.0509644	0.0925893	0.0708067	-0.0533406	0.0174661			freewall-sep	diaphragm-rvot	base-apex	2ch	3ch	4ch
201.385	86.3219	-0.0321787	0.0153231	0.0822003			0.0293596	-0.0321787	-0.00281919		0.175	93.8032	-0.0390671	0.0281859	0.0847204	0.0439432	-0.0390671	0.00487608		S	0.0775651	0.193921	0.111848	0.181718	0.0775651	0.154164
230.154	79.8947	-0.0227182	0.0100334	0.0595858			0.0200483	-0.0227182	-0.00266992		0.2	85.5206	-0.0309372	0.0146272	0.0792359	0.0281361	-0.0309372	-0.00280114		E	0.0276235	0.0506825	0.154391	0.0441893	0.0276235	0.0472802
258.923	73.7824	-0.0149729	0.00300375	0.0389881			0.0100877	-0.0149729	-0.00488513		0.225	79.8014	-0.0225925	0.00991827	0.0592514	0.0198857	-0.0225925	-0.00270678		D	0.0134825	0.0059288	0.0283477	0.00632377	0.0134825	0.00804662
287.692	70.4302	-0.00955126	-0.00865869	0.024522			-0.00272297	-0.00955126	-0.0122742		0.25	74.3578	-0.0156597	0.0036213	0.0408141	0.010966	-0.0156597	-0.00469369		A	0.034423	0.0302635	0.0527115	0.0102873	0.034423	0.0434204
316.462	68.8565	-0.00568473	-0.0299939	0.0054482			-0.0231331	-0.00568473	-0.0288178		0.275	71.1126	-0.0106183	-0.00637361	0.0273688	-0.000210564	-0.0106183	-0.0108288
345.231	68.0795	-0.00587914	-0.050607	-0.0235306			-0.0408874	-0.00587914	-0.0467665		0.3	69.3491	-0.00687693	-0.0234222	0.0113269	-0.0168458	-0.00687693	-0.0237227		Systole (S)	0.0775651	0.193921	0.111848	0.181718	0.0775651	0.154164
374	68.9844	-0.00372964	-0.0462915	-0.0418627			-0.0382248	-0.00372964	-0.0419545		0.325	68.4077	-0.00579776	-0.0419585	-0.0113707	-0.0334383	-0.00579776	-0.0392361		Diastole (E-D-A)	0.034423	0.0506825	0.154391	0.0441893	0.034423	0.0472802
402.769	71.2176	0.00639904	-0.0126708	-0.0338563			-0.0141728	0.00639904	-0.00777368		0.35	68.5032	-0.00488003	-0.0486029	-0.0320547	-0.0396513	-0.00488003	-0.0445313
431.538	74.7403	0.0226137	0.013903	0.00682835			0.000733502	0.0226137	0.0233472		0.375	69.7856	-0.000169579	-0.0344825	-0.0390577	-0.0297779	-0.000169579	-0.0299475		Whole heartbeat	0.0775651	0.193921	0.154391	0.181718	0.0775651	0.154164
460.308	79.5142	0.0264594	0.0021798	0.0859103			-0.011342	0.0264594	0.0151174		0.4	72.0038	0.00988784	-0.00696255	-0.0251227	-0.0109737	0.00988784	-0.00108582
489.077	86.6219	0.0114296	-0.0330063	0.154391			-0.0342991	0.0114296	-0.0228695		0.425	74.8369	0.0226885	0.0136809	0.00833398	0.000503727	0.0226885	0.0231923
517.846	97.7374	0.00389552	-0.0487763	0.149539			-0.0441893	0.00389552	-0.0402938		0.45	78.6419	0.0257352	0.00443501	0.0707545	-0.00902675	0.0257352	0.0167084
546.615	109.307	-0.00677584	-0.0506825	0.119086			-0.0405044	-0.00677584	-0.0472802		0.475	83.8806	0.0175645	-0.0187478	0.126797	-0.0250183	0.0175645	-0.0074538
575.385	117.778	-0.0168502	-0.0281544	0.0666878			-0.0159573	-0.0168502	-0.0328076		0.5	91.1944	0.00857821	-0.0391759	0.153074	-0.0382164	0.00857821	-0.0296382
604.154	119.961	-0.0276235	-0.0109432	0.0337648			0.00433466	-0.0276235	-0.0232888		0.525	100.149	0.00186587	-0.0492412	0.144033	-0.043577	0.00186587	-0.0417112
632.923	125.543	-0.0273695	-0.00475796	0.0297836			0.00956424	-0.0273695	-0.0178053		0.55	109.353	-0.00682715	-0.0505698	0.118824	-0.0403811	-0.00682715	-0.0472083
661.692	130.363	-0.0134825	-0.000482081	0.0244404			0.00632377	-0.0134825	-0.00715874		0.575	116.105	-0.0147518	-0.032905	0.0777384	-0.0211207	-0.0147518	-0.0358726
690.462	130.258	0.000553858	0.00332341	0.0253253			0.00260126	0.000553858	0.00315511		0.6	119.087	-0.0232637	-0.0179128	0.0470978	-0.00388103	-0.0232637	-0.0271447
719.231	130.049	0.00678229	0.00537569	0.0283477			0.00126433	0.00678229	0.00804662		0.625	122.175	-0.0275392	-0.00856127	0.0322448	0.00635528	-0.0275392	-0.0211839
748	130.024	0.00408769	0.00439636	0.0261885			0.00176351	0.00408769	0.0058512		0.65	126.476	-0.0247665	-0.00395568	0.0287863	0.00895756	-0.0247665	-0.015809
776.769	129.956	0.00173478	-9.31781e-05	0.0197345			-0.000948155	0.00173478	0.000786751		0.675	130.336	-0.00994428	0.000477162	0.0246634	0.00538537	-0.00994428	-0.00455891
805.538	129.615	0.00155072	-0.00488067	0.0122969			-0.00500211	0.00155072	-0.0034514		0.7	130.123	0.00455887	0.00464306	0.0272688	0.00174157	0.00455887	0.00630045
834.308	129.419	0.00143577	-0.0059288	0.00571409			-0.00585231	0.00143577	-0.00441654		0.725	130.021	0.00400908	0.0042465	0.025973	0.00167299	0.00400908	0.00568207
863.077	129.511	0.00209743	-0.0034854	9.95941e-05			-0.00406717	0.00209743	-0.00196974		0.75	129.811	0.00165665	-0.0021267	0.0165755	-0.00267009	0.00165665	-0.00101344
891.846	129.653	0.0098501	0.00150138	-0.00171634			-0.00362483	0.0098501	0.00622527		0.775	129.455	0.00145702	-0.00573486	0.00693154	-0.00569512	0.00145702	-0.0042381
920.615	129.603	0.020677	0.00824664	-0.000865359			-0.00319679	0.020677	0.0174802		0.8	129.54	0.00368969	-0.00246114	-0.000273459	-0.00397637	0.00368969	-0.000286543
949.385	130.228	0.0260037	0.0104534	0.0114161			-0.00394891	0.0260037	0.0220548		0.825	129.627	0.015528	0.00503872	-0.00127008	-0.00340037	0.015528	0.0121276
978.154	131.594	0.0193721	0.0050715	0.0399363			-0.00529402	0.0193721	0.0140781		0.85	130.063	0.0245879	0.00986694	0.00815167	-0.00374892	0.0245879	0.020839
1006.92	133.608	0.00236032	-0.00432542	0.0527115			-0.00492612	0.00236032	-0.00256567		0.875	131.52	0.0197342	0.00536536	0.0383795	-0.00522056	0.0197342	0.0145136
1035.69	136.177	-0.020515	-0.0165513	0.0188098			-0.00407634	-0.020515	-0.0245913		0.9	134.011	-0.0011683	-0.00621153	0.0474843	-0.00479517	-0.0011683	-0.00596361
1064.46	139.127	-0.034423	-0.0302635	-0.0300989			-0.00899745	-0.034423	-0.0434204		0.925	137.261	-0.0255608	-0.0215256	0.00107544	-0.00586134	-0.0255608	-0.0314222
1093.23	141.471	-0.0274852	-0.0277473	-0.0334234			-0.0102873	-0.0274852	-0.0377725		0.95	140.482	-0.0304407	-0.0288204	-0.0320104	-0.00973879	-0.0304407	-0.0401795
1122	143.171	0.0125098	0.0189405	0.0149662			0.010148	0.0125098	0.0226578		0.975	142.812	0.00399875	0.00900532	0.00466868	0.00579947	0.00399875	0.00979822
Name	J01											This dataset	Reference							RMS values
Filename											End systole	0.35	0.393								freewall-sep	diaphragm-rvot	base-apex	2ch	3ch	4ch
											End E-wave	0.671	0.664							S	0.0516263	0.202995	0.194397	0.198305	0.0516263	0.154331
Delineation:	Stack 5, CINE_segmented_SAX_InlineVF , RV endo, Cine										End diastasis	0.751	0.815							E	0.0482683	0.0657753	0.110343	0.038448	0.0482683	0.0785891
freewall-sep direction (degrees):	95	Stack 5, CINE_segmented_SAX_InlineVF																		D	0.022519	0.0117077	0.00868359	0.00464533	0.022519	0.0209184
base-apex direction (degrees):	125	Stack 7, CINE_segmented_2,3,4 ch																		A	0.0602438	0.0416905	0.1197	0.0279946	0.0602438	0.0603167
											Resampled data
Non-resampled data																				Systole (S)	0.0516263	0.202995	0.194397	0.198305	0.0516263	0.154331
Time (ms)	Volume (ml)	freewall-sep (N)	diaphragm-rvot (N)	base-apex (N)			2ch (N)	3ch (N)	4ch (N)		Time (fraction of RR)	Volume (ml)	freewall-sep (N)	diaphragm-rvot (N)	base-apex (N)	2ch (N)	3ch (N)	4ch (N)		Diastole (E-D-A)	0.0499923	0.0527819	0.105163	0.0318391	0.0499923	0.0664438
0	229.441	-0.0869871	0.16743	0.025408			0.188492	-0.0869871	0.101505		0	229.441	-0.0869871	0.16743	0.025408	0.188492	-0.0869871	0.101505
23.525	221.165	-0.0697389	0.251137	0.0674149			0.25236	-0.0697389	0.182621		0.025	222.071	-0.0715747	0.242305	0.0629753	0.24563	-0.0715747	0.174055		Whole heartbeat	0.0505702	0.12741	0.142881	0.120094	0.0505702	0.105858
47.05	210.802	-0.0701687	0.278676	0.130963			0.276425	-0.0701687	0.206256		0.05	213.07	-0.0701058	0.272979	0.117617	0.27146	-0.0701058	0.201354
70.575	197.308	-0.0711822	0.323162	0.238735			0.315457	-0.0711822	0.244275		0.075	201.737	-0.0709324	0.309499	0.205111	0.3035	-0.0709324	0.232568
94.1	180.949	-0.0603325	0.333018	0.314556			0.318569	-0.0603325	0.258236		0.1	188.109	-0.0649709	0.32952	0.2835	0.317858	-0.0649709	0.252887
117.625	164.956	-0.0676362	0.316868	0.356333			0.308234	-0.0676362	0.240598		0.125	173.706	-0.0639442	0.326023	0.335149	0.314316	-0.0639442	0.250372		Peak values
141.15	153.29	-0.0569185	0.21166	0.323883			0.211762	-0.0569185	0.154844		0.15	160.949	-0.0638527	0.279307	0.345061	0.273813	-0.0638527	0.209961			freewall-sep	diaphragm-rvot	base-apex	2ch	3ch	4ch
164.675	143.927	-0.03737	0.0846348	0.263082			0.0919808	-0.03737	0.0546109		0.175	151.098	-0.0521548	0.180593	0.309171	0.182476	-0.0521548	0.130321		S	0.0869871	0.333018	0.356333	0.318569	0.0869871	0.258236
188.2	136.1	-0.0289053	-0.0179423	0.17673			-0.00108581	-0.0289053	-0.0299911		0.2	142.951	-0.0362742	0.0712303	0.251863	0.0798244	-0.0362742	0.0435503		E	0.0667166	0.0937753	0.187358	0.0584567	0.0667166	0.106559
211.725	122.042	-0.0225593	-0.0649307	0.101095			-0.044952	-0.0225593	-0.0675113		0.225	135.886	-0.0288026	-0.0187442	0.175476	-0.00183161	-0.0288026	-0.0306342		D	0.0367114	0.0174654	0.0172699	0.00704405	0.0367114	0.0334813
235.25	111.022	-0.014049	-0.0878076	0.0562448			-0.0690191	-0.014049	-0.0830681		0.25	123.365	-0.0231238	-0.0609867	0.107652	-0.0412542	-0.0231238	-0.064378		A	0.102811	0.0643826	0.215661	0.0711519	0.102811	0.0998931
258.775	104.56	-0.00434689	-0.0862147	0.0155614			-0.0724906	-0.00434689	-0.0768375		0.275	113.265	-0.0156772	-0.0836132	0.0647997	-0.0645725	-0.0156772	-0.0802498
282.3	103.019	-0.000971366	-0.0965271	-0.0210436			-0.0831092	-0.000971366	-0.0840805		0.3	106.583	-0.00726542	-0.0867599	0.0277973	-0.0715036	-0.00726542	-0.0787691		Systole (S)	0.0869871	0.333018	0.356333	0.318569	0.0869871	0.258236
305.825	102.913	-0.0219191	-0.106921	-0.0662857			-0.0816363	-0.0219191	-0.103555		0.325	103.67	-0.00238503	-0.0922134	-0.00571471	-0.0786666	-0.00238503	-0.0810518		Diastole (E-D-A)	0.102811	0.0937753	0.215661	0.0711519	0.102811	0.106559
329.35	103.626	-0.0387574	-0.0898765	-0.0897019			-0.0584567	-0.0387574	-0.0972141		0.35	102.969	-0.0107844	-0.101396	-0.0422372	-0.0824192	-0.0107844	-0.0932036
352.875	105.442	-0.0211069	-0.0229005	-0.0602518			-0.00927901	-0.0211069	-0.0303859		0.375	103.169	-0.0279339	-0.100834	-0.0746505	-0.0733576	-0.0279339	-0.101292		Whole heartbeat	0.102811	0.333018	0.356333	0.318569	0.102811	0.258236
376.4	107.993	0.0169151	0.0600585	-0.0060882			0.0435546	0.0169151	0.0604697		0.4	104.228	-0.0329734	-0.0679249	-0.080053	-0.042338	-0.0329734	-0.0753114
399.925	111.488	0.0506939	0.0937753	0.0466674			0.0558648	0.0506939	0.106559		0.425	106.759	-0.00170867	0.0194272	-0.0326227	0.0176787	-0.00170867	0.0159701
423.45	116.114	0.0667166	0.0685464	0.0894263			0.0260046	0.0667166	0.0927212		0.45	110.442	0.0403643	0.0834737	0.0305276	0.0521082	0.0403643	0.0924725
446.975	122.439	0.0549216	0.00705225	0.144848			-0.0213534	0.0549216	0.0335682		0.475	115.583	0.0648203	0.0715615	0.0843507	0.029564	0.0648203	0.0943843
470.5	136.917	0.0241032	-0.0380535	0.161533			-0.045007	0.0241032	-0.0209038		0.5	123.448	0.0530302	0.00422463	0.146013	-0.0228565	0.0530302	0.0301737
494.025	151.462	-0.0223168	-0.067262	0.187358			-0.0470922	-0.0223168	-0.069409		0.525	140.614	0.0131963	-0.0450193	0.167939	-0.0455861	0.0131963	-0.0323898
517.55	158.125	-0.0502898	-0.0794758	0.171751			-0.0436832	-0.0502898	-0.0939728		0.55	154.385	-0.0343076	-0.0725238	0.180759	-0.0456537	-0.0343076	-0.0799613
541.075	165.905	-0.0578359	-0.0801725	0.123715			-0.0405134	-0.0578359	-0.0983494		0.575	162.973	-0.0549364	-0.0799453	0.142439	-0.0417665	-0.0549364	-0.0967029
564.6	174.431	-0.0627624	-0.0725014	0.0716242			-0.0314069	-0.0627624	-0.0941693		0.6	172.792	-0.0618	-0.0740663	0.0820862	-0.0332434	-0.0618	-0.0950434
588.125	180.616	-0.0657517	-0.0664805	0.0559856			-0.0246978	-0.0657517	-0.0904497		0.625	180.568	-0.0657281	-0.0665298	0.0561129	-0.0247524	-0.0657281	-0.0904805
611.65	185.291	-0.0529264	-0.0458174	0.0339002			-0.0132157	-0.0529264	-0.0661422		0.65	185.716	-0.050093	-0.0408622	0.0309938	-0.010341	-0.050093	-0.0604343
635.175	187.699	-0.0367114	-0.0174654	0.0172699			0.00323012	-0.0367114	-0.0334813		0.675	187.835	-0.0352207	-0.0165308	0.0161505	0.00329426	-0.0352207	-0.0319266
658.7	189.56	-0.0161318	-0.00456328	0.00181921			0.00411383	-0.0161318	-0.0120177		0.7	188.821	-0.0243528	-0.00971731	0.00799111	0.00376094	-0.0243528	-0.0205919
682.225	191.42	0.00783384	-0.00361075	-0.000198502			-0.00704405	0.00783384	0.000789988		0.725	189.807	-0.012978	-0.00443806	0.00155376	0.00264553	-0.012978	-0.0103325
705.75	193.822	0.01895	0.0144698	-0.000149243			0.00305619	0.01895	0.0220062		0.75	190.792	-0.000306412	-0.00393451	0.000486901	-0.00325415	-0.000306412	-0.00356056
729.275	195.885	0.0262919	0.0331046	-0.0116313			0.0155235	0.0262919	0.0418154		0.775	191.882	0.0099504	-0.000168472	-0.000189003	-0.00512113	0.0099504	0.00482928
752.8	197.722	0.0397655	0.0454558	-0.0209467			0.019483	0.0397655	0.0592487		0.8	193.154	0.0158336	0.00940044	-0.000163022	0.000224252	0.0158336	0.0160579
776.325	199.076	0.0485185	0.059754	-0.0265732			0.0274892	0.0485185	0.0760077		0.825	195.015	0.0231782	0.0252005	-0.0067606	0.0102352	0.0231782	0.0334132
799.85	200.686	0.0660995	0.050233	0.0174549			0.0104534	0.0660995	0.0765528		0.85	197.583	0.0387374	0.0445133	-0.0202357	0.019181	0.0387374	0.0579184
823.375	202.683	0.0629409	0.024224	0.118304			-0.0104919	0.0629409	0.052449		0.875	199.511	0.0532429	0.0571966	-0.0147437	0.0229123	0.0532429	0.0761552
846.9	208.79	0.0176853	-0.000631379	0.206136			-0.00938947	0.0176853	0.00829604		0.9	201.917	0.064162	0.0342677	0.0793651	-0.00240442	0.064162	0.0617576
870.425	217.342	-0.0321171	-0.0336842	0.215661			-0.0131127	-0.0321171	-0.0452298		0.925	208.558	0.0194481	0.000336405	0.202723	-0.00943268	0.0194481	0.0100154
893.95	231.57	-0.0882725	-0.0643826	0.143938			-0.0116206	-0.0882725	-0.0998931		0.95	221.726	-0.0487112	-0.0427694	0.194687	-0.0126838	-0.0487112	-0.061395
917.475	234.328	-0.102811	0.0228008	0.060441			0.0711519	-0.102811	-0.0316598		0.975	233.374	-0.0977458	-0.00759422	0.0895535	0.0422962	-0.0977458	-0.0554499
Name	J02											This dataset	Reference							RMS values
Filename											End systole	0.4	0.393								freewall-sep	diaphragm-rvot	base-apex	2ch	3ch	4ch
											End E-wave	0.711	0.664							S	0.087298	0.213614	0.111246	0.158204	0.087298	0.217321
Delineation:	Stack 8, sbFE/M2D/SA , RV endo, Cine										End diastasis	0.757	0.815							E	0.064223	0.0344398	0.109664	0.0192043	0.064223	0.0589292
freewall-sep direction (degrees):	-11	Stack 8, sbFE/M2D/SA																		D	0.0131974	0.0453812	0.0101908	0.0362328	0.0131974	0.0431677
base-apex direction (degrees):	61	Stack 6, sbFE/BH4ch																		A	0.0879846	0.0491147	0.0844017	0.0190098	0.0879846	0.0844254
											Resampled data
Non-resampled data																				Systole (S)	0.087298	0.213614	0.111246	0.158204	0.087298	0.217321
Time (ms)	Volume (ml)	freewall-sep (N)	diaphragm-rvot (N)	base-apex (N)			2ch (N)	3ch (N)	4ch (N)		Time (fraction of RR)	Volume (ml)	freewall-sep (N)	diaphragm-rvot (N)	base-apex (N)	2ch (N)	3ch (N)	4ch (N)		Diastole (E-D-A)	0.071775	0.0414571	0.0958864	0.0210875	0.071775	0.0686234
0	185.354	-0.0560002	0.161639	-0.00958356			0.167984	-0.0560002	0.111984		0	185.354	-0.0560002	0.161639	-0.00958356	0.167984	-0.0560002	0.111984
20.1026	177.326	0.0340982	0.398802	0.0445338			0.328323	0.0340982	0.362421		0.025	177.217	0.0364707	0.398855	0.0455107	0.327183	0.0364707	0.363654		Whole heartbeat	0.0783541	0.138865	0.102307	0.101381	0.0783541	0.147366
40.2051	171.206	0.162739	0.401211	0.0974696			0.266089	0.162739	0.428829		0.05	170.991	0.163717	0.397489	0.0988835	0.262377	0.163717	0.426094
60.3077	165.169	0.189039	0.299796	0.135689			0.165111	0.189039	0.35415		0.075	164.753	0.185794	0.299071	0.137576	0.166106	0.185794	0.3519
80.4103	157.386	0.130622	0.286202	0.169138			0.182547	0.130622	0.313169		0.1	156.707	0.129275	0.285209	0.16968	0.182361	0.129275	0.311635
100.513	147.86	0.112333	0.272074	0.17573			0.179456	0.112333	0.291789		0.125	146.876	0.104379	0.270008	0.176806	0.181645	0.104379	0.286023		Peak values
120.615	136.809	0.0285656	0.249076	0.186085			0.201423	0.0285656	0.229989		0.15	135.637	0.0207787	0.241111	0.182786	0.198419	0.0207787	0.219197			freewall-sep	diaphragm-rvot	base-apex	2ch	3ch	4ch
140.718	125.836	-0.0391975	0.178489	0.156363			0.174174	-0.0391975	0.134977		0.175	124.677	-0.0401706	0.170438	0.152252	0.167689	-0.0401706	0.127518		S	0.189039	0.401211	0.186085	0.328323	0.189039	0.428829
160.821	116.543	-0.046304	0.117269	0.124794			0.12471	-0.046304	0.0784056		0.2	115.437	-0.0463781	0.109078	0.122548	0.117653	-0.0463781	0.0712751		E	0.101804	0.0530917	0.19656	0.033795	0.101804	0.0866179
180.923	108.778	-0.0466161	0.0626521	0.109466			0.0775663	-0.0466161	0.0309503		0.225	107.264	-0.0478939	0.0544718	0.103917	0.0711209	-0.0478939	0.023227		D	0.0180545	0.0467399	0.0132323	0.0404534	0.0180545	0.0495052
201.026	99.3343	-0.053699	0.0149931	0.0767102			0.039834	-0.053699	-0.0138651		0.25	97.8263	-0.053986	0.00702138	0.0698112	0.0330737	-0.053986	-0.0209123		A	0.127141	0.079461	0.164757	0.0331552	0.127141	0.132386
221.128	90.8678	-0.0548701	-0.0266701	0.0402672			0.00433803	-0.0548701	-0.050532		0.275	89.9208	-0.0541289	-0.0320804	0.0333433	-0.000718017	-0.0541289	-0.0548469
241.231	86.0344	-0.0511245	-0.053029	0.00636268			-0.0203622	-0.0511245	-0.0714866		0.3	85.5497	-0.0511329	-0.0589833	-0.0014013	-0.0255146	-0.0511329	-0.0766475		Systole (S)	0.189039	0.401211	0.186085	0.328323	0.189039	0.428829
261.333	83.7665	-0.0511348	-0.0802771	-0.0292079			-0.0439546	-0.0511348	-0.0950895		0.325	83.6402	-0.0536221	-0.0838109	-0.0384966	-0.0457712	-0.0536221	-0.0993934		Diastole (E-D-A)	0.127141	0.079461	0.19656	0.0404534	0.127141	0.132386
281.436	83.2209	-0.0618213	-0.095459	-0.0691204			-0.0517593	-0.0618213	-0.113581		0.35	83.2153	-0.0624142	-0.0929012	-0.0751781	-0.0492477	-0.0624142	-0.111662
301.538	83.1983	-0.0641984	-0.0852035	-0.0934082			-0.0416892	-0.0641984	-0.105888		0.375	83.0116	-0.0579041	-0.0753443	-0.0917867	-0.036298	-0.0579041	-0.0942021		Whole heartbeat	0.189039	0.401211	0.19656	0.328323	0.189039	0.428829
321.641	82.4996	-0.0407818	-0.0485252	-0.0873721			-0.0216332	-0.0407818	-0.062415		0.4	83.1428	-0.0253562	-0.0335676	-0.0720789	-0.0163923	-0.0253562	-0.0417486
341.744	84.5013	0.00802424	-0.0011962	-0.0389662			-0.00504802	0.00802424	0.00297622		0.425	86.1679	0.0326914	0.0153138	-0.00956205	-0.00308352	0.0326914	0.0296079
361.846	88.0553	0.0617721	0.034784	0.0251481			-0.000762206	0.0617721	0.0610099		0.45	92.0382	0.0736782	0.0398667	0.0636929	-0.00231347	0.0736782	0.0713647
381.949	94.5155	0.0814814	0.0431812	0.0893002			-0.00334462	0.0814814	0.0781367		0.475	102.708	0.080163	0.0341895	0.130888	-0.0104725	0.080163	0.0696905
402.051	105.236	0.0794861	0.0310037	0.144816			-0.012893	0.0794861	0.066593		0.5	114.332	0.0450233	0.00232117	0.172894	-0.0205015	0.0450233	0.0245219
422.154	115.213	0.0413379	-0.000720541	0.175743			-0.0212929	0.0413379	0.0200448		0.525	125.96	-0.0287095	-0.0327197	0.194852	-0.0139813	-0.0287095	-0.0426908
442.256	125.215	-0.0269655	-0.0315341	0.19656			-0.0138265	-0.0269655	-0.0407921		0.55	141.42	-0.0642705	-0.0526128	0.15476	-0.0134287	-0.0642705	-0.0776991
462.359	137.771	-0.0588595	-0.0530917	0.163228			-0.0165491	-0.0588595	-0.0754085		0.575	157.924	-0.0920412	-0.0465646	0.102913	0.00569443	-0.0920412	-0.0863466
482.462	155.406	-0.0868486	-0.0498758	0.116198			0.000230622	-0.0868486	-0.0866179		0.6	163.576	-0.0948818	-0.0296146	0.0585504	0.0217939	-0.0948818	-0.0730879
502.564	162.509	-0.101804	-0.0401988	0.0774845			0.016089	-0.101804	-0.0857156		0.625	164.763	-0.0672311	-0.0034208	0.0261844	0.0306531	-0.0672311	-0.036578
522.667	164.634	-0.0879201	-0.0189808	0.0395272			0.0275222	-0.0879201	-0.0603979		0.65	165.884	-0.0281088	0.0224528	0.00705838	0.0334992	-0.0281088	0.00539041
542.769	164.832	-0.0560648	0.00497727	0.0189829			0.0323428	-0.0560648	-0.023722		0.675	166.287	-0.0116432	0.0367116	-0.00156941	0.0376149	-0.0116432	0.0259716
562.872	166.152	-0.0209461	0.0269297	0.0040031			0.033795	-0.0209461	0.0128489		0.7	166.358	-0.00670024	0.0419093	-0.00453043	0.0396445	-0.00670024	0.0329444
582.974	166.387	-0.00473037	0.0439805	-0.00571039			0.0404534	-0.00473037	0.035723		0.725	166.408	-0.000556137	0.044486	-0.0070885	0.0388041	-0.000556137	0.038248
603.077	166.505	0.0180545	0.0467399	-0.0132323			0.0314507	0.0180545	0.0495052		0.75	166.445	0.00638331	0.0453263	-0.00937948	0.0360622	0.00638331	0.0424455
623.179	167.14	0.0492592	0.0443082	-0.0214387			0.0137424	0.0492592	0.0630016		0.775	166.481	0.0133258	0.0461673	-0.0116713	0.0333191	0.0133258	0.0466449
643.282	168.921	0.0839318	0.0473774	-0.0117841			-0.000935824	0.0839318	0.0829958		0.8	166.567	0.0210777	0.0465043	-0.0140274	0.029735	0.0210777	0.0508128
663.385	167.163	0.106135	0.0420694	0.0328243			-0.0166345	0.106135	0.0895008		0.825	167.016	0.0431683	0.0447829	-0.0198368	0.017199	0.0431683	0.0603673
683.487	167.764	0.0832692	0.0176829	0.11551			-0.0263209	0.0832692	0.0569483		0.85	168.712	0.0865976	0.0467409	-0.0064303	-0.00282003	0.0865976	0.0837774
703.59	169.979	0.0210087	-0.0261548	0.164757			-0.0331552	0.0210087	-0.0121463		0.875	167.423	0.0962677	0.0315453	0.0685075	-0.0208147	0.0962677	0.075453
723.692	173.059	-0.0531929	-0.0496246	0.13069			-0.0163797	-0.0531929	-0.0695726		0.9	169.416	0.0369827	-0.014909	0.152128	-0.0314028	0.0369827	0.00557989
743.795	178.495	-0.116544	-0.0731118	0.0520792			-0.00504463	-0.116544	-0.121589		0.925	173.382	-0.0568545	-0.0509838	0.126157	-0.015726	-0.0568545	-0.0725805
763.897	181.643	-0.127141	-0.079461	-0.0246637			-0.00524476	-0.127141	-0.132386		0.95	179.669	-0.120462	-0.0754593	0.023771	-0.00511878	-0.120462	-0.125581
784	183.573	-0.0947836	-0.0247768	-0.0393596			0.0259344	-0.0947836	-0.068849		0.975	182.968	-0.105004	-0.0420467	-0.0347196	0.0160887	-0.105004	-0.0889155
Name	J03											This dataset	Reference							RMS values
Filename											End systole	0.4	0.393								freewall-sep	diaphragm-rvot	base-apex	2ch	3ch	4ch
											End E-wave	0.684	0.664							S	0.0636068	0.139721	0.134226	0.1215	0.0636068	0.128622
Delineation:	Stack 5, sbFE/M2D/SA , RV endo, Cine										End diastasis	0.839	0.815							E	0.0461699	0.0438887	0.116734	0.0191289	0.0461699	0.0599103
freewall-sep direction (degrees):	34	Stack 5, sbFE/M2D/SA																		D	0.0149088	0.0155048	0.0117828	0.0137474	0.0149088	0.0168149
base-apex direction (degrees):	61	Stack 7, sbFE/BH4ch																		A	0.0362532	0.00616259	0.0773934	0.0163841	0.0362532	0.021111
											Resampled data
Non-resampled data																				Systole (S)	0.0636068	0.139721	0.134226	0.1215	0.0636068	0.128622
Time (ms)	Volume (ml)	freewall-sep (N)	diaphragm-rvot (N)	base-apex (N)			2ch (N)	3ch (N)	4ch (N)		Time (fraction of RR)	Volume (ml)	freewall-sep (N)	diaphragm-rvot (N)	base-apex (N)	2ch (N)	3ch (N)	4ch (N)		Diastole (E-D-A)	0.0380785	0.0321357	0.0913543	0.0172428	0.0380785	0.0444604
0	181.96	-0.102779	0.0696604	-0.0311402			0.111717	-0.102779	0.00893823		0	181.96	-0.102779	0.0696604	-0.0311402	0.111717	-0.102779	0.00893823
21.7179	174.991	-0.0900712	0.200401	-0.0669151			0.218588	-0.0900712	0.128516		0.025	174.898	-0.0885626	0.20153	-0.0663606	0.218812	-0.0885626	0.130249		Whole heartbeat	0.049883	0.0918065	0.110517	0.0779955	0.049883	0.0883374
43.4359	169.732	-0.00779645	0.261765	-0.0366457			0.230594	-0.00779645	0.222797		0.05	169.566	-0.00541289	0.260878	-0.0335237	0.228633	-0.00541289	0.223221
65.1538	165.088	0.0573536	0.237319	0.0487078			0.176848	0.0573536	0.234201		0.075	164.814	0.0578949	0.235393	0.0537154	0.174909	0.0578949	0.232804
86.8718	159.966	0.0671349	0.202121	0.139618			0.141475	0.0671349	0.20861		0.1	159.623	0.0651392	0.201829	0.144906	0.14222	0.0651392	0.207359
108.59	155.144	0.0398547	0.197966	0.211636			0.151516	0.0398547	0.191371		0.125	154.656	0.0355894	0.195242	0.21519	0.15129	0.0355894	0.186879		Peak values
130.308	149.659	-0.00653635	0.168143	0.250012			0.148884	-0.00653635	0.142348		0.15	148.811	-0.0121355	0.160591	0.250056	0.145144	-0.0121355	0.133008			freewall-sep	diaphragm-rvot	base-apex	2ch	3ch	4ch
152.026	141.725	-0.0564177	0.100419	0.249768			0.115174	-0.0564177	0.0587563		0.175	140.208	-0.0596636	0.0900633	0.242066	0.107829	-0.0596636	0.0481654		S	0.102779	0.261765	0.250012	0.230594	0.102779	0.234201
173.744	129.559	-0.0801054	0.0230179	0.191064			0.0599868	-0.0801054	-0.0201186		0.2	128.927	-0.081105	0.0172247	0.183727	0.0554695	-0.081105	-0.0256355		E	0.07693	0.0737847	0.203424	0.0482149	0.07693	0.0884402
195.462	125.123	-0.0868329	-0.0164619	0.140904			0.02916	-0.0868329	-0.0576729		0.225	124.253	-0.0869725	-0.0197066	0.132353	0.0264199	-0.0869725	-0.0605528		D	0.027009	0.0246791	0.015597	0.0198347	0.027009	0.022911
217.179	119.696	-0.0875346	-0.0359344	0.0892968			0.0126472	-0.0875346	-0.0748874		0.25	118.515	-0.0857268	-0.03697	0.0806064	0.0108464	-0.0857268	-0.0748804		A	0.0651418	0.00934694	0.106921	0.0303728	0.0651418	0.034769
238.897	113.067	-0.0776292	-0.0413902	0.0425217			0.00296948	-0.0776292	-0.0746596		0.275	111.491	-0.0725372	-0.0414583	0.0335042	0.000364688	-0.0725372	-0.0721725
260.615	105.025	-0.0528277	-0.0415465	-0.00100898			-0.00956642	-0.0528277	-0.0623941		0.3	103.796	-0.0488139	-0.0470731	-0.0100122	-0.0163595	-0.0488139	-0.0651734		Systole (S)	0.102779	0.261765	0.250012	0.230594	0.102779	0.234201
282.333	99.2739	-0.0347412	-0.0661772	-0.0412939			-0.0399406	-0.0347412	-0.0746817		0.325	98.8685	-0.03304	-0.0703019	-0.0529053	-0.0443633	-0.03304	-0.0774033		Diastole (E-D-A)	0.07693	0.0737847	0.203424	0.0482149	0.07693	0.0884402
304.051	97.5233	-0.027486	-0.0837323	-0.0907477			-0.0587713	-0.027486	-0.0862572		0.35	97.8436	-0.0284569	-0.0839772	-0.0973994	-0.0584979	-0.0284569	-0.0869549
325.769	98.8076	-0.0314147	-0.0847134	-0.117673			-0.0576566	-0.0314147	-0.0890713		0.375	99.7035	-0.0314097	-0.0818823	-0.111935	-0.0552073	-0.0314097	-0.0866169		Whole heartbeat	0.102779	0.261765	0.250012	0.230594	0.102779	0.234201
347.487	102.161	-0.0313691	-0.0737847	-0.0955698			-0.0482149	-0.0313691	-0.0795839		0.4	103.632	-0.0302683	-0.0677525	-0.0778268	-0.0435412	-0.0302683	-0.0738095
369.205	107.175	-0.0274367	-0.0524007	-0.0328748			-0.0316619	-0.0274367	-0.0590987		0.425	109.888	-0.023524	-0.0438909	-0.0040896	-0.0262485	-0.023524	-0.0497725
390.923	115.123	-0.015333	-0.0261019	0.0555726			-0.0149385	-0.015333	-0.0302713		0.45	119.317	-0.0155838	-0.0210843	0.0861796	-0.0104677	-0.0155838	-0.0260514
412.641	125.894	-0.0159336	-0.0123704	0.138225			-0.00274639	-0.0159336	-0.0186798		0.475	131.791	-0.0175707	-0.0140552	0.160592	-0.00338677	-0.0175707	-0.0209575
434.359	139.378	-0.0197943	-0.0163683	0.19146			-0.0042782	-0.0197943	-0.0240724		0.5	146.17	-0.0298164	-0.0273836	0.197432	-0.00880658	-0.0298164	-0.038623
456.077	153.373	-0.0413649	-0.040103	0.203424			-0.0140477	-0.0413649	-0.0554127		0.525	160.015	-0.0510479	-0.0465734	0.186418	-0.0148098	-0.0510479	-0.0658577
477.795	165.828	-0.0600598	-0.0525586	0.169777			-0.0154873	-0.0600598	-0.0755469		0.55	170.607	-0.0677724	-0.0566379	0.145729	-0.0151636	-0.0677724	-0.0829361
499.513	174.051	-0.0735366	-0.0596656	0.127399			-0.0149038	-0.0735366	-0.0884402		0.575	174.869	-0.0756669	-0.0575701	0.0974237	-0.0120236	-0.0756669	-0.0876907
521.231	175.351	-0.07693	-0.0563249	0.0796269			-0.0103138	-0.07693	-0.0872438		0.6	176.27	-0.0675224	-0.0481028	0.051315	-0.00789706	-0.0675224	-0.0754195
542.949	176.708	-0.063002	-0.0441523	0.0377139			-0.00673593	-0.063002	-0.069738		0.625	177.74	-0.0484515	-0.0306633	0.0215199	-0.00232946	-0.0484515	-0.050781
564.667	178.131	-0.0428918	-0.0255094	0.0153326			-0.000645903	-0.0428918	-0.0435375		0.65	178.696	-0.0271931	-0.0142348	-0.000261075	0.00126892	-0.0271931	-0.0259244
586.385	178.862	-0.0225678	-0.0109129	-0.00485557			0.00183298	-0.0225678	-0.0207348		0.675	178.279	-0.0107954	0.00321812	-0.0128509	0.00818463	-0.0107954	-0.00261072
608.103	178.144	-0.00807457	0.00648409	-0.0146987			0.00965257	-0.00807457	0.001578		0.7	176.895	-0.00252306	0.0174721	-0.0154529	0.0163927	-0.00252306	0.0138698
629.821	176.654	-0.00145987	0.0195761	-0.015597			0.0176833	-0.00145987	0.0162234		0.725	175.041	0.00246791	0.023995	-0.0124264	0.0195463	0.00246791	0.0220142
651.538	174.789	0.00307628	0.0246791	-0.0119349			0.0198347	0.00307628	0.022911		0.75	173.19	0.00975095	0.0197106	-0.00812504	0.0121943	0.00975095	0.0219453
673.256	172.995	0.010558	0.0191095	-0.00766419			0.0112703	0.010558	0.0218283		0.775	171.825	0.0195883	0.00757406	-0.00154952	-0.00323479	0.0195883	0.0163535
694.974	171.72	0.020393	0.00654598	-0.00100474			-0.00452758	0.020393	0.0158654		0.8	170.643	0.0266417	0.000172008	0.0123126	-0.0131718	0.0266417	0.0134699
716.692	170.58	0.027009	-0.000202819	0.0130957			-0.0136801	0.027009	0.0133289		0.825	172.296	0.0331057	0.00329189	0.0370583	-0.013702	0.0331057	0.0194036
738.41	172.47	0.033729	0.00364946	0.0395095			-0.0137041	0.033729	0.0200249		0.85	173.409	0.0288042	0.00807741	0.0686512	-0.00740683	0.0288042	0.0213973
760.128	173.677	0.0273918	0.00934694	0.0770059			-0.00560125	0.0273918	0.0217905		0.875	171.607	0.0169097	0.00832416	0.0943028	-0.00124587	0.0169097	0.0156638
781.846	170.487	0.0113343	0.00777947	0.103489			0.00107014	0.0113343	0.0124043		0.9	172.84	-7.65682e-05	0.00767929	0.105265	0.00668874	-7.65682e-05	0.00661217
803.564	175.022	-0.0109366	0.00758144	0.106921			0.012034	-0.0109366	0.00109739		0.925	176.255	-0.0216681	0.00402619	0.0944354	0.0143207	-0.0216681	-0.00734736
825.282	178.19	-0.0388111	-0.00165556	0.0744668			0.0179718	-0.0388111	-0.0208393		0.95	178.756	-0.0455827	-0.00188248	0.0624109	0.021161	-0.0455827	-0.0244217
847	180.374	-0.0651418	-0.00253804	0.0275725			0.0303728	-0.0651418	-0.034769		0.975	180.657	-0.0686034	-0.00265421	0.0214041	0.0320032	-0.0686034	-0.0366002
Name	J04											This dataset	Reference							RMS values
Filename											End systole	0.375	0.393								freewall-sep	diaphragm-rvot	base-apex	2ch	3ch	4ch
											End E-wave	0.646	0.664							S	0.0839322	0.19933	0.170461	0.184178	0.0839322	0.170879
Delineation:	Stack 8, sbFE/M2D/SA , RV endo, Cine										End diastasis	0.785	0.815							E	0.0508477	0.0732029	0.105999	0.0406679	0.0508477	0.0876178
freewall-sep direction (degrees):	58	Stack 8, sbFE/M2D/SA																		D	0.0369753	0.0171166	0.0191993	0.0175445	0.0369753	0.0285525
base-apex direction (degrees):	10	Stack 6, sbFE/BH4ch																		A	0.0919704	0.0754554	0.149218	0.0410463	0.0919704	0.105284
											Resampled data
Non-resampled data																				Systole (S)	0.0839322	0.19933	0.170461	0.184178	0.0839322	0.170879
Time (ms)	Volume (ml)	freewall-sep (N)	diaphragm-rvot (N)	base-apex (N)			2ch (N)	3ch (N)	4ch (N)		Time (fraction of RR)	Volume (ml)	freewall-sep (N)	diaphragm-rvot (N)	base-apex (N)	2ch (N)	3ch (N)	4ch (N)		Diastole (E-D-A)	0.0645947	0.0651924	0.110261	0.0366158	0.0645947	0.0843836
0	215.649	-0.22632	0.100236	-0.000231823			0.199966	-0.22632	-0.0263532		0	215.649	-0.22632	0.100236	-0.000231823	0.199966	-0.22632	-0.0263532
22.2821	199.993	-0.126658	0.287255	-0.00028439			0.312099	-0.126658	0.185441		0.025	200.71	-0.130937	0.279354	-0.000282198	0.307396	-0.130937	0.176459		Whole heartbeat	0.0724536	0.132499	0.135995	0.116441	0.0724536	0.124098
44.5641	192.331	0.00227566	0.386157	0.0927733			0.333284	0.00227566	0.335559		0.05	193.033	-0.0091237	0.377461	0.0845573	0.331453	-0.0091237	0.322329
66.8462	187.409	0.0358057	0.334588	0.227536			0.271859	0.0358057	0.307665		0.075	188.085	0.031303	0.341544	0.209446	0.280134	0.031303	0.311438
89.1282	179.969	0.0350863	0.313315	0.314423			0.253796	0.0350863	0.288882		0.1	181.332	0.0352225	0.317163	0.299098	0.25706	0.0352225	0.292283
111.41	163.626	-0.0198069	0.265509	0.34811			0.239841	-0.0198069	0.220034		0.125	167.368	-0.00814783	0.276116	0.341493	0.243197	-0.00814783	0.235049		Peak values
133.692	151.115	-0.0750635	0.175562	0.279444			0.189573	-0.0750635	0.11451		0.15	154.553	-0.060815	0.199131	0.29762	0.20286	-0.060815	0.142045			freewall-sep	diaphragm-rvot	base-apex	2ch	3ch	4ch
155.974	140.738	-0.0929616	0.0718103	0.188137			0.10867	-0.0929616	0.0157088		0.175	144.065	-0.0875934	0.103602	0.216253	0.133518	-0.0875934	0.0459248		S	0.22632	0.386157	0.34811	0.333284	0.22632	0.335559
178.256	130.796	-0.0823151	-0.00651139	0.103576			0.0355186	-0.0823151	-0.0467966		0.2	134.439	-0.0861442	0.0208939	0.133303	0.0611668	-0.0861442	-0.0249774		E	0.0777561	0.105152	0.175733	0.0698428	0.0777561	0.11789
200.538	124.458	-0.0748713	-0.046314	0.0658007			-0.00267336	-0.0748713	-0.0775447		0.225	127.07	-0.0778971	-0.0304017	0.0809681	0.0126199	-0.0778971	-0.0652772		D	0.067784	0.0275893	0.0370286	0.0234527	0.067784	0.057785
222.821	116.595	-0.0591863	-0.0467458	0.033167			-0.0108898	-0.0591863	-0.0700762		0.25	120.196	-0.0661869	-0.0466042	0.047637	-0.00726695	-0.0661869	-0.0734539		A	0.148289	0.114831	0.259492	0.0720042	0.148289	0.148022
245.103	109.743	-0.0415746	-0.0567635	0.00481596			-0.0283714	-0.0415746	-0.069946		0.275	113.195	-0.0502271	-0.0519156	0.0186876	-0.0198467	-0.0502271	-0.0700738
267.385	106.439	-0.0321453	-0.0805243	-0.0344896			-0.0536634	-0.0321453	-0.0858088		0.3	108.255	-0.0372651	-0.0676607	-0.0131874	-0.0399633	-0.0372651	-0.0772284		Systole (S)	0.22632	0.386157	0.34811	0.333284	0.22632	0.335559
289.667	106.11	-0.0311983	-0.111151	-0.098686			-0.0806602	-0.0311983	-0.111859		0.325	106.306	-0.0317616	-0.0929382	-0.0605103	-0.0646061	-0.0317616	-0.0963677		Diastole (E-D-A)	0.148289	0.114831	0.259492	0.0720042	0.148289	0.148022
311.949	106.05	-0.0399982	-0.106242	-0.12181			-0.0720088	-0.0399982	-0.112007		0.35	106.088	-0.0343567	-0.109389	-0.106985	-0.0775551	-0.0343567	-0.111912
334.231	106.865	-0.0200928	-0.0483325	-0.0690411			-0.0318108	-0.0200928	-0.0519036		0.375	106.305	-0.0338014	-0.0882138	-0.105383	-0.0594947	-0.0338014	-0.093296		Whole heartbeat	0.22632	0.386157	0.34811	0.333284	0.22632	0.335559
356.513	109.163	0.0312312	0.0326009	0.0156852			0.0126176	0.0312312	0.0438489		0.4	107.509	-0.00594169	-0.0260191	-0.0456837	-0.0195623	-0.00594169	-0.025504
378.795	114.301	0.0777561	0.0912355	0.0941455			0.0401342	0.0777561	0.11789		0.425	110.602	0.04385	0.0485011	0.0369497	0.0200783	0.04385	0.0639282
401.077	119.487	0.0661805	0.0798954	0.156046			0.0361012	0.0661805	0.102282		0.45	115.753	0.0746471	0.0881957	0.110973	0.0390561	0.0746471	0.113703
423.359	126.288	0.0352289	0.0333156	0.175733			0.0112378	0.0352289	0.0464665		0.475	121.391	0.057891	0.0674081	0.161441	0.0294317	0.057891	0.0873227
445.641	136.274	-0.000587885	-0.020863	0.159186			-0.0177739	-0.000587885	-0.0183618		0.5	129.084	0.0257704	0.0189848	0.17155	0.00355614	0.0257704	0.0293265
467.923	145.342	-0.0281595	-0.0855362	0.131776			-0.0599967	-0.0281595	-0.0881562		0.525	138.813	-0.00796162	-0.0381754	0.151989	-0.0290801	-0.00796162	-0.0370417
490.205	151.294	-0.0424437	-0.105152	0.0812519			-0.0698428	-0.0424437	-0.112287		0.55	147.009	-0.0320549	-0.0909009	0.118073	-0.0626951	-0.0320549	-0.0947499
512.487	154.754	-0.0583656	-0.0992913	0.0462913			-0.056806	-0.0583656	-0.115172		0.575	152.263	-0.0468344	-0.103549	0.0716289	-0.0662584	-0.0468344	-0.113093
534.769	156.347	-0.0694232	-0.087301	0.0303749			-0.0408932	-0.0694232	-0.110317		0.6	155.2	-0.0614403	-0.0959609	0.0418684	-0.0523844	-0.0614403	-0.113825
557.051	165.581	-0.0676267	-0.0586551	0.0459748			-0.0169833	-0.0676267	-0.0846102		0.625	158.932	-0.0689866	-0.0796601	0.0345876	-0.0344945	-0.0689866	-0.103481
579.333	170.829	-0.067784	-0.0275893	0.0370286			0.00999897	-0.067784	-0.057785		0.65	167.05	-0.067683	-0.0501605	0.0435343	-0.0095987	-0.067683	-0.0772819
601.615	173.681	-0.0478062	-0.00165917	0.0174122			0.0224661	-0.0478062	-0.02534		0.675	171.528	-0.062953	-0.0213158	0.0322833	0.0130166	-0.062953	-0.0499364
623.897	175.724	-0.0236994	0.0133981	0.0134791			0.0234527	-0.0236994	-0.000246541		0.7	174.019	-0.0438546	0.000809537	0.0167676	0.0226284	-0.0438546	-0.0212263
646.179	179.141	-0.0157943	0.017638	0.0151096			0.023172	-0.0157943	0.00737774		0.725	176.018	-0.0230313	0.0137571	0.0136175	0.0234296	-0.0230313	0.000398329
668.462	182.059	-0.00260035	0.0114091	0.00555317			0.0111808	-0.00260035	0.00858044		0.75	179.16	-0.0157084	0.0175975	0.0150475	0.0230939	-0.0157084	0.0073857
690.744	184.598	0.0224739	0.0193176	-0.00982671			0.00549271	0.0224739	0.0279664		0.775	181.846	-0.00357601	0.01187	0.00625988	0.0120677	-0.00357601	0.00849168
713.026	186.877	0.0559745	0.0380596	-0.0168303			0.00497336	0.0559745	0.0609479		0.8	184.211	0.0186099	0.0180993	-0.00745651	0.00636947	0.0186099	0.0249794
735.308	190.784	0.0996809	0.0709634	-0.00788359			0.0116157	0.0996809	0.111297		0.825	186.569	0.0514	0.0355005	-0.0158742	0.00504427	0.0514	0.0564444
757.59	190.838	0.111918	0.0634091	0.0894055			-0.00104503	0.111918	0.110873		0.85	190.786	0.100011	0.0707592	-0.00525482	0.0112735	0.100011	0.111285
779.872	189.743	0.0854785	0.0216215	0.210134			-0.0240145	0.0854785	0.061464		0.875	190.631	0.106893	0.0554667	0.112353	-0.00541087	0.106893	0.101482
802.154	190.207	0.0313142	-0.0621441	0.259492			-0.0694755	0.0313142	-0.0381613		0.9	189.906	0.0664781	-0.007763	0.227449	-0.039962	0.0664781	0.0265159
824.436	194.331	-0.0485628	-0.111181	0.214905			-0.0720042	-0.0485628	-0.120567		0.925	192.325	-0.00927661	-0.0870725	0.236862	-0.0707687	-0.00927661	-0.0800453
846.718	196.754	-0.0971505	-0.114831	0.104539			-0.0508717	-0.0971505	-0.148022		0.95	195.968	-0.0812629	-0.113641	0.140639	-0.0577849	-0.0812629	-0.139048
869	202.264	-0.148289	-0.071876	0.0344331			0.0118982	-0.148289	-0.136391		0.975	201.37	-0.139817	-0.0790126	0.0460719	0.00148168	-0.139817	-0.138336
Name	J05											This dataset	Reference							RMS values
Filename											End systole	0.325	0.393								freewall-sep	diaphragm-rvot	base-apex	2ch	3ch	4ch
											End E-wave	0.536	0.664							S	0.0487181	0.232181	0.116749	0.213949	0.0487181	0.190458
Delineation:	Stack 5, sbFE/M2D/SA , RV endo, Cine										End diastasis	0.753	0.815							E	0.0593649	0.0589847	0.122229	0.0344106	0.0593649	0.0761367
freewall-sep direction (degrees):	56	Stack 5, sbFE/M2D/SA																		D	0.0297151	0.0276736	0.0262621	0.0220986	0.0297151	0.0331947
base-apex direction (degrees):	135	Stack 7, sbFE/BH4ch																		A	0.068948	0.0408	0.084243	0.0479817	0.068948	0.0507112
											Resampled data
Non-resampled data																				Systole (S)	0.0487181	0.232181	0.116749	0.213949	0.0487181	0.190458
Time (ms)	Volume (ml)	freewall-sep (N)	diaphragm-rvot (N)	base-apex (N)			2ch (N)	3ch (N)	4ch (N)		Time (fraction of RR)	Volume (ml)	freewall-sep (N)	diaphragm-rvot (N)	base-apex (N)	2ch (N)	3ch (N)	4ch (N)		Diastole (E-D-A)	0.05526	0.0443834	0.0870372	0.0363991	0.05526	0.0561851
0	291.358	-0.0576448	0.247165	0.00334012			0.242874	-0.0576448	0.185229		0	291.358	-0.0576448	0.247165	0.00334012	0.242874	-0.0576448	0.185229
27.9487	258.935	-0.0452396	0.350173	0.108077			0.325879	-0.0452396	0.280639		0.025	264.545	-0.0472787	0.334688	0.0918377	0.313488	-0.0472787	0.266209		Whole heartbeat	0.0532222	0.137294	0.09769	0.125582	0.0532222	0.117983
55.8974	237.055	-0.0106599	0.41233	0.151958			0.362418	-0.0106599	0.351758		0.05	244.627	-0.0219841	0.392737	0.13788	0.351112	-0.0219841	0.329128
83.8462	221.438	-0.033973	0.442111	0.2201			0.399866	-0.033973	0.365893		0.075	229.544	-0.0222945	0.427655	0.186105	0.381507	-0.0222945	0.359213
111.795	207.806	-0.0589451	0.307108	0.199482			0.295436	-0.0589451	0.23649		0.1	217.241	-0.04204	0.399038	0.213653	0.366597	-0.04204	0.324557
139.744	184.702	-0.0890786	0.148178	0.161265			0.172865	-0.0890786	0.0837866		0.125	204.69	-0.0635446	0.283853	0.194094	0.277596	-0.0635446	0.214052		Peak values
167.692	168.621	-0.0732212	0.0348433	0.0891241			0.0667856	-0.0732212	-0.00643541		0.15	185.583	-0.088097	0.153671	0.16265	0.177131	-0.088097	0.0890344			freewall-sep	diaphragm-rvot	base-apex	2ch	3ch	4ch
195.641	153.375	-0.0673805	-0.0482268	0.0678391			-0.00807535	-0.0673805	-0.0754559		0.175	172.017	-0.0764414	0.0571834	0.103437	0.0877431	-0.0764414	0.0113015		S	0.0890786	0.442111	0.2201	0.399866	0.0890786	0.365893
223.59	132.776	-0.0382825	-0.0740646	0.0430781			-0.0450005	-0.0382825	-0.083283		0.2	159.233	-0.069643	-0.0181888	0.0757063	0.0190696	-0.069643	-0.0505736		E	0.0866601	0.0985247	0.209358	0.0658653	0.0866601	0.11379
251.538	125.951	-0.0117901	-0.0806641	0.0228403			-0.0639622	-0.0117901	-0.0757522		0.225	144.255	-0.0537301	-0.0609033	0.0562772	-0.0258788	-0.0537301	-0.0796088		D	0.0659914	0.048666	0.029693	0.0379748	0.0659914	0.04678
279.487	123.707	-0.0142993	-0.0743775	-0.0116872			-0.0572632	-0.0142993	-0.0715624		0.25	130.935	-0.0308752	-0.0759557	0.0374271	-0.0503419	-0.0308752	-0.0812172		A	0.0997691	0.0980809	0.16902	0.123766	0.0997691	0.0780693
307.436	123.859	-0.0243329	-0.0899484	-0.0660365			-0.0657311	-0.0243329	-0.0900641		0.275	125.734	-0.0120371	-0.0800486	0.0194476	-0.0633055	-0.0120371	-0.0753426
335.385	124.224	-0.0224815	-0.0786498	-0.0935369			-0.056872	-0.0224815	-0.0793535		0.3	123.879	-0.0141113	-0.0748513	-0.00909517	-0.0577674	-0.0141113	-0.0718787		Systole (S)	0.0890786	0.442111	0.2201	0.399866	0.0890786	0.365893
363.333	129.238	-0.000365355	-0.0328096	-0.07075			-0.0282313	-0.000365355	-0.0285965		0.325	123.822	-0.0218286	-0.086062	-0.0524714	-0.0636175	-0.0218286	-0.0854461		Diastole (E-D-A)	0.0997691	0.0985247	0.209358	0.123766	0.0997691	0.11379
391.282	135.512	0.0439495	0.0262431	0.000347182			0.000752498	0.0439495	0.044702		0.35	124.07	-0.023265	-0.0834305	-0.0819014	-0.0606204	-0.023265	-0.0838854
419.231	143.328	0.0662861	0.0417713	0.0849785			0.00303196	0.0662861	0.0693179		0.375	126.252	-0.013749	-0.0605618	-0.0845659	-0.0455737	-0.013749	-0.0593225		Whole heartbeat	0.0997691	0.442111	0.2201	0.399866	0.0997691	0.365893
447.179	152.967	0.0591871	0.0131878	0.174002			-0.0181727	0.0591871	0.0410145		0.4	130.605	0.00894569	-0.0204143	-0.0558385	-0.0221521	0.00894569	-0.0132064
475.128	170.374	0.00286979	-0.0680802	0.209358			-0.0603941	0.00286979	-0.0575244		0.425	135.491	0.0437922	0.0260332	9.4166e-05	0.000649271	0.0437922	0.0444415
503.077	190.536	-0.038919	-0.0985247	0.172607			-0.0658653	-0.038919	-0.104784		0.45	141.571	0.0610767	0.0381473	0.0651496	0.00249816	0.0610767	0.0635749
531.026	210.942	-0.0782418	-0.08622	0.120375			-0.035548	-0.0782418	-0.11379		0.475	148.666	0.0625347	0.0264305	0.132982	-0.00837794	0.0625347	0.0541567
558.974	229.084	-0.0866601	-0.0664723	0.0500646			-0.0142367	-0.0866601	-0.100897		0.5	158.753	0.0418969	-0.011949	0.185401	-0.0312966	0.0418969	0.0106003
586.923	236.468	-0.0820632	-0.0378725	0.0365296			0.00823288	-0.0820632	-0.0738301		0.525	172.612	-0.00132877	-0.0712257	0.205921	-0.0610189	-0.00132877	-0.0623477
614.872	238.45	-0.0659914	-0.0159168	0.0217538			0.0192114	-0.0659914	-0.04678		0.55	188.31	-0.0338675	-0.0949307	0.177304	-0.0652787	-0.0338675	-0.0991462
642.821	237.603	-0.0393525	0.00663174	0.0238492			0.0254197	-0.0393525	-0.013933		0.575	204.171	-0.0644401	-0.090793	0.139223	-0.0464091	-0.0644401	-0.110849
670.769	236.503	-0.0124093	0.0268804	0.0295756			0.0294838	-0.0124093	0.0170745		0.6	219.048	-0.0819699	-0.0779287	0.0905399	-0.0265033	-0.0819699	-0.108473
698.718	235.151	0.00834199	0.048666	0.029693			0.0379748	0.00834199	0.046317		0.625	230.749	-0.0856643	-0.0601938	0.0470967	-0.0092971	-0.0856643	-0.0949614
726.667	233.733	0.019131	0.0419791	0.0292145			0.0267895	0.019131	0.0459206		0.65	236.476	-0.0819995	-0.0377858	0.0364712	0.00827643	-0.0819995	-0.0737233
754.615	232.297	0.0283477	0.0372154	0.0265748			0.0180555	0.0283477	0.0464032		0.675	238.389	-0.0640586	-0.0142807	0.0219058	0.0196618	-0.0640586	-0.0443968
782.564	230.894	0.0234666	0.0163858	0.0272916			0.00245717	0.0234666	0.0259238		0.7	237.043	-0.0255963	0.0169701	0.026773	0.0274948	-0.0255963	0.00189847
810.513	229.669	0.00711561	0.0089672	0.0279622			0.004208	0.00711561	0.0113236		0.725	235.224	0.00723759	0.0475065	0.0296869	0.0375231	0.00723759	0.0447607
838.462	228.632	0.0069943	0.00283869	0.0179574			-0.0010389	0.0069943	0.0059554		0.75	233.182	0.02268	0.0401453	0.0281985	0.0234269	0.02268	0.0461069
866.41	227.805	0.0219383	0.0113463	0.00543246			-0.0011429	0.0219383	0.0207954		0.775	231.145	0.0243377	0.0201027	0.0271637	0.00524076	0.0243377	0.0295785
894.359	227.212	0.0592596	0.0211437	-0.001346			-0.0113188	0.0592596	0.0479406		0.8	229.402	0.00708438	0.00738215	0.025375	0.002851	0.00708438	0.00993539
922.308	229.67	0.0808869	0.0106006	0.0421405			-0.0312631	0.0808869	0.0496238		0.825	228.091	0.0167806	0.00841017	0.00975522	-0.00110693	0.0167806	0.0156737
950.256	230.268	0.0600311	-0.00624786	0.12167			-0.0354265	0.0600311	0.0246048		0.85	227.218	0.0588571	0.0210379	-0.00127311	-0.0112091	0.0588571	0.0476479
978.205	231.525	0.0056976	-0.0340358	0.16902			-0.0323246	0.0056976	-0.026627		0.875	229.864	0.0741349	0.00514596	0.0678886	-0.032611	0.0741349	0.0415239
1006.15	235.96	-0.0654735	-0.048352	0.12817			-0.00913732	-0.0654735	-0.0746106		0.9	231.097	0.024267	-0.024539	0.152839	-0.033385	0.024267	-0.00911793
1034.1	246.471	-0.0997691	-0.0325451	0.0123287			0.0216996	-0.0997691	-0.0780693		0.925	235.936	-0.0650816	-0.0482732	0.128395	-0.00926498	-0.0650816	-0.0743465
1062.05	261.862	-0.0913357	-0.0088986	-0.0382549			0.0379616	-0.0913357	-0.0533743		0.95	251.546	-0.0971788	-0.0250817	-0.00368314	0.0268681	-0.0971788	-0.0703107
1090	278.151	-0.0776509	0.0980809	-0.0255048			0.123766	-0.0776509	0.046115		0.975	272.692	-0.0824899	0.0608251	-0.0299754	0.0939209	-0.0824899	0.0114313
Name	J06											This dataset	Reference							RMS values
Filename											End systole	0.375	0.393								freewall-sep	diaphragm-rvot	base-apex	2ch	3ch	4ch
											End E-wave	0.599	0.664							S	0.0514332	0.146049	0.0928821	0.141817	0.0514332	0.114918
Delineation:	Stack 5, sbFE/M2D/SA , RV endo, Cine										End diastasis	0.793	0.815							E	0.0282494	0.0441167	0.0623619	0.0348248	0.0282494	0.0458876
freewall-sep direction (degrees):	99	Stack 5, sbFE/M2D/SA																		D	0.0150124	0.00463261	0.0265686	0.00833475	0.0150124	0.00868386
base-apex direction (degrees):	37	Stack 7, sbFE/BH4ch																		A	0.0533994	0.0314916	0.052547	0.0195275	0.0533994	0.0503191
											Resampled data
Non-resampled data																				Systole (S)	0.0514332	0.146049	0.0928821	0.141817	0.0514332	0.114918
Time (ms)	Volume (ml)	freewall-sep (N)	diaphragm-rvot (N)	base-apex (N)			2ch (N)	3ch (N)	4ch (N)		Time (fraction of RR)	Volume (ml)	freewall-sep (N)	diaphragm-rvot (N)	base-apex (N)	2ch (N)	3ch (N)	4ch (N)		Diastole (E-D-A)	0.0356635	0.0320137	0.050095	0.0241008	0.0356635	0.0399051
0	216.66	-0.0854114	0.086433	0.022051			0.117559	-0.0854114	0.0321473		0	216.66	-0.0854114	0.086433	0.022051	0.117559	-0.0854114	0.0321473
28.2821	212.28	-0.0555341	0.26638	0.0727317			0.258459	-0.0555341	0.202925		0.025	212.48	-0.0568772	0.258302	0.0704566	0.252135	-0.0568772	0.195258		Whole heartbeat	0.0422723	0.0929487	0.069308	0.0889105	0.0422723	0.0771205
56.5641	208.052	-0.0298256	0.315137	0.113633			0.287829	-0.0298256	0.258004		0.05	208.44	-0.0321389	0.310762	0.109958	0.285197	-0.0321389	0.253058
84.8462	197.599	-0.0308649	0.254954	0.14046			0.236229	-0.0308649	0.205364		0.075	199.035	-0.030738	0.262945	0.136978	0.243086	-0.030738	0.212348
113.128	174.541	-0.0450429	0.190907	0.138792			0.187852	-0.0450429	0.142809		0.1	178.765	-0.0427969	0.201963	0.139389	0.196303	-0.0427969	0.153507
141.41	166.666	-0.0694036	0.106107	0.104211			0.126593	-0.0694036	0.0571898		0.125	168.469	-0.064045	0.124892	0.111894	0.140182	-0.064045	0.0761367		Peak values
169.692	157.062	-0.0855706	0.0329601	0.0968313			0.0713296	-0.0855706	-0.0142409		0.15	159.701	-0.0813735	0.0522447	0.0988425	0.085932	-0.0813735	0.0045585			freewall-sep	diaphragm-rvot	base-apex	2ch	3ch	4ch
197.974	145.645	-0.081228	0.025149	0.118922			0.0623937	-0.081228	-0.0188343		0.175	149.305	-0.0826524	0.0275608	0.112337	0.0651946	-0.0826524	-0.0174578		S	0.0855706	0.315137	0.14046	0.287829	0.0855706	0.258004
226.256	132.331	-0.0597111	0.0266806	0.119685			0.0529616	-0.0597111	-0.00674942		0.2	137.209	-0.0672661	0.0262089	0.119677	0.0563306	-0.0672661	-0.0109354		E	0.0515642	0.0872396	0.103145	0.0728261	0.0515642	0.0782772
254.538	126.001	-0.0379447	0.0179291	0.099081			0.0344994	-0.0379447	-0.00344538		0.225	128.611	-0.0466869	0.0214456	0.107393	0.0419159	-0.0466869	-0.00477107		D	0.026089	0.00734618	0.0410276	0.0134745	0.026089	0.0154201
282.821	114.345	-0.0314649	0.000103025	0.067023			0.0158217	-0.0314649	-0.0156432		0.25	119.684	-0.0343576	0.00785856	0.0811267	0.0239845	-0.0343576	-0.0103731		A	0.103577	0.0616024	0.110407	0.0290286	0.103577	0.0871789
311.103	103.754	-0.021421	-0.01788	0.0503678			-0.00477402	-0.021421	-0.026195		0.275	109.09	-0.0262993	-0.00927853	0.0584923	0.00511424	-0.0262993	-0.021185
339.385	100.619	-0.00808291	-0.051633	0.0173239			-0.040674	-0.00808291	-0.0487571		0.3	102.342	-0.0153159	-0.0333462	0.0352423	-0.0212208	-0.0153159	-0.0365367		Systole (S)	0.0855706	0.315137	0.14046	0.287829	0.0855706	0.258004
367.667	100.953	-0.00450996	-0.0936219	-0.0372746			-0.0788239	-0.00450996	-0.083334		0.325	100.754	-0.00664029	-0.0685876	-0.00472193	-0.0560784	-0.00664029	-0.0627187		Diastole (E-D-A)	0.103577	0.0872396	0.110407	0.0728261	0.103577	0.0871789
395.949	100.689	-0.0123849	-0.122504	-0.0669812			-0.0998993	-0.0123849	-0.112284		0.35	100.858	-0.00734015	-0.104002	-0.0479506	-0.0863981	-0.00734015	-0.0937383
424.231	101.166	-0.00545095	-0.0872396	-0.0447313			-0.0728261	-0.00545095	-0.0782772		0.375	100.838	-0.0102219	-0.111504	-0.0600404	-0.0914539	-0.0102219	-0.101676		Whole heartbeat	0.103577	0.315137	0.14046	0.287829	0.103577	0.258004
452.513	103.725	0.0105925	-0.0101115	0.0124563			-0.0140531	0.0105925	-0.00346058		0.4	101.759	-0.00180886	-0.0697373	-0.0317517	-0.0594898	-0.00180886	-0.0612987
480.795	106.534	0.0285047	0.0382568	0.0586396			0.018879	0.0285047	0.0473838		0.425	103.888	0.0116062	-0.00737595	0.0150692	-0.0121909	0.0116062	-0.000584682
509.077	110.894	0.0515642	0.0282508	0.0936173			-0.0013162	0.0515642	0.050248		0.45	106.21	0.0263898	0.032543	0.0531854	0.0149882	0.0263898	0.041378
537.359	120.32	0.0392921	-0.0133939	0.103145			-0.0312456	0.0392921	0.00804666		0.475	109.635	0.0447265	0.0312346	0.0832507	0.00468666	0.0447265	0.0494132
565.641	138.329	0.00689997	-0.0502829	0.0839204			-0.0469963	0.00689997	-0.0400963		0.5	115.963	0.0452898	0.00671574	0.0987101	-0.016829	0.0452898	0.0284608
593.923	147.316	-0.0191694	-0.0592036	0.0469713			-0.0416871	-0.0191694	-0.0608564		0.525	126.88	0.0286462	-0.0257802	0.0971872	-0.0366494	0.0286462	-0.00800323
622.205	159.806	-0.0362802	-0.0333319	0.0196837			-0.0107262	-0.0362802	-0.0470064		0.55	140.044	0.00217446	-0.0519322	0.0772681	-0.0460618	0.00217446	-0.0438874
650.487	171.07	-0.0171388	-0.0147657	0.0191533			-0.00421806	-0.0171388	-0.0213568		0.575	147.534	-0.0194467	-0.0587942	0.0465379	-0.0411939	-0.0194467	-0.0606406
678.769	176.376	0.00530998	-0.00384095	0.0238334			-0.00598145	0.00530998	-0.000671288		0.6	157.858	-0.0334513	-0.0376863	0.0242627	-0.0159116	-0.0334513	-0.0493629
707.051	174.051	0.00865034	0.00734618	0.0352812			0.00203675	0.00865034	0.0106871		0.625	167.359	-0.0237604	-0.0211865	0.0193559	-0.00646792	-0.0237604	-0.0302282
735.333	173.572	0.0205825	0.00592245	0.0410276			-0.00516238	0.0205825	0.0154201		0.65	173.708	-0.00615186	-0.00942034	0.0214491	-0.00508234	-0.00615186	-0.0112342
763.615	174.067	0.026089	-0.000496613	0.0324086			-0.0134745	0.026089	0.0126145		0.675	175.155	0.00707608	0.00207278	0.0298862	-0.00174297	0.00707608	0.00533312
791.897	174.663	0.0159885	6.09574e-05	0.0308735			-0.00794141	0.0159885	0.00804708		0.7	173.663	0.0183213	0.00619213	0.0399387	-0.00379801	0.0183213	0.0145233
820.179	175.337	0.015656	-0.00472094	0.0102775			-0.0119166	0.015656	0.00373958		0.725	174.123	0.0251342	-0.000443841	0.0322635	-0.0129515	0.0251342	0.0121825
848.462	175.96	0.00973905	-0.0054275	-0.00132129			-0.00956996	0.00973905	0.000169098		0.75	174.919	0.0158627	-0.00174989	0.0230739	-0.00944684	0.0158627	0.00641585
876.744	177.245	0.000287668	0.0039873	-0.006342			0.00330916	0.000287668	0.00359683		0.775	175.751	0.0117296	-0.00518993	0.00258073	-0.0103595	0.0117296	0.00137033
905.026	179.9	0.00629884	0.0103196	-0.0155482			0.00578756	0.00629884	0.0120864		0.8	177.179	0.000771794	0.00350514	-0.00608487	0.00264972	0.000771794	0.00342134
933.308	177.959	0.0137388	0.0229348	-0.0128091			0.0129926	0.0137388	0.0267315		0.825	179.575	0.00755704	0.0124528	-0.0150854	0.00700593	0.00755704	0.014563
961.59	178.416	0.0367729	0.0273737	0.0081522			0.00531984	0.0367729	0.0420929		0.85	178.09	0.0203257	0.0242042	-0.00681496	0.0107985	0.0203257	0.0311242
989.872	181.041	0.0646305	0.0157243	0.0591512			-0.0186977	0.0646305	0.0459328		0.875	179.48	0.0479712	0.0226931	0.0286497	-0.00433284	0.0479712	0.0436383
1018.15	185.6	0.0396031	-0.0106544	0.110407			-0.0290286	0.0396031	0.0105746		0.9	183.431	0.0516713	0.00205737	0.0857208	-0.0240541	0.0516713	0.0276174
1046.44	201.807	-0.0134095	-0.0372927	0.0733768			-0.0255918	-0.0134095	-0.0390012		0.925	196.025	0.0065439	-0.0273155	0.0874476	-0.026928	0.0065439	-0.0203841
1074.72	208.574	-0.0676594	-0.0616024	-0.00484829			-0.0195196	-0.0676594	-0.0871789		0.95	206.964	-0.0544403	-0.055685	0.0142311	-0.0210044	-0.0544403	-0.0754449
1103	211.618	-0.103577	-0.0317108	-0.022827			0.0243261	-0.103577	-0.0792508		0.975	211.256	-0.099253	-0.0353119	-0.0206621	0.0190456	-0.099253	-0.0802074
Name	J07											This dataset	Reference							RMS values
Filename											End systole	0.35	0.393								freewall-sep	diaphragm-rvot	base-apex	2ch	3ch	4ch
											End E-wave	0.664	0.661							S	0.0621907	0.209011	0.155843	0.189152	0.0621907	0.177999
Delineation:	Stack 5, sbFE/M2D/SA , RV endo, Cine										End diastasis	0.788	0.817							E	0.0319035	0.0529356	0.0740831	0.0339563	0.0319035	0.0596586
freewall-sep direction (degrees):	86	Stack 5, sbFE/M2D/SA																		D	0.0266143	0.0280426	0.0110553	0.0186133	0.0266143	0.034457
base-apex direction (degrees):	49	Stack 7, sbFE/BH4ch																		A	0.0727666	0.0564044	0.113887	0.0378668	0.0727666	0.0773678
											Resampled data
Non-resampled data																				Systole (S)	0.0621907	0.209011	0.155843	0.189152	0.0621907	0.177999
Time (ms)	Volume (ml)	freewall-sep (N)	diaphragm-rvot (N)	base-apex (N)			2ch (N)	3ch (N)	4ch (N)		Time (fraction of RR)	Volume (ml)	freewall-sep (N)	diaphragm-rvot (N)	base-apex (N)	2ch (N)	3ch (N)	4ch (N)		Diastole (E-D-A)	0.0476902	0.0503113	0.0822102	0.0329293	0.0476902	0.0620458
0	214.105	-0.14285	0.211586	-0.0458344			0.254664	-0.14285	0.111814		0	214.105	-0.14285	0.211586	-0.0458344	0.254664	-0.14285	0.111814
26.7436	211.244	-0.0684712	0.433301	-0.0121349			0.409485	-0.0684712	0.341014		0.025	211.557	-0.0765137	0.409338	-0.0157785	0.392754	-0.0765137	0.31624		Whole heartbeat	0.0532167	0.130135	0.11355	0.11501	0.0532167	0.116583
53.4872	196.003	0.0229118	0.389766	0.139706			0.326091	0.0229118	0.349003		0.05	199.338	0.00406351	0.39913	0.108486	0.343625	0.00406351	0.347688
80.2308	178.833	0.0752341	0.280821	0.235411			0.205581	0.0752341	0.280815		0.075	184.469	0.0592097	0.314998	0.206282	0.243191	0.0592097	0.302401
106.974	170.181	0.0520708	0.226724	0.284166			0.170313	0.0520708	0.222384		0.1	173.968	0.0619641	0.249893	0.26358	0.185431	0.0619641	0.247396
133.718	163.525	-0.00414519	0.232701	0.284449			0.203598	-0.00414519	0.199452		0.125	167.166	0.0260626	0.229581	0.284409	0.185791	0.0260626	0.211854		Peak values
160.462	148.041	-0.0716447	0.148051	0.223652			0.164039	-0.0716447	0.0923939		0.15	158.206	-0.0289335	0.202146	0.262766	0.18953	-0.0289335	0.160597			freewall-sep	diaphragm-rvot	base-apex	2ch	3ch	4ch
187.205	132.077	-0.0905851	0.073346	0.159974			0.108812	-0.0905851	0.018227		0.175	144.304	-0.0766565	0.12929	0.207888	0.150297	-0.0766565	0.0736404		S	0.14285	0.433301	0.284449	0.409485	0.14285	0.349003
213.949	123.982	-0.0643341	0.031479	0.112092			0.0594287	-0.0643341	-0.00490547		0.2	131.068	-0.0871647	0.0678596	0.153732	0.10235	-0.0871647	0.0151859		E	0.0510757	0.102098	0.123246	0.0729498	0.0510757	0.103889
240.692	119.378	-0.0315022	-0.0179294	0.065767			0.000223714	-0.0315022	-0.0312785		0.225	123.912	-0.0638153	0.0306966	0.111361	0.0584918	-0.0638153	-0.00532349		D	0.0480499	0.0380141	0.0188664	0.0261609	0.0480499	0.0555033
267.436	115.214	-0.0207386	-0.029612	0.0319716			-0.0152754	-0.0207386	-0.036014		0.25	119.811	-0.0344931	-0.0134365	0.0699898	0.00561027	-0.0344931	-0.0288829		A	0.130781	0.0917338	0.197883	0.0604055	0.130781	0.128292
294.179	111.533	-0.0162148	-0.0358667	0.0014129			-0.0229541	-0.0162148	-0.0391688		0.275	116.061	-0.022873	-0.0273059	0.0386665	-0.0122111	-0.022873	-0.0350841
320.923	108.379	-0.0195863	-0.0629374	-0.0382016			-0.0447123	-0.0195863	-0.0642986		0.3	112.685	-0.0176032	-0.0339602	0.0107675	-0.0206088	-0.0176032	-0.038212		Systole (S)	0.14285	0.433301	0.284449	0.409485	0.14285	0.349003
347.667	108.33	-0.0243536	-0.0895143	-0.0786734			-0.0653448	-0.0243536	-0.0896985		0.325	109.711	-0.0181894	-0.0517024	-0.0217497	-0.0356809	-0.0181894	-0.0538703		Diastole (E-D-A)	0.130781	0.102098	0.197883	0.0729498	0.130781	0.128292
374.41	108.099	-0.0309394	-0.102098	-0.0906598			-0.0729498	-0.0309394	-0.103889		0.35	108.356	-0.0218188	-0.0753836	-0.0571548	-0.0543746	-0.0218188	-0.0761934
401.154	108.042	-0.0236623	-0.0750013	-0.0583917			-0.0531219	-0.0236623	-0.0767841		0.375	108.247	-0.0267197	-0.0940354	-0.0829799	-0.0680772	-0.0267197	-0.0947969		Whole heartbeat	0.14285	0.433301	0.284449	0.409485	0.14285	0.349003
427.897	108.517	0.00133606	-0.0190569	-0.00172433			-0.0171717	0.00133606	-0.0158356		0.4	108.08	-0.0285512	-0.0932056	-0.0800702	-0.0664427	-0.0285512	-0.094994
454.641	109.802	0.034564	0.0306645	0.0555541			0.00927423	0.034564	0.0438382		0.425	108.279	-0.0111981	-0.0471073	-0.0301372	-0.0351972	-0.0111981	-0.0463952
481.385	112.273	0.0510757	0.0515894	0.0985392			0.0191398	0.0510757	0.0702156		0.45	109.38	0.0235576	0.0141942	0.0365812	0.000513757	0.0235576	0.0240713
508.128	115.696	0.0492781	0.0439386	0.115708			0.0134129	0.0492781	0.062691		0.475	111.885	0.0484373	0.0482449	0.0916683	0.0175627	0.0484373	0.0659999
534.872	119.839	0.0338806	0.0179759	0.123246			-0.00137264	0.0338806	0.0325079		0.5	115.757	0.0490615	0.0435725	0.115816	0.0132041	0.0490615	0.0622656
561.615	124.959	0.00918039	-0.0194023	0.105345			-0.0213932	0.00918039	-0.0122128		0.525	120.793	0.0294421	0.0112504	0.120056	-0.00497788	0.0294421	0.0244642
588.359	131.398	-0.0151944	-0.0576854	0.069669			-0.0423599	-0.0151944	-0.0575543		0.55	127.264	0.000736093	-0.0326845	0.0930388	-0.0286737	0.000736093	-0.0279374
615.103	138.847	-0.0269843	-0.0622485	0.0225418			-0.0404166	-0.0269843	-0.0674009		0.575	135.342	-0.0212918	-0.0600846	0.0453953	-0.0413889	-0.0212918	-0.0626806
641.846	146.999	-0.0299236	-0.0604054	-0.014606			-0.0373508	-0.0299236	-0.0672744		0.6	144.563	-0.0290296	-0.0610201	-0.00305895	-0.03833	-0.0290296	-0.0673597
668.59	152.731	-0.0318972	-0.0470307	-0.0305341			-0.0247812	-0.0318972	-0.0566784		0.625	152.002	-0.0316429	-0.0487971	-0.0284447	-0.026438	-0.0316429	-0.0580809
695.333	163.035	-0.0371101	-0.0268475	-0.0271478			-0.00469558	-0.0371101	-0.0418057		0.65	163.385	-0.0366468	-0.0258595	-0.0267981	-0.00407156	-0.0366468	-0.0407183
722.077	170.9	-0.0261318	-0.00355148	-0.0188664			0.00999015	-0.0261318	-0.0161417		0.675	170.892	-0.0260552	-0.00345065	-0.0188149	0.0100394	-0.0260552	-0.016016
748.821	169.314	-0.0113237	0.0159494	-0.00893927			0.0194745	-0.0113237	0.00815061		0.7	169.631	-0.0142636	0.0120784	-0.0109102	0.0175919	-0.0142636	0.00332834
775.564	171.043	-0.00039853	0.0299779	0.000541009			0.0261609	-0.00039853	0.0257623		0.725	170.343	-0.00485153	0.0242607	-0.00332304	0.0234362	-0.00485153	0.0185845
802.308	173.535	0.0205317	0.0380141	0.00984358			0.0226553	0.0205317	0.0431872		0.75	172.014	0.00768748	0.033084	0.00413488	0.0248079	0.00768748	0.0324954
829.051	174.825	0.0480499	0.0363482	0.00883494			0.00745348	0.0480499	0.0555033		0.775	173.773	0.0255816	0.0377089	0.00965864	0.0198659	0.0255816	0.0454477
855.795	172.95	0.0709952	0.029998	0.0117936			-0.00951847	0.0709952	0.0614766		0.8	174.798	0.0474813	0.0363827	0.0088558	0.00776751	0.0474813	0.055249
882.538	175.766	0.0741143	0.0250967	0.0462059			-0.0153227	0.0741143	0.0587916		0.825	173.155	0.0685123	0.0306858	0.0114734	-0.00768149	0.0685123	0.0608308
909.282	176.644	0.0470477	0.00222112	0.126394			-0.0216004	0.0470477	0.0254473		0.85	175.809	0.0727897	0.023977	0.0501311	-0.0156301	0.0727897	0.0571596
936.026	177.9	0.0154579	-0.0331581	0.195879			-0.0364448	0.0154579	-0.0209869		0.875	176.905	0.0405252	-0.00508424	0.140743	-0.0246657	0.0405252	0.0158595
962.769	181.852	-0.00740428	-0.0740251	0.197883			-0.0604055	-0.00740428	-0.0678098		0.9	179.347	0.00720455	-0.0479181	0.196625	-0.0451006	0.00720455	-0.0378959
989.513	193.922	-0.0480683	-0.0917338	0.0827104			-0.0554097	-0.0480683	-0.103478		0.925	188.184	-0.0281126	-0.0831163	0.139456	-0.0579245	-0.0281126	-0.0860371
1016.26	210.035	-0.0995244	-0.090679	-0.00570098			-0.0287681	-0.0995244	-0.128292		0.95	204.928	-0.0824277	-0.0911574	0.0239026	-0.0377308	-0.0824277	-0.120158
1043	220.119	-0.130781	-0.0264577	-0.0333612			0.0424773	-0.130781	-0.0883034		0.975	218.521	-0.125666	-0.0370537	-0.0288105	0.0307433	-0.125666	-0.0949225
Name	J09											This dataset	Reference							RMS values
Filename											End systole	0.3	0.393								freewall-sep	diaphragm-rvot	base-apex	2ch	3ch	4ch
											End E-wave	0.58	0.664							S	0.0468594	0.135857	0.0792221	0.134985	0.0468594	0.102776
Delineation:	Stack 8, sbFE/M2D/SA , RV endo, Cine										End diastasis	0.849	0.815							E	0.0296247	0.0308451	0.0934687	0.0223322	0.0296247	0.0369758
freewall-sep direction (degrees):	47	Stack 8, sbFE/M2D/SA																		D	0.00703057	0.00820673	0.0236382	0.0087719	0.00703057	0.0069853
base-apex direction (degrees):	37	Stack 6, sbFE/BH4ch																		A	0.0333116	0.0131271	0.0554069	0.0107694	0.0333116	0.026407
											Resampled data
Non-resampled data																				Systole (S)	0.0468594	0.135857	0.0792221	0.134985	0.0468594	0.102776
Time (ms)	Volume (ml)	freewall-sep (N)	diaphragm-rvot (N)	base-apex (N)			2ch (N)	3ch (N)	4ch (N)		Time (fraction of RR)	Volume (ml)	freewall-sep (N)	diaphragm-rvot (N)	base-apex (N)	2ch (N)	3ch (N)	4ch (N)		Diastole (E-D-A)	0.0251309	0.0216502	0.0678349	0.0163117	0.0251309	0.0274373
0	138.194	-0.0462218	0.105057	-0.00388948			0.114093	-0.0462218	0.067871		0	138.194	-0.0462218	0.105057	-0.00388948	0.114093	-0.0462218	0.067871
28.0256	129.596	-0.0521319	0.267298	0.0588257			0.257552	-0.0521319	0.20542		0.025	131.631	-0.0508387	0.230928	0.0447334	0.225408	-0.0508387	0.17457		Whole heartbeat	0.0331788	0.0765851	0.0714419	0.0751832	0.0331788	0.0607933
56.0513	123.919	-0.0511046	0.263878	0.115241			0.254077	-0.0511046	0.202972		0.05	126.606	-0.0516052	0.265591	0.0892143	0.255811	-0.0516052	0.204206
84.0769	117.832	-0.0341018	0.168298	0.131891			0.162802	-0.0341018	0.1287		0.075	122.153	-0.0460183	0.235273	0.120308	0.226762	-0.0460183	0.180743
112.103	108.001	-0.0366506	0.150647	0.116108			0.148789	-0.0366506	0.112139		0.1	117.306	-0.0342628	0.167339	0.131025	0.162051	-0.0342628	0.127788
140.128	96.9161	-0.0385149	0.105224	0.0843613			0.110384	-0.0385149	0.071869		0.125	109.802	-0.0362571	0.153831	0.118934	0.15135	-0.0362571	0.115093		Peak values
168.154	88.6605	-0.0671892	0.0719527	0.0848171			0.0959075	-0.0671892	0.0287183		0.15	101.57	-0.0378889	0.12346	0.0971375	0.125864	-0.0378889	0.0879748			freewall-sep	diaphragm-rvot	base-apex	2ch	3ch	4ch
196.179	81.3296	-0.0776956	0.0274717	0.074416			0.062639	-0.0776956	-0.0150566		0.175	94.0802	-0.0490359	0.0932844	0.0846783	0.105305	-0.0490359	0.0562687		S	0.0776956	0.267298	0.131891	0.257552	0.0776956	0.20542
224.205	73.019	-0.044826	0.000290104	0.0693904			0.0226642	-0.044826	-0.0221618		0.2	87.877	-0.0684502	0.0668675	0.0836764	0.0921341	-0.0684502	0.0236838		E	0.059715	0.0511334	0.163916	0.0402198	0.059715	0.062965
252.231	64.3278	-0.033257	-0.00905215	0.0454947			0.00878911	-0.033257	-0.0244679		0.225	82.281	-0.0764956	0.0328518	0.0757313	0.0666983	-0.0764956	-0.00979728		D	0.015013	0.0137094	0.0441251	0.0149685	0.015013	0.0126509
280.256	58.8138	-0.0261267	-0.020442	0.0295864			-0.00463994	-0.0261267	-0.0307667		0.25	76.0641	-0.0562111	0.00960575	0.0713	0.0364244	-0.0562111	-0.0197867		A	0.0516632	0.018533	0.0904747	0.0187115	0.0516632	0.0399596
308.282	55.5929	-0.0233492	-0.0291172	0.0085275			-0.0135416	-0.0233492	-0.0368909		0.275	69.569	-0.0400321	-0.0037193	0.0593994	0.0167951	-0.0400321	-0.023237
336.308	53.7811	-0.019066	-0.0500027	-0.0203366			-0.0337705	-0.019066	-0.0528366		0.3	63.4439	-0.03206	-0.0110315	0.042793	0.00647642	-0.03206	-0.0255836		Systole (S)	0.0776956	0.267298	0.131891	0.257552	0.0776956	0.20542
364.333	54.2918	-0.00812613	-0.0511334	-0.0422086			-0.0402198	-0.00812613	-0.0483459		0.325	59.2347	-0.0266427	-0.019653	0.0307214	-0.00369862	-0.0266427	-0.0303413		Diastole (E-D-A)	0.059715	0.0511334	0.163916	0.0402198	0.059715	0.062965
392.359	53.9581	0.00294212	-0.0214535	-0.0386999			-0.0200503	0.00294212	-0.0171082		0.35	56.601	-0.0242018	-0.0265241	0.0148763	-0.0108696	-0.0242018	-0.0350714
420.385	53.84	0.0251983	0.00746664	-0.00381914			-0.00613286	0.0251983	0.0190654		0.375	54.7769	-0.0213908	-0.0387057	-0.00471076	-0.0228247	-0.0213908	-0.0442155		Whole heartbeat	0.0776956	0.267298	0.163916	0.257552	0.0776956	0.20542
448.41	54.9977	0.031575	0.00233828	0.0529389			-0.0137625	0.031575	0.0178125		0.4	53.9288	-0.0159227	-0.0503285	-0.0266222	-0.0356244	-0.0159227	-0.0515471
476.436	57.7846	0.0208754	-0.0215897	0.125415			-0.0291349	0.0208754	-0.0082595		0.425	54.1842	-0.00454161	-0.0415217	-0.0410726	-0.033688	-0.00454161	-0.0382296
504.462	61.5701	-0.018398	-0.0434612	0.163699			-0.0284395	-0.018398	-0.0468376		0.45	53.9161	0.0108702	-0.0111515	-0.0262746	-0.0150926	0.0108702	-0.00422239
532.487	69.0103	-0.0365864	-0.0437266	0.163916			-0.0195751	-0.0365864	-0.0561615		0.475	54.2903	0.0276492	0.00549852	0.0179714	-0.00906273	0.0276492	0.0185864
560.513	82.7612	-0.059715	-0.0382292	0.128052			-0.00325003	-0.059715	-0.062965		0.5	56.1742	0.027203	-0.00747976	0.0827127	-0.0200792	0.027203	0.00712384
588.538	96.6015	-0.0483497	-0.00511399	0.0809263			0.0197459	-0.0483497	-0.0286036		0.525	59.5083	0.00361198	-0.031237	0.142389	-0.028858	0.00361198	-0.0252461
616.564	105.771	-0.0198462	-0.000346929	0.0544159			0.00962261	-0.0198462	-0.0102236		0.55	65.2051	-0.0268541	-0.0437252	0.164332	-0.0244401	-0.0268541	-0.0512942
644.59	113.493	-0.00714424	0.00509071	0.0550003			0.00798079	-0.00714424	0.000836553		0.575	76.1851	-0.0479975	-0.0414474	0.148044	-0.0118957	-0.0479975	-0.0598932
672.615	122.989	0.00403393	-0.000217445	0.0441251			-0.00220532	0.00403393	0.00182861		0.6	90.4423	-0.0541629	-0.0212489	0.104323	0.00867939	-0.0541629	-0.0454835
700.641	122.194	0.00416168	0.00160832	0.0397131			-0.000687952	0.00416168	0.00347373		0.625	101.995	-0.032279	-0.00242034	0.0660511	0.0140435	-0.032279	-0.0182357
728.667	122.656	0.0032255	0.00703827	0.0268512			0.0044826	0.0032255	0.0077081		0.65	110.569	-0.0121797	0.00294457	0.0548332	0.00863987	-0.0121797	-0.00353976
756.692	123.965	-0.00525413	0.00763426	0.0180736			0.00923862	-0.00525413	0.00398448		0.675	122.836	0.00383875	-0.000124679	0.0443199	-0.00202741	0.00383875	0.00181146
784.718	125.708	-0.0116383	0.0104338	0.0158249			0.0148551	-0.0116383	0.00321675		0.7	122.548	0.0034458	0.00576012	0.0298786	0.00326553	0.0034458	0.00671134
812.744	127.44	-0.00619156	0.0137094	0.0138554			0.0149685	-0.00619156	0.00877694		0.725	124.918	-0.00872304	0.00915563	0.0168527	0.0122906	-0.00872304	0.00356754
840.769	129.102	-0.00130574	0.0135015	0.0122464			0.0123455	-0.00130574	0.0110398		0.75	127.986	-0.00460198	0.0136423	0.0133324	0.0141155	-0.00460198	0.00951356
868.795	130.668	-0.00188751	0.00693849	0.0126995			0.00695274	-0.00188751	0.00506523		0.775	130.827	-0.00121865	0.00610674	0.0126173	0.00589794	-0.00121865	0.00467929
896.821	132.114	0.00427111	-0.000721209	0.0119419			-0.00276012	0.00427111	0.00151099		0.8	133.93	0.0138277	0.00520517	0.0110468	-0.00240604	0.0138277	0.0114216
924.846	134.151	0.015013	0.00594022	0.0109353			-0.00236214	0.015013	0.0126509		0.825	137.451	0.0242438	0.0117983	0.0339179	-0.00190424	0.0242438	0.0223396
952.872	136.046	0.021597	0.0137798	0.0227269			0.00113517	0.021597	0.0227322		0.85	142.085	0.0286401	0.00503607	0.0654562	-0.00995875	0.0286401	0.0186814
980.897	140.949	0.0310513	0.00667492	0.0627629			-0.00974507	0.0310513	0.0213063		0.875	151.115	0.00796407	-0.00895115	0.0881042	-0.0117339	0.00796407	-0.00376987
1008.92	152.012	0.00576339	-0.010434	0.0904747			-0.0119177	0.00576339	-0.00615436		0.9	155.397	-0.00970097	-0.0150208	0.0697096	-0.00815788	-0.00970097	-0.0178589
1036.95	156.617	-0.0154391	-0.0167199	0.0619848			-0.00676036	-0.0154391	-0.0221995		0.925	153.879	-0.0335581	-0.0177385	0.0237704	0.00141707	-0.0335581	-0.0321412
1064.97	151.65	-0.0478192	-0.018533	-0.00635036			0.00785959	-0.0478192	-0.0399596		0.95	148.622	-0.0493182	-0.0146186	-0.0205214	0.011999	-0.0493182	-0.0373192
1093	143.411	-0.0516632	-0.00822159	-0.0435399			0.0187115	-0.0516632	-0.0329516		0.975	141.896	-0.0522892	-0.0064428	-0.0499056	0.020565	-0.0522892	-0.0317242
Name	J10											This dataset	Reference							RMS values
Filename											End systole	0.3	0.393								freewall-sep	diaphragm-rvot	base-apex	2ch	3ch	4ch
											End E-wave	0.503	0.664							S	0.0661438	0.113381	0.125064	0.116725	0.0661438	0.0885762
Delineation:	Stack 5, sbFE/M2D/SA , RV endo, Cine										End diastasis	0.861	0.815							E	0.0436608	0.0484062	0.140218	0.0381798	0.0436608	0.0548651
freewall-sep direction (degrees):	22	Stack 5, sbFE/M2D/SA																		D	0.0128662	0.00868558	0.0257145	0.0123083	0.0128662	0.0066659
base-apex direction (degrees):	17	Stack 7, sbFE/BH4ch																		A	0.0284699	0.0280143	0.059908	0.0238445	0.0284699	0.0318419
											Resampled data
Non-resampled data																				Systole (S)	0.0661438	0.113381	0.125064	0.116725	0.0661438	0.0885762
Time (ms)	Volume (ml)	freewall-sep (N)	diaphragm-rvot (N)	base-apex (N)			2ch (N)	3ch (N)	4ch (N)		Time (fraction of RR)	Volume (ml)	freewall-sep (N)	diaphragm-rvot (N)	base-apex (N)	2ch (N)	3ch (N)	4ch (N)		Diastole (E-D-A)	0.0289868	0.0305126	0.0853884	0.025413	0.0289868	0.0342174
0	225.382	-0.108423	0.045472	0.0228371			0.0935914	-0.108423	-0.0148317		0	225.382	-0.108423	0.045472	0.0228371	0.0935914	-0.108423	-0.0148317
32.8205	212.621	-0.0918564	0.142524	0.0258152			0.169358	-0.0918564	0.0775013		0.025	215.641	-0.0956638	0.120638	0.0251567	0.152307	-0.0956638	0.0566435		Whole heartbeat	0.0435966	0.0671439	0.0989753	0.0673757	0.0435966	0.0563321
65.641	201.525	0.000987873	0.187424	0.0807322			0.16182	0.000987873	0.162808		0.05	206.776	-0.0417451	0.166892	0.0555133	0.165405	-0.0417451	0.12366
98.4615	188.309	0.0120988	0.1985	0.178607			0.165857	0.0120988	0.177956		0.075	197.691	0.00437233	0.190975	0.110614	0.163203	0.00437233	0.167575
131.282	169.19	-0.0440554	0.153257	0.23075			0.154753	-0.0440554	0.110697		0.1	187.287	0.00878413	0.195939	0.181795	0.165296	0.00878413	0.174081
164.103	150.465	-0.0792876	0.0955188	0.192			0.122366	-0.0792876	0.0430781		0.125	172.692	-0.0346965	0.161122	0.222386	0.156884	-0.0346965	0.122187		Peak values
196.923	139.074	-0.106464	0.0756766	0.159831			0.11877	-0.106464	0.0123062		0.15	158.326	-0.0657111	0.118524	0.207869	0.135501	-0.0657111	0.0697893			freewall-sep	diaphragm-rvot	base-apex	2ch	3ch	4ch
229.744	130.712	-0.0939271	0.0193596	0.103069			0.0637295	-0.0939271	-0.0301976		0.175	146.552	-0.0892357	0.08847	0.180624	0.121235	-0.0892357	0.0319994		S	0.108423	0.1985	0.23075	0.169358	0.108423	0.177956
262.564	121.074	-0.0569565	0.00436848	0.0554424			0.0322616	-0.0569565	-0.024695		0.2	138.18	-0.105086	0.0693419	0.153477	0.112595	-0.105086	0.0075087		E	0.0743697	0.098254	0.247388	0.0708613	0.0743697	0.0993198
295.385	116.109	-0.0223734	-0.0257962	0.0218784			-0.0111535	-0.0223734	-0.0335267		0.225	131.797	-0.0955097	0.026294	0.110094	0.070526	-0.0955097	-0.0249836		D	0.0300343	0.0145022	0.0526287	0.0233736	0.0300343	0.00962476
328.205	114.289	0.00249985	-0.0804361	-0.0537009			-0.0709098	0.00249985	-0.0684098		0.25	124.605	-0.0699478	0.00961082	0.0721537	0.043297	-0.0699478	-0.0266507		A	0.0417431	0.0502627	0.0804245	0.0419819	0.0417431	0.0490114
361.026	114.37	0.00493985	-0.107167	-0.123977			-0.095279	0.00493985	-0.0903392		0.275	119.103	-0.0428988	-0.00791216	0.041799	0.0145972	-0.0428988	-0.0283015
393.846	115.105	0.010613	-0.0447911	-0.0832408			-0.0440968	0.010613	-0.0334837		0.3	115.818	-0.0183335	-0.0346732	0.0096014	-0.0208612	-0.0183335	-0.0391946		Systole (S)	0.108423	0.1985	0.23075	0.169358	0.108423	0.177956
426.667	118.376	0.0211173	0.0178211	0.0491587			0.00487495	0.0211173	0.0259922		0.325	114.428	0.00062867	-0.076327	-0.048016	-0.0664155	0.00062867	-0.0657867		Diastole (E-D-A)	0.0743697	0.098254	0.247388	0.0708613	0.0743697	0.0993198
459.487	123.838	0.0188175	-0.00414611	0.188791			-0.0129993	0.0188175	0.00581805		0.35	114.345	0.00417586	-0.0987966	-0.101972	-0.0876484	0.00417586	-0.0834725
492.308	133.236	0.0022401	-0.0688872	0.247388			-0.0607782	0.0022401	-0.0585381		0.375	114.701	0.00748595	-0.0791737	-0.105696	-0.0723094	0.00748595	-0.0648234		Whole heartbeat	0.108423	0.1985	0.247388	0.169358	0.108423	0.177956
525.128	148.312	-0.0284585	-0.098254	0.218477			-0.0708613	-0.0284585	-0.0993198		0.4	115.791	0.0127694	-0.0319513	-0.0560882	-0.0340553	0.0127694	-0.0212859
557.949	173.713	-0.0649485	-0.0612666	0.136104			-0.0205841	-0.0649485	-0.0855328		0.425	118.241	0.0206735	0.0151731	0.0435594	0.0028035	0.0206735	0.023477
590.769	188.661	-0.0743697	-0.0234422	0.0319793			0.0168833	-0.0743697	-0.0574863		0.45	122.243	0.0195191	0.00247847	0.146751	-0.00761315	0.0195191	0.0119059
623.59	197.331	-0.0614843	-0.0024623	-0.0196035			0.0286097	-0.0614843	-0.0328746		0.475	128.133	0.0115572	-0.0326035	0.214794	-0.034014	0.0115572	-0.0224568
656.41	203.9	-0.0435809	0.00623749	-0.055666			0.0271922	-0.0435809	-0.0163884		0.5	136.343	-0.00357068	-0.0745795	0.242377	-0.0628025	-0.00357068	-0.0663732
689.231	202.564	-0.0300343	0.00964932	-0.041906			0.0233736	-0.0300343	-0.0066607		0.525	147.636	-0.0269461	-0.0968424	0.220022	-0.0703949	-0.0269461	-0.097341
722.051	200.073	-0.00556843	0.011438	-0.0102195			0.0126898	-0.00556843	0.0071214		0.55	166.2	-0.053192	-0.0738463	0.164118	-0.0373567	-0.053192	-0.0905489
754.872	197.436	0.00725676	0.00551992	0.01816			0.00115204	0.00725676	0.0084088		0.575	180.489	-0.0691437	-0.0449677	0.0911805	-0.00437125	-0.0691437	-0.073515
787.692	195.662	0.0105364	-0.000578376	0.0459999			-0.00576909	0.0105364	0.0047673		0.6	190.415	-0.0718778	-0.0193531	0.0219172	0.0191786	-0.0718778	-0.0526992
820.513	197.267	0.0175299	-0.00500347	0.0526287			-0.0130981	0.0175299	0.00443199		0.625	196.91	-0.0621431	-0.00352588	-0.016991	0.028018	-0.0621431	-0.0341252
853.333	196.638	0.018939	-0.00902628	0.0358935			-0.0172865	0.018939	0.00165255		0.65	201.932	-0.0490775	0.00357279	-0.0446267	0.0276328	-0.0490775	-0.0214446
886.154	195.32	0.00609009	-0.00836186	0.0143408			-0.0102865	0.00609009	-0.00419646		0.675	202.157	-0.0260011	0.00994432	-0.0366824	0.0216126	-0.0260011	-0.00438843
918.974	194.857	-0.00901039	-0.00357524	-0.00293474			0.00140901	-0.00901039	-0.00760138		0.7	196.489	0.00901568	0.0022496	0.0330906	-0.00255966	0.00901568	0.00645602
951.795	195.755	-0.00762602	0.00672457	-0.0149052			0.00963662	-0.00762602	0.0020106		0.725	196.698	0.0188055	-0.00864487	0.0374804	-0.0168895	0.0188055	0.00191603
984.615	196.105	-0.00726059	0.0132124	-0.0111962			0.0150724	-0.00726059	0.00781184		0.75	195.105	-0.00862987	-0.000744325	-0.00622462	0.00367031	-0.00862987	-0.00495956
1017.44	196.28	-0.00991471	0.0145022	-0.00442867			0.0175166	-0.00991471	0.00760194		0.775	196.218	-0.0089764	0.0140461	-0.00682153	0.0166525	-0.0089764	0.00767606
1050.26	196.654	-0.00491263	0.0121611	0.00112604			0.012988	-0.00491263	0.00807542		0.8	195.675	0.00800015	0.00399626	0.00700261	-0.000539279	0.00800015	0.00746107
1083.08	195.665	0.00793206	0.00399137	0.00683868			-0.000509316	0.00793206	0.00742255		0.825	197.245	0.0196398	0.00800596	0.0244138	-0.00288667	0.0196398	0.0167534
1115.9	196.219	0.0118456	0.00427484	0.0162305			-0.00222061	0.0118456	0.00962476		0.85	198.342	0.0265286	0.00521976	0.0402392	-0.00874389	0.0265286	0.0177847
1148.72	197.604	0.0223899	0.00932216	0.0273007			-0.00312155	0.0223899	0.0192682		0.875	202.727	0.0304718	-0.00294116	0.059913	-0.017783	0.0304718	0.0126889
1181.54	199.104	0.0308356	0.000949726	0.0537043			-0.0145953	0.0308356	0.0162401		0.9	213.917	0.0291393	-0.0158414	0.0802716	-0.0282888	0.0291393	0.000850533
1214.36	213.997	0.0291287	-0.0159392	0.0804245			-0.0283679	0.0291287	0.00076076		0.925	222.127	0.0054019	-0.0412349	0.0799625	-0.0384115	0.0054019	-0.0330096
1247.18	224.895	-0.00309388	-0.0502627	0.0797463			-0.0419819	-0.00309388	-0.0450758		0.95	227.169	-0.0221217	-0.0415196	0.0594835	-0.0248961	-0.0221217	-0.0470178
1280	229.467	-0.0417431	-0.0324932	0.0385718			-0.00726837	-0.0417431	-0.0490114		0.975	230.604	-0.0515916	-0.0279586	0.0280691	0.00158287	-0.0515916	-0.0500088

## Sheet: Results 3T
Name	1											This dataset	Reference							RMS values									RMS	Row offset	7	7	7	8	8	8
Filename											End systole	0.421	0.393								freewall-sep	diaphragm-rvot	base-apex	2ch	3ch	4ch				Column	22	23	24	22	23	24
											End E-wave	0.652	0.664							S	0.0203623	0.0605092	0.0398233	0.055425	0.0203623	0.0512585
Delineation:	Stack 7, sbFE/BHM2D, RV endo, General										End diastasis	0.823	0.815							E	0.0181165	0.0227557	0.0538347	0.0189226	0.0181165	0.0241407					Systole			Diastole
freewall-sep direction (degrees):	81	Stack 7, sbFE/BHM2D																		D	0.0074266	0.00316462	0.0155698	0.0047968	0.0074266	0.00442606			Row	Subject	lvot sep-lat	inf-ant	base-apex	lvot sep-lat	inf-ant	base-apex
base-apex direction (degrees):	43	Stack 5, sbFE/BH4ch																		A	0.029888	0.0228016	0.0512174	0.0158274	0.029888	0.0312413			1	1	0.0203623	0.0605092	0.0398233	0.0201954	0.019491	0.0458137
											Resampled data																		52	2	0.0610536	0.194853	0.0872168	0.0332474	0.0242164	0.106692
Non-resampled data																				Systole (S)	0.0203623	0.0605092	0.0398233	0.055425	0.0203623	0.0512585			103	3	0.042281	0.149482	0.0989903	0.0210164	0.0276255	0.0716104
Time (ms)	Volume (ml)	freewall-sep (N)	diaphragm-rvot (N)	base-apex (N)			2ch (N)	3ch (N)	4ch (N)		Time (fraction of RR)	Volume (ml)	freewall-sep (N)	diaphragm-rvot (N)	base-apex (N)	2ch (N)	3ch (N)	4ch (N)		Diastole (E-D-A)	0.0201954	0.019491	0.0458137	0.0154063	0.0201954	0.0231609			154	4	0.0436607	0.114053	0.0592398	0.0364668	0.0277533	0.0515876
0	147.794	-0.0528308	0.034378	-0.0352631			0.0561875	-0.0528308	0.00335685		0	147.794	-0.0528308	0.034378	-0.0352631	0.0561875	-0.0528308	0.00335685											205	5	0.0597828	0.165472	0.0839155	0.0507335	0.0512616	0.0953296
54.5	131.921	-0.000604989	0.0901726	0.007777			0.0783943	-0.000604989	0.0777893		0.025	139.717	-0.0248563	0.0645575	-0.0121821	0.0683365	-0.0248563	0.0434803		Whole heartbeat									256	7	0.0625691	0.205341	0.0959186	0.0313922	0.031639	0.114411
109	115.308	0.00878914	0.113359	0.0738871			0.0937774	0.00878914	0.102567		0.05	131.627	-0.000415547	0.0906691	0.00911413	0.0787296	-0.000415547	0.0783139
163.5	99.4893	-0.0111596	0.0716869	0.0441416			0.0676625	-0.0111596	0.0565029		0.075	123.174	0.00467593	0.103622	0.0449954	0.087401	0.00467593	0.0920769
218	77.8807	-0.0142278	0.0317736	0.0436129			0.0346307	-0.0142278	0.0204029		0.1	114.749	0.00798192	0.111744	0.0727287	0.0927819	0.00798192	0.100764
272.5	68.3064	-0.00719813	0.0176138	0.0397744			0.0188531	-0.00719813	0.0116549		0.125	106.699	-0.00280641	0.0896505	0.0569259	0.0790428	-0.00280641	0.0762364		Peak values
327	59.8994	-0.00335317	-0.000884774	0.0205983			0.000910351	-0.00335317	-0.00244282		0.15	98.3429	-0.0113989	0.06923	0.0442398	0.0656544	-0.0113989	0.0542555			freewall-sep	diaphragm-rvot	base-apex	2ch	3ch	4ch
381.5	58.0443	-0.00763329	-0.0258471	-0.00818727			-0.0185676	-0.00763329	-0.0262009		0.175	87.3475	-0.0132587	0.0475971	0.0444632	0.0478497	-0.0132587	0.0345909		S	0.0528308	0.113359	0.0738871	0.0937774	0.0528308	0.102567
436	61.4959	-0.000656653	-0.00524068	-0.0166213			-0.0042102	-0.000656653	-0.00486691		0.2	77.2034	-0.0136818	0.0306775	0.0433554	0.0334084	-0.0136818	0.0197266		E	0.0259688	0.0353986	0.0926023	0.0373118	0.0259688	0.0380898
490.5	71.1797	0.0206746	0.0103958	0.0290066			-0.00133426	0.0206746	0.0193403		0.225	72.3316	-0.00997316	0.0232166	0.0414402	0.0250928	-0.00997316	0.0151196		D	0.0112894	0.00397483	0.0197134	0.00824085	0.0112894	0.00632625
545	89.0138	0.0133116	-0.0353986	0.0926023			-0.0373118	0.0133116	-0.0240003		0.25	67.5631	-0.00682468	0.0157933	0.0379172	0.0170898	-0.00682468	0.0102651		A	0.039812	0.0357367	0.0820985	0.0242577	0.039812	0.050855
599.5	111.561	-0.0190154	-0.0330037	0.0650651			-0.0190744	-0.0190154	-0.0380898		0.275	63.2852	-0.00480176	0.00601393	0.027839	0.00760909	-0.00480176	0.00280733
654	124.008	-0.0259688	-0.0105485	0.0237607			0.00384919	-0.0259688	-0.0221197		0.3	59.7025	-0.0038206	-0.0036092	0.0174586	-0.00121536	-0.0038206	-0.00503597		Systole (S)	0.0528308	0.113359	0.0738871	0.0937774	0.0528308	0.102567
708.5	123.811	-0.0112894	0.00299771	0.012789			0.00824085	-0.0112894	-0.0030486		0.325	58.7586	-0.00601841	-0.0164244	0.00268362	-0.0112148	-0.00601841	-0.0172332		Diastole (E-D-A)	0.039812	0.0357367	0.0926023	0.0373118	0.039812	0.050855
763	124.066	0.00217785	0.00229323	0.0197134			0.000896995	0.00217785	0.00307484		0.35	58.4716	-0.00681486	-0.023431	-0.0091829	-0.0168844	-0.00681486	-0.0236993											Peaks	Row offset	21	21	21	22	22	22
817.5	124	0.00576788	0.00397483	0.0132318			0.00055825	0.00576788	0.00632625		0.375	60.2279	-0.00331657	-0.0130996	-0.0134192	-0.00968633	-0.00331657	-0.0130029		Whole heartbeat	0.0528308	0.113359	0.0926023	0.0937774	0.0528308	0.102567				Column	22	23	24	22	23	24
872	126.007	0.024758	0.00688781	0.0149214			-0.00641402	0.024758	0.018344		0.4	62.5841	0.00144945	-0.00370698	-0.0121488	-0.0039351	0.00144945	-0.00248565
926.5	132.594	0.0219528	-0.0153359	0.0820985			-0.0242577	0.0219528	-0.00230489		0.425	66.5049	0.00964894	0.00228817	0.00534115	-0.00284282	0.00964894	0.00680612													Systole			Diastole
981	145.368	-0.039812	-0.0357367	0.0301139			-0.0110429	-0.039812	-0.050855		0.45	70.4258	0.0188045	0.00901767	0.0249831	-0.00159275	0.0188045	0.0172118											Row	Subject	lvot sep-lat	inf-ant	base-apex	lvot sep-lat	inf-ant	base-apex
											0.475	77.0121	0.0188197	-0.00244652	0.047321	-0.0115286	0.0188197	0.00729105											1	1	0.0528308	0.113359	0.0738871	0.039812	0.0357367	0.0926023
											0.5	84.233	0.0157784	-0.0212197	0.0733397	-0.026266	0.0157784	-0.0104875											52	2	0.11489	0.35528	0.125644	0.0821904	0.0621599	0.254364
											0.525	92.0987	0.00974081	-0.0353421	0.090052	-0.0354775	0.00974081	-0.0257368											103	3	0.0748194	0.271305	0.169974	0.0513752	0.0726184	0.162126
											0.55	101.228	-0.00240892	-0.0346713	0.0802439	-0.0288218	-0.00240892	-0.0312307											154	4	0.0788185	0.202912	0.108278	0.070919	0.0676593	0.115266
											0.575	110.357	-0.0169241	-0.0332477	0.0670568	-0.0203313	-0.0169241	-0.0372554											205	5	0.113968	0.30435	0.142298	0.095796	0.119254	0.200478
											0.6	115.936	-0.0213489	-0.025709	0.0516583	-0.0115902	-0.0213489	-0.0329391											256	7	0.101379	0.373579	0.151512	0.0668139	0.0748106	0.304842
											0.625	120.975	-0.0241854	-0.0165026	0.0347218	-0.00219897	-0.0241854	-0.0263843
											0.65	123.976	-0.0235984	-0.00836105	0.0219891	0.00455834	-0.0235984	-0.0190402
											0.675	123.885	-0.0167934	-0.00208139	0.0169028	0.00659426	-0.0167934	-0.0101992
											0.7	123.852	-0.00910352	0.00288341	0.013913	0.00704881	-0.00910352	-0.00205471
											0.725	123.989	-0.00186133	0.00250446	0.0176366	0.00309961	-0.00186133	0.00123828
											0.75	124.05	0.00303414	0.00269424	0.0181675	0.00081625	0.00303414	0.00385039
											0.775	124.015	0.00496531	0.00359879	0.0146809	0.000634089	0.00496531	0.00559928
											0.8	124.631	0.0116707	0.00488043	0.0137578	-0.00160886	0.0116707	0.010062
											0.825	125.644	0.0212721	0.00635317	0.0146118	-0.00513405	0.0212721	0.016138
											0.85	127.807	0.024032	0.00103805	0.0326221	-0.011117	0.024032	0.012915
											0.875	130.801	0.0227571	-0.00906213	0.0631528	-0.0192266	0.0227571	0.00353044
											0.9	134.921	0.0115379	-0.0188045	0.073413	-0.0220541	0.0115379	-0.0105162
											0.925	140.726	-0.0160694	-0.0279388	0.0502215	-0.016161	-0.0160694	-0.0322304
											0.95	146.532	-0.0459956	-0.0377602	0.024856	-0.00970347	-0.0459956	-0.055699
											0.975	152.337	-0.0782402	-0.0482684	-0.00268357	-0.00268159	-0.0782402	-0.0809217
Name	2											This dataset	Reference							RMS values
Filename											End systole	0.327	0.393								freewall-sep	diaphragm-rvot	base-apex	2ch	3ch	4ch
											End E-wave	0.673	0.664							S	0.0610536	0.194853	0.0872168	0.14916	0.0610536	0.191223
Delineation:	Stack 9, sbFE/BHM2D, RV endo, General										End diastasis	0.845	0.815							E	0.0292696	0.0329196	0.146229	0.0217711	0.0292696	0.0397483
freewall-sep direction (degrees):	57	Stack 9, sbFE/BHM2D																		D	0.0178501	0.00702999	0.0167068	0.00352631	0.0178501	0.0148664
base-apex direction (degrees):	120	Stack 7, sbFE/BH4ch																		A	0.0506171	0.0116425	0.0516893	0.0216416	0.0506171	0.0318749
											Resampled data
Non-resampled data																				Systole (S)	0.0610536	0.194853	0.0872168	0.14916	0.0610536	0.191223
Time (ms)	Volume (ml)	freewall-sep (N)	diaphragm-rvot (N)	base-apex (N)			2ch (N)	3ch (N)	4ch (N)		Time (fraction of RR)	Volume (ml)	freewall-sep (N)	diaphragm-rvot (N)	base-apex (N)	2ch (N)	3ch (N)	4ch (N)		Diastole (E-D-A)	0.0332474	0.0242164	0.106692	0.018666	0.0332474	0.0329231
0	233.161	-0.0930462	-0.0325546	0.0785123			0.01833	-0.0930462	-0.0747162		0	233.161	-0.0930462	-0.0325546	0.0785123	0.01833	-0.0930462	-0.0747162
25.8718	230.842	-0.0892663	-0.0243873	0.0923937			0.0235129	-0.0892663	-0.0657531		0.025	231.232	-0.0898971	-0.0257481	0.090083	0.0226501	-0.0898971	-0.067247		Whole heartbeat	0.0449793	0.116918	0.100307	0.0895183	0.0449793	0.116202
51.7436	220.578	-0.0045073	0.0796032	0.125096			0.0711919	-0.0045073	0.0666848		0.05	224.026	-0.0321374	0.0457432	0.114494	0.0556834	-0.0321374	0.023546
77.6154	207.603	0.0925806	0.275925	0.077432			0.192668	0.0925806	0.285248		0.075	214.14	0.0451789	0.180155	0.100816	0.13343	0.0451789	0.178608
103.487	197.15	0.11489	0.35528	0.0257274			0.250237	0.11489	0.365126		0.1	204.172	0.100219	0.303063	0.0599013	0.212351	0.100219	0.312569
129.359	173.897	0.0773198	0.315706	0.0430006			0.23475	0.0773198	0.312069		0.125	193.422	0.108435	0.348978	0.0288619	0.248006	0.108435	0.356441		Peak values
155.231	154.092	0.0545722	0.298872	0.0518284			0.231545	0.0545722	0.286117		0.15	174.075	0.0775822	0.31601	0.0428892	0.234882	0.0775822	0.312464			freewall-sep	diaphragm-rvot	base-apex	2ch	3ch	4ch
181.103	137.762	0.0249184	0.289291	0.103214			0.238074	0.0249184	0.262992		0.175	157.569	0.0583067	0.302183	0.0505338	0.232545	0.0583067	0.290852		S	0.11489	0.35528	0.125644	0.250237	0.11489	0.365126
206.974	124.937	-0.00660556	0.184767	0.125644			0.163316	-0.00660556	0.156711		0.2	143.371	0.0344668	0.293173	0.0870828	0.236661	0.0344668	0.271128		E	0.0510309	0.0621599	0.254364	0.0425636	0.0510309	0.0651007
232.846	120.114	-0.0231401	0.100299	0.124966			0.0984314	-0.0231401	0.0752913		0.225	131.497	0.00876832	0.236236	0.114994	0.200202	0.00876832	0.20897		D	0.0327986	0.0108373	0.0352662	0.00701376	0.0327986	0.0257846
258.718	115.467	-0.0218199	0.0531956	0.11124			0.0569787	-0.0218199	0.0351588		0.25	123.391	-0.0120536	0.157009	0.125463	0.142001	-0.0120536	0.129947		A	0.0821904	0.0266669	0.0896204	0.0326041	0.0821904	0.0495863
284.59	110.801	-0.0302981	0.0125845	0.0922313			0.0260475	-0.0302981	-0.00425057		0.275	119.404	-0.0229363	0.0928825	0.122824	0.0919067	-0.0229363	0.0689704
310.462	105.92	-0.0327254	-0.0188661	0.0430462			2.41497e-05	-0.0327254	-0.0327012		0.3	115.538	-0.0218397	0.0538886	0.111444	0.0575888	-0.0218397	0.0357491		Systole (S)	0.11489	0.35528	0.125644	0.250237	0.11489	0.365126
336.333	106.306	-0.033865	-0.0311399	0.0127453			-0.0100355	-0.033865	-0.0439005		0.325	111.656	-0.0288038	0.0197824	0.0956224	0.031534	-0.0288038	0.00273011		Diastole (E-D-A)	0.0821904	0.0621599	0.254364	0.0425636	0.0821904	0.0651007
362.205	107.165	-0.0282374	-0.0297763	-0.00944915			-0.0116684	-0.0282374	-0.0399057		0.35	107.634	-0.0319126	-0.00814681	0.0598435	0.00890089	-0.0319126	-0.0230116
388.077	109.017	-0.0265845	-0.027877	-0.0343127			-0.01085	-0.0265845	-0.0374345		0.375	106.105	-0.0332725	-0.0247578	0.0285016	-0.00480455	-0.0332725	-0.0380771		Whole heartbeat	0.11489	0.35528	0.254364	0.250237	0.11489	0.365126
413.949	112.381	-0.0321796	-0.0359003	-0.0511766			-0.0150008	-0.0321796	-0.0471804		0.4	106.681	-0.0314146	-0.0305465	0.00307947	-0.0107468	-0.0314146	-0.0421614
439.821	117.396	-0.0231739	-0.0310236	-0.0467257			-0.0152802	-0.0231739	-0.0384541		0.425	108.488	-0.0270643	-0.0284282	-0.0271221	-0.0110874	-0.0270643	-0.0381516
465.692	125.033	0.00752521	-0.00922565	0.00149101			-0.0117523	0.00752521	-0.0042271		0.45	112.351	-0.032128	-0.0358261	-0.0510205	-0.0149624	-0.032128	-0.0470904
491.564	134.054	0.0372665	0.00875303	0.0696348			-0.0110529	0.0372665	0.0262135		0.475	119.44	-0.0153399	-0.0254723	-0.0344295	-0.0143898	-0.0153399	-0.0297297
517.436	143.221	0.0510309	0.0117016	0.156603			-0.0153816	0.0510309	0.0356493		0.5	129.945	0.023232	0.000252482	0.0374599	-0.0113973	0.023232	0.0118347
543.308	160.432	0.0328328	-0.00758524	0.228635			-0.0229855	0.0328328	0.00984733		0.525	141.582	0.0484652	0.0111524	0.140286	-0.0145743	0.0484652	0.0338909
569.18	189.636	0.00116588	-0.0383976	0.254364			-0.0338362	0.00116588	-0.0326704		0.55	163.294	0.0302416	-0.0102044	0.231373	-0.0239581	0.0302416	0.00628357
595.051	212.267	-0.0225371	-0.0621599	0.246067			-0.0425636	-0.0225371	-0.0651007		0.575	198.117	-0.00712133	-0.0468237	0.25222	-0.0369897	-0.00712133	-0.0441111
620.923	209.76	-0.0259326	-0.0548419	0.201768			-0.0345281	-0.0259326	-0.0604607		0.6	210.634	-0.0247591	-0.0573742	0.217093	-0.0373078	-0.0247591	-0.0620672
646.795	210.437	-0.0269827	-0.0346365	0.135335			-0.0165048	-0.0269827	-0.0434873		0.625	210.389	-0.026907	-0.0360903	0.140115	-0.0178014	-0.026907	-0.0447087
672.667	210.841	-0.0319874	-0.016472	0.0773447			0.00172848	-0.0319874	-0.0302589		0.65	210.855	-0.0321535	-0.0153172	0.06872	0.00281175	-0.0321535	-0.0293418
698.539	210.908	-0.0327986	-0.0108373	0.0352662			0.00701376	-0.0327986	-0.0257846		0.675	210.768	-0.0294105	-0.0106176	0.0229573	0.0055101	-0.0294105	-0.0239004
724.41	210.575	-0.0247621	-0.0103163	0.00606855			0.0034469	-0.0247621	-0.0213152		0.7	210.222	-0.0193383	-0.00861677	-0.00207678	0.0022067	-0.0193383	-0.0171314
750.282	209.944	-0.0150937	-0.00728675	-0.00845068			0.00123636	-0.0150937	-0.0138574		0.725	210.229	-0.0111798	-0.00445539	-0.0110652	0.00173124	-0.0111798	-0.00944855
776.154	210.352	-0.00949382	-0.00323584	-0.0121914			0.00194449	-0.00949382	-0.00754932		0.75	210.686	-0.00392255	0.000899628	-0.0149846	0.00274039	-0.00392255	-0.00118216
802.026	210.75	-0.00284681	0.00169822	-0.0155241			0.00289402	-0.00284681	4.7208e-05		0.775	210.106	0.00625694	0.00598591	-0.0137621	0.00205546	0.00625694	0.0083124
827.898	210.091	0.00646596	0.00608444	-0.0137217			0.0020362	0.00646596	0.00850216		0.8	214.013	0.0135383	0.00372105	-0.00438491	-0.00354663	0.0135383	0.00999163
853.769	214.217	0.0131761	0.00431283	-0.00489593			-0.00285294	0.0131761	0.0103231		0.825	212.215	0.0186725	-0.000867745	-0.000698822	-0.0100876	0.0186725	0.00858472
879.641	212.468	0.0162604	-0.000727916	-0.000543281			-0.00876049	0.0162604	0.00749971		0.85	210.641	0.0334976	-0.00172705	-0.00165374	-0.0182445	0.0334976	0.0152532
905.513	210.59	0.0339722	-0.00175464	-0.0016843			-0.0185056	0.0339722	0.0154666		0.875	213.622	0.0590154	0.00083227	0.00960849	-0.0287868	0.0590154	0.0302285
931.385	214.329	0.0649591	0.00144672	0.0122896			-0.0312267	0.0649591	0.0337324		0.9	224.051	0.0759471	0.00674507	0.0310116	-0.0321323	0.0759471	0.043815
957.257	229.318	0.0821904	0.00980447	0.041811			-0.0326041	0.0821904	0.0495863		0.925	233.984	0.060307	0.00486266	0.0591093	-0.0259423	0.060307	0.0343648
983.128	238.91	0.0361886	-0.000576489	0.0780805			-0.0185934	0.0361886	0.0175952		0.95	239.562	0.0113416	-0.0089905	0.0818031	-0.0134569	0.0113416	-0.00211533
1009	240.92	-0.040859	-0.0266669	0.0896204			-0.00266481	-0.040859	-0.0435238		0.975	241.245	-0.0534747	-0.030939	0.091509	-5.64514e-05	-0.0534747	-0.0535312
Name	3											This dataset	Reference							RMS values
Filename											End systole	0.375	0.393								freewall-sep	diaphragm-rvot	base-apex	2ch	3ch	4ch
											End E-wave	0.63	0.664							S	0.042281	0.149482	0.0989903	0.135832	0.042281	0.126337
Delineation:	Stack 9, sbFE/BHM2D, RV endo, Cine										End diastasis	0.833	0.815							E	0.0195481	0.0378699	0.102792	0.0256933	0.0195481	0.0410136
freewall-sep direction (degrees):	82	Stack 9, sbFE/BHM2D																		D	0.0038067	0.00474407	0.0106717	0.00485962	0.0038067	0.00417001
base-apex direction (degrees):	143	Stack 7, sbFE/BH4ch																		A	0.0334736	0.0228172	0.0429364	0.0135976	0.0334736	0.0340041
											Resampled data
Non-resampled data																				Systole (S)	0.042281	0.149482	0.0989903	0.135832	0.042281	0.126337
Time (ms)	Volume (ml)	freewall-sep (N)	diaphragm-rvot (N)	base-apex (N)			2ch (N)	3ch (N)	4ch (N)		Time (fraction of RR)	Volume (ml)	freewall-sep (N)	diaphragm-rvot (N)	base-apex (N)	2ch (N)	3ch (N)	4ch (N)		Diastole (E-D-A)	0.0210164	0.0276255	0.0716104	0.0185039	0.0210164	0.0319875
0	145.026	-0.0748194	0.0551578	0.0239929			0.0851778	-0.0748194	0.0103584		0	145.026	-0.0748194	0.0551578	0.0239929	0.0851778	-0.0748194	0.0103584
25.6154	141.933	-0.0411903	0.140484	0.0523279			0.142258	-0.0411903	0.101068		0.025	142.075	-0.0427	0.136658	0.0510576	0.1397	-0.0427	0.0969996		Whole heartbeat	0.0307642	0.0941081	0.0829439	0.0844562	0.0307642	0.0813934
51.2308	137.997	0.0343931	0.202177	0.069744			0.157894	0.0343931	0.192287		0.05	138.358	0.027646	0.196682	0.0681934	0.156508	0.027646	0.184154
76.8462	129.967	0.032949	0.271305	0.0808739			0.218483	0.032949	0.251432		0.075	131.07	0.0331516	0.262399	0.0794558	0.210669	0.0331516	0.24382
102.462	114.589	-0.0192954	0.245505	0.123566			0.222261	-0.0192954	0.202966		0.1	117.407	-0.0106947	0.250358	0.116794	0.222164	-0.0106947	0.211469
128.077	108.953	-0.0475677	0.235977	0.167376			0.228146	-0.0475677	0.180579		0.125	110.244	-0.04136	0.238183	0.157799	0.226952	-0.04136	0.185592		Peak values
153.692	100.882	-0.0431183	0.185655	0.168811			0.182341	-0.0431183	0.139223		0.15	103.1	-0.0443262	0.19896	0.168637	0.194468	-0.0443262	0.150142			freewall-sep	diaphragm-rvot	base-apex	2ch	3ch	4ch
179.308	89.6734	-0.0623482	0.1254	0.169974			0.139774	-0.0623482	0.0774254		0.175	93.2671	-0.0568368	0.143639	0.170143	0.152814	-0.0568368	0.0959769		S	0.0748194	0.271305	0.169974	0.228146	0.0748194	0.251432
204.923	74.6238	-0.0535159	0.0603651	0.122581			0.0790357	-0.0535159	0.0255198		0.2	80.1382	-0.0568285	0.0821351	0.139063	0.0995454	-0.0568285	0.0427168		E	0.0366926	0.0726184	0.162126	0.0464687	0.0366926	0.07931
230.539	69.6383	-0.0410665	0.0392679	0.0838146			0.0545403	-0.0410665	0.0134738		0.225	71.6934	-0.0460444	0.0476685	0.0992644	0.0643043	-0.0460444	0.0182599		D	0.00697255	0.00829851	0.0236098	0.00980998	0.00697255	0.00567547
256.154	65.7734	-0.0282869	0.010647	0.050859			0.023364	-0.0282869	-0.00492287		0.25	67.5435	-0.033987	0.0233701	0.0655403	0.0372326	-0.033987	0.00324567		A	0.0513752	0.0368224	0.0714529	0.0212843	0.0513752	0.0530442
281.769	63.7343	-0.0240347	-0.0313259	0.0243918			-0.0151117	-0.0240347	-0.0391464		0.275	64.7616	-0.02615	-0.0105123	0.0375273	0.00397112	-0.02615	-0.0221789
307.385	64.2263	-0.0239775	-0.072251	-0.00982232			-0.0505824	-0.0239775	-0.0745599		0.3	63.9559	-0.0240094	-0.0496807	0.00904758	-0.03102	-0.0240094	-0.0550294		Systole (S)	0.0748194	0.271305	0.169974	0.228146	0.0748194	0.251432
333	63.6175	-0.0337164	-0.105884	-0.0472765			-0.07484	-0.0337164	-0.108556		0.325	63.98	-0.0279406	-0.0859373	-0.025062	-0.0604535	-0.0279406	-0.0883942		Diastole (E-D-A)	0.0513752	0.0726184	0.162126	0.0464687	0.0513752	0.07931
358.616	64.4171	-0.0350811	-0.0951369	-0.0634965			-0.0648505	-0.0350811	-0.0999316		0.35	63.9044	-0.0342033	-0.102063	-0.0530512	-0.0712871	-0.0342033	-0.10549
384.231	66.4517	-0.0144386	-0.024245	-0.0466326			-0.0137776	-0.0144386	-0.0282161		0.375	65.0539	-0.0287636	-0.0734359	-0.0583427	-0.0492155	-0.0287636	-0.0779792		Whole heartbeat	0.0748194	0.271305	0.169974	0.228146	0.0748194	0.251432
409.846	69.5481	0.0137205	0.0501041	-0.00276377			0.0365312	0.0137205	0.0502518		0.4	67.2675	-0.00726859	-0.00530848	-0.0354723	-0.000962934	-0.00726859	-0.00823159
435.462	72.6564	0.0328414	0.0726184	0.0583941			0.0464687	0.0328414	0.07931		0.425	70.1835	0.0175006	0.0545656	0.00931223	0.0385049	0.0175006	0.0560055
461.077	77.8034	0.0366926	0.0434812	0.12364			0.0193095	0.0366926	0.0560021		0.45	73.4047	0.0333888	0.068664	0.0673778	0.0427703	0.0333888	0.0761591
486.693	84.2377	0.0232393	-0.00615239	0.157092			-0.0169477	0.0232393	0.00629146		0.475	78.3589	0.0356304	0.0395163	0.126388	0.0164069	0.0356304	0.0520372
512.308	91.2085	0.00216757	-0.038506	0.162126			-0.034431	0.00216757	-0.0322634		0.5	84.4281	0.0227106	-0.00697123	0.157245	-0.0173925	0.0227106	0.00531804
537.923	103.638	-0.0120794	-0.0400728	0.138181			-0.0286644	-0.0120794	-0.0407437		0.525	90.9873	0.0028903	-0.0374046	0.161985	-0.0338384	0.0028903	-0.0309481
563.539	111.299	-0.0209821	-0.0346581	0.1082			-0.0195238	-0.0209821	-0.0405059		0.55	102.51	-0.0106421	-0.039967	0.14081	-0.0292914	-0.0106421	-0.0399336
589.154	115.729	-0.0141848	-0.0245469	0.0878036			-0.0141659	-0.0141848	-0.0283507		0.575	110.151	-0.0195781	-0.0355428	0.113044	-0.0209919	-0.0195781	-0.04057
614.77	118.464	-0.00703438	-0.0189897	0.06533			-0.0129284	-0.00703438	-0.0199628		0.6	114.804	-0.0156527	-0.0267314	0.0922196	-0.0153238	-0.0156527	-0.0309765
640.385	122.409	-0.000399665	-0.0149132	0.0401096			-0.0127154	-0.000399665	-0.013115		0.625	117.731	-0.00898383	-0.0205063	0.0714617	-0.0132671	-0.00898383	-0.0222508
666	122.874	0.00524645	-0.00829851	0.0236098			-0.00980998	0.00524645	-0.0045634		0.65	121.119	-0.00261751	-0.0162794	0.0485494	-0.0127896	-0.00261751	-0.0154071
691.616	122.479	0.00581689	-0.000989998	0.0137767			-0.00376586	0.00581689	0.00205116		0.675	122.777	0.00406587	-0.00968168	0.02706	-0.0104175	0.00406587	-0.00635161
717.231	123.847	0.000873617	0.00269293	0.00700194			0.00189535	0.000873617	0.00276897		0.7	122.665	0.00515168	-0.00049434	0.012865	-0.00300394	0.00515168	0.00214774
742.847	125.873	-0.00222783	-0.000744665	0.00456793			0.000469129	-0.00222783	-0.00175882		0.725	124.82	-0.00060338	0.00105598	0.0058432	0.00121625	-0.00060338	0.000612866
768.462	128.031	-0.00033672	-0.00635902	0.0052038			-0.00533875	-0.00033672	-0.00567547		0.75	127.652	-0.00067311	-0.00536088	0.00509103	-0.00430609	-0.00067311	-0.0049792
794.077	130.038	-4.62934e-05	-0.00608095	0.00550813			-0.00524299	-4.62934e-05	-0.00528941		0.775	130.304	-9.34277e-05	-0.0058436	0.00555967	-0.00501396	-9.34277e-05	-0.00510738
819.693	131.612	-0.000327977	-0.0046617	0.00581541			-0.00387321	-0.000327977	-0.00420119		0.8	133.149	0.00337931	-0.00137929	0.003703	-0.00288413	0.00337931	0.00049518
845.308	134.605	0.00697255	0.00180317	0.00165403			-0.00192472	0.00697255	0.00504783		0.825	133.875	0.0162092	0.0100021	0.000254362	0.000557455	0.0162092	0.0167666
870.924	133.533	0.0204995	0.0138105	-0.000395925			0.00171056	0.0204995	0.02221		0.85	132.728	0.0299236	0.014654	0.0101457	-0.00227111	0.0299236	0.0276525
896.539	132.154	0.036572	0.0152486	0.0175833			-0.00508039	0.036572	0.0314916		0.875	133.162	0.0373514	0.00894142	0.0353033	-0.0109322	0.0373514	0.0264192
922.154	134.226	0.0381823	0.00217849	0.0542966			-0.0172045	0.0381823	0.0209778		0.9	134.362	0.0274401	-0.00585403	0.0609631	-0.0187899	0.0274401	0.00865038
947.77	134.576	0.0105368	-0.0184936	0.0714529			-0.0212843	0.0105368	-0.0107475		0.925	135.536	-0.000380178	-0.0237556	0.065251	-0.0203828	-0.000380178	-0.020763
973.385	137.863	-0.0275107	-0.0368224	0.0498108			-0.0181338	-0.0275107	-0.0456446		0.95	138.674	-0.0320487	-0.0358331	0.0431536	-0.015008	-0.0320487	-0.0470567
999.001	142.031	-0.0513752	-0.0315886	0.0147356			-0.00166901	-0.0513752	-0.0530442		0.975	142.437	-0.0537692	-0.0310595	0.0112082	-1.36739e-05	-0.0537692	-0.0537829
Name	4											This dataset	Reference							RMS values
Filename											End systole	0.425	0.393								freewall-sep	diaphragm-rvot	base-apex	2ch	3ch	4ch
											End E-wave	0.633	0.664							S	0.0436607	0.114053	0.0592398	0.108493	0.0436607	0.0932443
Delineation:	Stack 8, sbFE/BHM2D, RV endo, Cine										End diastasis	0.844	0.815							E	0.0450042	0.039504	0.0677883	0.0243444	0.0450042	0.0525442
freewall-sep direction (degrees):	75	Stack 8, sbFE/BHM2D																		D	0.0122243	0.00466218	0.0285555	0.00351109	0.0122243	0.00974639
base-apex direction (degrees):	137	Stack 7, sbFE/BH4ch																		A	0.0431319	0.0241407	0.0471326	0.00752902	0.0431319	0.0418049
											Resampled data
Non-resampled data																				Systole (S)	0.0436607	0.114053	0.0592398	0.108493	0.0436607	0.0932443
Time (ms)	Volume (ml)	freewall-sep (N)	diaphragm-rvot (N)	base-apex (N)			2ch (N)	3ch (N)	4ch (N)		Time (fraction of RR)	Volume (ml)	freewall-sep (N)	diaphragm-rvot (N)	base-apex (N)	2ch (N)	3ch (N)	4ch (N)		Diastole (E-D-A)	0.0364668	0.0277533	0.0515876	0.0158424	0.0364668	0.0396144
0	175.445	-0.0602427	-0.0321088	-0.00622811			0.00231429	-0.0602427	-0.0579284		0	175.445	-0.0602427	-0.0321088	-0.00622811	0.00231429	-0.0602427	-0.0579284
26.5641	174.043	-0.0489438	0.0447659	0.00735299			0.0632402	-0.0489438	0.0142965		0.025	173.679	-0.049009	0.054089	0.00999747	0.0713469	-0.049009	0.0223379		Whole heartbeat	0.0396839	0.0772742	0.0549701	0.0717416	0.0396839	0.0678049
53.1282	169.565	-0.0496958	0.156524	0.0390583			0.160402	-0.0496958	0.110706		0.05	168.324	-0.0394322	0.164421	0.0395792	0.162109	-0.0394322	0.122677
79.6923	161.943	0.0110246	0.202912	0.0420687			0.170215	0.0110246	0.181239		0.075	159.296	0.0160375	0.198079	0.044491	0.163523	0.0160375	0.17956
106.256	151.109	0.0304536	0.183446	0.0513304			0.143642	0.0304536	0.174096		0.1	149.069	0.0155091	0.186909	0.0652432	0.154113	0.0155091	0.169623
132.821	144.846	-0.0141662	0.193561	0.0927766			0.174712	-0.0141662	0.160546		0.125	142.52	-0.0230018	0.189293	0.0962613	0.175433	-0.0230018	0.152432		Peak values
159.385	139.134	-0.0353395	0.183145	0.101046			0.176278	-0.0353395	0.140939		0.15	136.863	-0.0504702	0.164872	0.104671	0.168018	-0.0504702	0.117548			freewall-sep	diaphragm-rvot	base-apex	2ch	3ch	4ch
185.949	134.486	-0.0657518	0.146285	0.108278			0.159563	-0.0657518	0.0938111		0.175	132.735	-0.0732829	0.117311	0.0938464	0.138236	-0.0732829	0.064953		S	0.0788185	0.202912	0.108278	0.176278	0.0788185	0.181239
212.513	131.414	-0.0788185	0.0959241	0.0831855			0.122482	-0.0788185	0.0436635		0.2	118.367	-0.0734996	0.0693481	0.0796598	0.096807	-0.0734996	0.0233074		E	0.0706099	0.0676593	0.115266	0.0493413	0.0706099	0.0758882
239.077	111.384	-0.0704263	0.05667	0.0773444			0.0842907	-0.0704263	0.0138646		0.225	103.718	-0.0536943	0.0406395	0.064896	0.062042	-0.0536943	0.00834773		D	0.0298993	0.010114	0.0383649	0.00682534	0.0298993	0.0237087
265.641	100.923	-0.0480311	0.0352411	0.0606195			0.0545353	-0.0480311	0.00650417		0.25	96.2988	-0.0429094	0.0233286	0.0582626	0.0416579	-0.0429094	-0.0012516		A	0.070919	0.0477358	0.0828309	0.0102214	0.070919	0.0768
292.205	95.244	-0.0417804	0.0207496	0.0577192			0.0388598	-0.0417804	-0.00292047		0.275	90.1556	-0.0308304	0.00691583	0.0398217	0.0214045	-0.0308304	-0.00942595
318.769	89.5629	-0.029619	0.00539796	0.0378458			0.0194842	-0.029619	-0.0101348		0.3	79.0555	-0.0166991	-0.0110304	0.0234097	-0.00120299	-0.0166991	-0.0179021		Systole (S)	0.0788185	0.202912	0.108278	0.176278	0.0788185	0.181239
345.333	78.8092	-0.0164264	-0.0113651	0.0231032			-0.00162914	-0.0164264	-0.0180557		0.325	73.6905	-0.0101965	-0.0337387	0.00585412	-0.0241204	-0.0101965	-0.0343168		Diastole (E-D-A)	0.070919	0.0676593	0.115266	0.0493413	0.070919	0.0768
371.897	73.7885	-0.00999495	-0.0319918	0.00723061			-0.0227082	-0.00999495	-0.0327032		0.35	72.0133	-0.0144341	-0.0646593	-0.0178384	-0.0487795	-0.0144341	-0.0632136
398.462	72.1135	-0.0133593	-0.0611878	-0.0157897			-0.0463106	-0.0133593	-0.0596698		0.375	71.67	-0.020435	-0.0818222	-0.0269749	-0.0606426	-0.020435	-0.0810776		Whole heartbeat	0.0788185	0.202912	0.115266	0.176278	0.0788185	0.181239
425.026	71.3971	-0.0209727	-0.0857753	-0.0303022			-0.0637973	-0.0209727	-0.0847699		0.4	73.0763	-0.0135164	-0.0563759	-0.0069934	-0.0420647	-0.0135164	-0.0555811
451.59	72.6298	-0.0185067	-0.0676593	-0.0150637			-0.0493413	-0.0185067	-0.067848		0.425	74.6708	0.00481493	-0.0149107	0.0226433	-0.0153205	0.00481493	-0.0105056
478.154	74.7073	0.00524378	-0.0139405	0.0233365			-0.0146946	0.00524378	-0.00945093		0.45	77.3382	0.0312276	0.0203672	0.0479177	0.00202464	0.0312276	0.0332522
504.718	78.2153	0.0402807	0.0323315	0.0564724			0.00785954	0.0402807	0.0481403		0.475	81.0738	0.0550859	0.0399014	0.0704107	0.00701264	0.0550859	0.0620985
531.282	83.7392	0.0697372	0.0473653	0.084161			0.00615098	0.0697372	0.0758882		0.5	87.9433	0.0703342	0.0387973	0.0925296	-0.00156768	0.0703342	0.0687666
557.846	98.4896	0.0706099	0.0126986	0.115266			-0.0243076	0.0706099	0.0463023		0.525	99.1739	0.0681701	0.0107747	0.114617	-0.0247538	0.0681701	0.0434163
584.41	111.513	0.0172385	-0.0286782	0.0994853			-0.0334553	0.0172385	-0.0162168		0.55	109.17	0.0279221	-0.0204915	0.102859	-0.0317071	0.0279221	-0.00378514
610.974	126.139	-0.031814	-0.0509997	0.0632278			-0.02826	-0.031814	-0.060074		0.575	120.107	-0.0101431	-0.0412728	0.0795657	-0.0306718	-0.0101431	-0.0408149
637.538	145.695	-0.052693	-0.0404214	0.0414038			-0.00865939	-0.052693	-0.0613523		0.6	133.084	-0.0387386	-0.0478112	0.0564497	-0.0220364	-0.0387386	-0.060775
664.102	143.472	-0.0479682	-0.0276706	0.0376561			2.06599e-05	-0.0479682	-0.0479476		0.625	145.422	-0.0521069	-0.0388372	0.0409389	-0.00758058	-0.0521069	-0.0596875
690.667	143.53	-0.0298993	-0.010114	0.0359775			0.00619058	-0.0298993	-0.0237087		0.65	143.716	-0.0484812	-0.0290525	0.0380629	-0.000919639	-0.0484812	-0.0494006
717.231	144.998	-0.0114718	0.001258	0.0362855			0.00682534	-0.0114718	-0.00464632		0.675	143.526	-0.0310771	-0.0112586	0.0360869	0.0057884	-0.0310771	-0.0252887
743.795	147.006	0.00173658	0.00432358	0.0383649			0.00287602	0.00173658	0.00461259		0.7	145.665	-0.00712461	0.00226713	0.0369715	0.00552565	-0.00712461	-0.00159896
770.359	149.272	0.00724703	0.00496973	0.0367744			0.000680384	0.00724703	0.00792741		0.725	148.659	0.00574033	0.00479322	0.0372112	0.00128085	0.00574033	0.00702118
796.923	150.913	0.00647719	0.00442251	0.0272585			0.000591429	0.00647719	0.00706847		0.75	151.159	0.00635897	0.0041463	0.0258682	0.000411305	0.00635897	0.00677028
823.487	152.853	0.00553465	0.00222126	0.0161751			-0.000843749	0.00553465	0.00469091		0.775	154.512	0.00487067	0.00162299	0.0106119	-0.00102982	0.00487067	0.00384085
850.051	156.017	0.00425458	0.00106856	0.00545638			-0.00120195	0.00425458	0.00305262		0.8	153.551	0.00481814	0.000998852	-0.0063383	-0.00154396	0.00481814	0.00327402
876.615	153.342	0.00486507	0.000993041	-0.00732436			-0.00157252	0.00486507	0.00329255		0.825	153.225	0.0210224	0.00489371	-0.0155718	-0.00627305	0.0210224	0.0147493
903.179	153.078	0.0189964	0.00421073	-0.0171387			-0.00585158	0.0189964	0.0131449		0.85	154.498	0.0387408	0.0108673	-0.00186665	-0.00995912	0.0387408	0.0287817
929.744	154.588	0.0400011	0.011292	-0.000891664			-0.0102214	0.0400011	0.0297797		0.875	156.66	0.0478915	0.0161389	0.0426829	-0.00996905	0.0478915	0.0379225
956.308	157.231	0.0501026	0.0174978	0.0549063			-0.00989771	0.0501026	0.0402048		0.9	164.91	0.0355501	0.0127382	0.0720162	-0.00674352	0.0355501	0.0288065
982.872	169.478	0.026143	0.00965889	0.0828309			-0.00470658	0.026143	0.0214363		0.925	173.002	-0.0002403	-0.00670505	0.0703896	-0.00568658	-0.0002403	-0.00592688
1009.44	176.972	-0.031273	-0.0259464	0.055684			-0.00683359	-0.031273	-0.0381066		0.95	177.654	-0.0435999	-0.0327214	0.0407415	-0.00653768	-0.0435999	-0.0501376
1036	179.149	-0.070919	-0.0477358	0.00761579			-0.00588091	-0.070919	-0.0768		0.975	179.49	-0.0772203	-0.0511988	-2.6744e-05	-0.00572914	-0.0772203	-0.0829496
Name	5											This dataset	Reference							RMS values
Filename											End systole	0.45	0.393								freewall-sep	diaphragm-rvot	base-apex	2ch	3ch	4ch
											End E-wave	0.761	0.664							S	0.0597828	0.165472	0.0839155	0.124293	0.0597828	0.165559
Delineation:	Stack 7, sbFE/BHM2D, RV endo, Cine										End diastasis	0.772	0.815							E	0.0583359	0.0641573	0.118627	0.0285906	0.0583359	0.0840141
freewall-sep direction (degrees):	65	Stack 7, sbFE/BHM2D																		D
base-apex direction (degrees):	24	Stack 6, sbFE/BH4ch																		A	0.0370967	0.0218594	0.0434478	0.00850609	0.0370967	0.0365031
											Resampled data
Non-resampled data																				Systole (S)	0.0597828	0.165472	0.0839155	0.124293	0.0597828	0.165559
Time (ms)	Volume (ml)	freewall-sep (N)	diaphragm-rvot (N)	base-apex (N)			2ch (N)	3ch (N)	4ch (N)		Time (fraction of RR)	Volume (ml)	freewall-sep (N)	diaphragm-rvot (N)	base-apex (N)	2ch (N)	3ch (N)	4ch (N)		Diastole (E-D-A)	0.0507335	0.0512616	0.0953296	0.0226411	0.0507335	0.0686728
0	148.889	-0.0573869	-0.0262125	0.0289796			0.00599263	-0.0573869	-0.0513941		0	148.889	-0.0573869	-0.0262125	0.0289796	0.00599263	-0.0573869	-0.0513941
19.3846	146.861	-0.0342599	0.0648283	0.0849085			0.0732729	-0.0342599	0.0390129		0.025	146.646	-0.0212457	0.0777381	0.0883986	0.077946	-0.0212457	0.0567003		Whole heartbeat	0.0549902	0.117332	0.0903718	0.085052	0.0549902	0.122181
38.7692	145.379	0.0546982	0.153063	0.108756			0.105208	0.0546982	0.159906		0.05	144.901	0.0615477	0.165889	0.0934398	0.11289	0.0615477	0.174438
58.1538	143.73	0.078115	0.196907	0.0563717			0.131469	0.078115	0.209584		0.075	142.629	0.0814099	0.215464	0.0466511	0.145892	0.0814099	0.227302
77.5384	141.199	0.0855978	0.239094	0.0342455			0.164262	0.0855978	0.24986		0.1	137.905	0.102382	0.252563	0.0555433	0.167535	0.102382	0.269917
96.923	135.52	0.113968	0.261743	0.0702979			0.169692	0.113968	0.28366		0.125	130.457	0.0894437	0.272634	0.100539	0.191386	0.0894437	0.28083		Peak values
116.308	128.539	0.0805611	0.276342	0.111332			0.199038	0.0805611	0.279599		0.15	121.56	0.0636311	0.301055	0.136504	0.228906	0.0636311	0.292537			freewall-sep	diaphragm-rvot	base-apex	2ch	3ch	4ch
135.692	120.52	0.0612299	0.30435	0.139951			0.23296	0.0612299	0.29419		0.175	111.618	0.0176262	0.247272	0.141971	0.205331	0.0176262	0.222957		S	0.113968	0.30435	0.142298	0.23296	0.113968	0.29419
155.077	111.73	0.0181382	0.248463	0.142298			0.206106	0.0181382	0.224245		0.2	103.385	-0.0174314	0.164178	0.118931	0.150898	-0.0174314	0.133466		E	0.095796	0.119254	0.200478	0.0553791	0.095796	0.151175
174.461	104.411	-0.0133068	0.174423	0.121649			0.157708	-0.0133068	0.144401		0.225	96.1599	-0.0421938	0.0972082	0.100173	0.105282	-0.0421938	0.0630878		D
193.846	98.0085	-0.0376561	0.113279	0.105185			0.116931	-0.0376561	0.0792746		0.25	89.1281	-0.0476261	0.0454733	0.0784095	0.063194	-0.0476261	0.0155679		A	0.0563038	0.0351913	0.0683773	0.012924	0.0563038	0.0534228
213.231	91.9541	-0.0517655	0.0626424	0.0892025			0.0801327	-0.0517655	0.0283672		0.275	82.5062	-0.0368446	0.00700041	0.0467493	0.0244849	-0.0368446	-0.0123598
232.615	85.6795	-0.0427935	0.0258307	0.0659302			0.0437667	-0.0427935	0.000973234		0.3	78.3032	-0.032385	-0.0174131	0.0214212	0.00111238	-0.032385	-0.0312726		Systole (S)	0.113968	0.30435	0.142298	0.23296	0.113968	0.29419
252	80.35	-0.0329939	-0.0050099	0.0344509			0.0121582	-0.0329939	-0.0208356		0.325	77.1312	-0.0383935	-0.0455919	-0.00350708	-0.020287	-0.0383935	-0.0586805		Diastole (E-D-A)	0.095796	0.119254	0.200478	0.0553791	0.095796	0.151175
271.384	77.5858	-0.0321687	-0.0216055	0.0170045			-0.00262651	-0.0321687	-0.0347952		0.35	78.4642	-0.0575661	-0.0819945	-0.0370175	-0.0422263	-0.0575661	-0.0997924
290.769	77.0724	-0.0391929	-0.0486728	-0.00614182			-0.0225554	-0.0391929	-0.0617483		0.375	77.815	-0.0852668	-0.111522	-0.0689764	-0.0539475	-0.0852668	-0.139214		Whole heartbeat	0.113968	0.30435	0.200478	0.23296	0.113968	0.29419
310.154	78.4951	-0.0567521	-0.0811036	-0.0360889			-0.0418617	-0.0567521	-0.0986138		0.4	80.4836	-0.0864995	-0.106627	-0.0762317	-0.049092	-0.0864995	-0.135592
329.538	77.4809	-0.0830695	-0.109903	-0.0661137			-0.0536445	-0.0830695	-0.136714		0.425	84.4678	-0.0403004	-0.0509486	-0.040929	-0.0239726	-0.0403004	-0.064273
348.923	79.3839	-0.095796	-0.119254	-0.0827147			-0.0553791	-0.095796	-0.151175		0.45	89.572	0.0285711	0.0216845	0.0176976	0.00449383	0.0285711	0.0330649
368.307	82.8062	-0.0659104	-0.0786754	-0.0618539			-0.0351797	-0.0659104	-0.10109		0.475	95.8807	0.0775403	0.0799941	0.0851268	0.0305068	0.0775403	0.108047
387.692	86.3496	-0.0100171	-0.0181553	-0.0161781			-0.0107144	-0.0100171	-0.0207315		0.5	103.13	0.0859942	0.0890069	0.141535	0.0340851	0.0859942	0.120079
407.077	91.5763	0.0539861	0.0479345	0.040019			0.0145194	0.0539861	0.0685056		0.525	112.05	0.0728202	0.0583159	0.185397	0.014093	0.0728202	0.0869133
426.461	97.2094	0.0851919	0.0904307	0.0998342			0.0357193	0.0851919	0.120911		0.55	122.657	0.0391784	0.0137517	0.19541	-0.00767991	0.0391784	0.0314984
445.846	103.703	0.0860452	0.0888268	0.145789			0.0339037	0.0860452	0.119949		0.575	132.933	0.00178555	-0.030789	0.159718	-0.0275569	0.00178555	-0.0257713
465.23	111.511	0.0743911	0.0604044	0.18445			0.0151162	0.0743911	0.0895074		0.6	137.062	-0.0303159	-0.0548258	0.114998	-0.0323225	-0.0303159	-0.0626384
484.615	120.6	0.045433	0.0221457	0.200478			-0.00353769	0.045433	0.0418953		0.625	139.256	-0.0420089	-0.053687	0.0802828	-0.0254898	-0.0420089	-0.0674988
504	130.538	0.0130256	-0.0211416	0.173353			-0.0248219	0.0130256	-0.0117963		0.65	144.462	-0.038533	-0.0384474	0.0560136	-0.0140298	-0.038533	-0.0525629
523.384	137.293	-0.0197395	-0.0492094	0.133338			-0.0327468	-0.0197395	-0.0524863		0.675	148.044	-0.0319934	-0.0286446	0.0458289	-0.00881026	-0.0319934	-0.0408037
542.769	136.833	-0.040767	-0.0603753	0.0968744			-0.0319031	-0.040767	-0.0726701		0.7	148.444	-0.0311351	-0.0275779	0.0448482	-0.00831554	-0.0311351	-0.0394506
562.153	140.562	-0.0426859	-0.0499695	0.0710743			-0.021932	-0.0426859	-0.0646178		0.725	148.844	-0.0302717	-0.0265049	0.0438616	-0.00781803	-0.0302717	-0.0380899
581.538	145.453	-0.0374315	-0.0354078	0.0520392			-0.0119482	-0.0374315	-0.0493797		0.75	149.244	-0.0294033	-0.0254259	0.0428691	-0.00731787	-0.0294033	-0.0367211
600.923	150.942	-0.0256582	-0.0207742	0.0385873			-0.00516177	-0.0256582	-0.03082		0.775	149.644	-0.0285299	-0.0243407	0.0418706	-0.00681477	-0.0285299	-0.0353445
620.307	156.463	-0.00284794	-0.00913854	0.0230204			-0.00649025	-0.00284794	-0.00933819		0.8	150.044	-0.0276512	-0.0232492	0.0408662	-0.00630888	-0.0276512	-0.0339601
639.692	153.71	0.0281039	0.00768212	0.018426			-0.00739899	0.0281039	0.0207049		0.825	153.001	-0.0173465	-0.0165367	0.0329214	-0.00564789	-0.0173465	-0.0229944
659.076	152.188	0.0528308	0.0215635	0.0319661			-0.00774072	0.0528308	0.0450899		0.85	154.796	0.0160227	0.00111608	0.0202211	-0.00704478	0.0160227	0.00897788
678.461	151.444	0.0563038	0.0241195	0.0549649			-0.00726388	0.0563038	0.0490399		0.875	152.435	0.048855	0.0193314	0.0297891	-0.0076859	0.048855	0.0411691
697.846	151.028	0.0338845	0.00897771	0.0683773			-0.0091674	0.0338845	0.0247171		0.9	151.415	0.0547244	0.0230526	0.0559099	-0.00739799	0.0547244	0.0473264
717.23	150.464	-0.00311611	-0.0167224	0.0612287			-0.012924	-0.00311611	-0.0160402		0.925	150.857	0.0226552	0.00117789	0.066208	-0.0103075	0.0226552	0.0123477
736.615	152.873	-0.0363363	-0.0351913	0.0392088			-0.0123082	-0.0363363	-0.0486447		0.95	151.753	-0.0207635	-0.0265345	0.0495352	-0.0125978	-0.0207635	-0.0333613
755.999	153.824	-0.0498979	-0.0328788	0.0250255			-0.00352488	-0.0498979	-0.0534228		0.975	153.603	-0.0467311	-0.0334191	0.0283381	-0.00557625	-0.0467311	-0.0523074
Name	7											This dataset	Reference							RMS values
Filename											End systole	0.35	0.393								freewall-sep	diaphragm-rvot	base-apex	2ch	3ch	4ch
											End E-wave	0.559	0.664							S	0.0625691	0.205341	0.0959186	0.198051	0.0625691	0.161186
Delineation:	Stack 9, sbFE/BHM2D, RV endo, General										End diastasis	0.891	0.815							E	0.0376822	0.0451276	0.184408	0.0373121	0.0376822	0.0487086
freewall-sep direction (degrees):	84	Stack 9, sbFE/BHM2D																		D	0.0184073	0.0154186	0.0101578	0.00463972	0.0184073	0.0224607
base-apex direction (degrees):	132	Stack 7, sbFE/BH4ch																		A	0.0459291	0.0339397	0.0907467	0.010933	0.0459291	0.051605
											Resampled data
Non-resampled data																				Systole (S)	0.0625691	0.205341	0.0959186	0.198051	0.0625691	0.161186
Time (ms)	Volume (ml)	freewall-sep (N)	diaphragm-rvot (N)	base-apex (N)			2ch (N)	3ch (N)	4ch (N)		Time (fraction of RR)	Volume (ml)	freewall-sep (N)	diaphragm-rvot (N)	base-apex (N)	2ch (N)	3ch (N)	4ch (N)		Diastole (E-D-A)	0.0313922	0.031639	0.114411	0.0226068	0.0313922	0.0385124
0	207.895	-0.0764658	-0.0190022	0.101811			0.0217766	-0.0764658	-0.0546892		0	207.895	-0.0764658	-0.0190022	0.101811	0.0217766	-0.0764658	-0.0546892
28.1026	205.405	-0.0880579	0.0746558	0.0648689			0.108683	-0.0880579	0.0206249		0.025	205.677	-0.0868043	0.0645187	0.0688688	0.0992769	-0.0868043	0.0124727		Whole heartbeat	0.0448416	0.124131	0.108298	0.118578	0.0448416	0.100286
56.2052	202.116	-0.0762762	0.240005	0.0395524			0.245988	-0.0762762	0.169712		0.05	202.835	-0.0788255	0.204285	0.0450248	0.216329	-0.0788255	0.137503
84.3078	193.881	-0.0341802	0.373579	0.0441942			0.340619	-0.0341802	0.306439		0.075	196.584	-0.0476329	0.331077	0.0427291	0.310537	-0.0476329	0.262905
112.41	176.555	-0.0299982	0.371593	0.118244			0.336808	-0.0299982	0.30681		0.1	184.138	-0.0318013	0.373221	0.0877191	0.33912	-0.0318013	0.307318
140.513	155.037	-0.0569353	0.304662	0.143003			0.292313	-0.0569353	0.235377		0.125	166.809	-0.0432507	0.340534	0.130805	0.316537	-0.0432507	0.273286		Peak values
168.616	142.146	-0.0771705	0.258515	0.134025			0.262466	-0.0771705	0.185295		0.15	150.609	-0.0643969	0.288384	0.139978	0.281947	-0.0643969	0.21755			freewall-sep	diaphragm-rvot	base-apex	2ch	3ch	4ch
196.718	130.737	-0.101379	0.210749	0.151512			0.233204	-0.101379	0.131824		0.175	139.475	-0.0833133	0.24691	0.13856	0.255487	-0.0833133	0.172174		S	0.101379	0.373579	0.151512	0.340619	0.101379	0.30681
224.821	113.669	-0.0862961	0.0969895	0.119837			0.127143	-0.0862961	0.0408474		0.2	128.609	-0.0994684	0.195152	0.147368	0.218741	-0.0994684	0.119272		E	0.0668139	0.0748106	0.304842	0.0573469	0.0668139	0.0732303
252.923	109.943	-0.0662624	0.000864373	0.0954791			0.0338798	-0.0662624	-0.0323827		0.225	113.612	-0.0859815	0.0954746	0.119455	0.125674	-0.0859815	0.0396928		D	0.0507696	0.0373631	0.0187464	0.00891737	0.0507696	0.0577422
281.026	105.608	-0.0303666	-0.0475794	0.0570635			-0.0260217	-0.0303666	-0.0563882		0.25	110.294	-0.0680988	0.00964576	0.0977132	0.0424028	-0.0680988	-0.0256959		A	0.0636877	0.0489214	0.13843	0.0159938	0.0636877	0.074211
309.129	102.616	-0.0195399	-0.0893662	0.00994811			-0.0676235	-0.0195399	-0.0871633		0.275	106.491	-0.0374521	-0.0380402	0.0646529	-0.0142178	-0.0374521	-0.0516699
337.231	102.919	-0.0171818	-0.117838	-0.0488395			-0.0934595	-0.0171818	-0.110641		0.3	103.552	-0.0228659	-0.0765584	0.0244089	-0.0548685	-0.0228659	-0.0777344		Systole (S)	0.101379	0.373579	0.151512	0.340619	0.101379	0.30681
365.334	102.719	-0.0202377	-0.107341	-0.078401			-0.082841	-0.0202377	-0.103079		0.325	102.791	-0.0181796	-0.105791	-0.0239658	-0.0825281	-0.0181796	-0.100708		Diastole (E-D-A)	0.0668139	0.0748106	0.304842	0.0573469	0.0668139	0.074211
393.436	104.927	-0.0120429	-0.0496251	-0.041852			-0.0369552	-0.0120429	-0.0489981		0.35	102.825	-0.0186141	-0.112918	-0.0626944	-0.0884829	-0.0186141	-0.107097
421.539	109.698	0.00408975	0.0309292	0.0444716			0.0247406	0.00408975	0.0288303		0.375	103.511	-0.0173394	-0.0869244	-0.0654733	-0.066609	-0.0173394	-0.0839484		Whole heartbeat	0.101379	0.373579	0.304842	0.340619	0.101379	0.30681
449.642	117.181	0.0168849	0.0748106	0.156619			0.0563454	0.0168849	0.0732303		0.4	105.958	-0.00868206	-0.0328399	-0.0238608	-0.0240991	-0.00868206	-0.0327812
477.744	123.929	0.0121863	0.0732543	0.249165			0.0573469	0.0121863	0.0695333		0.425	109.637	0.00387346	0.0298491	0.0433146	0.0239134	0.00387346	0.0277868
505.847	140.65	-0.006372	0.0473728	0.304842			0.0442122	-0.006372	0.03784		0.45	115.373	0.0136468	0.063719	0.128245	0.0483588	0.0136468	0.0620056
533.949	158.197	-0.0308547	0.0207832	0.264453			0.0334262	-0.0308547	0.00257134		0.475	120.755	0.0144734	0.0740658	0.204498	0.0569062	0.0144734	0.0713797
562.052	167.424	-0.049159	0.00103167	0.187045			0.025473	-0.049159	-0.0236859		0.5	128.959	0.00710897	0.0663631	0.265362	0.0539177	0.00710897	0.0610267
590.155	183.324	-0.0668139	-0.0175385	0.120366			0.0182182	-0.0668139	-0.0485958		0.525	141.914	-0.00795994	0.0456985	0.302514	0.043556	-0.00795994	0.0355961
618.257	186.539	-0.0656572	-0.0310099	0.0580989			0.00597335	-0.0656572	-0.0596839		0.55	155.447	-0.0266697	0.0254277	0.271934	0.0353559	-0.0266697	0.00868621
646.36	184.525	-0.0507696	-0.0373631	0.0187464			-0.00697264	-0.0507696	-0.0577422		0.575	163.867	-0.0418866	0.00892025	0.218101	0.0286685	-0.0418866	-0.0132181
674.462	184.739	-0.0300754	-0.0276609	0.00500219			-0.00891737	-0.0300754	-0.0389926		0.6	173.556	-0.0557013	-0.0057468	0.163064	0.0228737	-0.0557013	-0.0328275
702.565	185.815	-0.0127854	-0.0131851	0.0042416			-0.00502592	-0.0127854	-0.0178113		0.625	183.829	-0.0666377	-0.0196221	0.110743	0.0163256	-0.0666377	-0.0503121
730.668	187.156	-0.000369071	-0.000274744	0.0061052			-5.35265e-05	-0.000369071	-0.00042241		0.65	186.308	-0.065743	-0.0300263	0.0626486	0.00686805	-0.065743	-0.0588751
758.77	188.534	0.00564944	0.00690508	0.0100715			0.00315531	0.00564944	0.00880475		0.675	184.595	-0.0439992	-0.0341889	0.0142498	-0.00760882	-0.0439992	-0.0516082
786.873	189.725	0.00757289	0.0106531	0.0131392			0.00543943	0.00757289	0.0130123		0.7	186.52	-0.00627547	-0.0064163	0.00521865	-0.00241898	-0.00627547	-0.00869445
814.975	191.106	0.004624	0.00861907	0.0129948			0.00515241	0.004624	0.00977622		0.725	189.398	0.00704123	0.00961685	0.0122911	0.00480786	0.00704123	0.0118491
843.078	192.278	-0.00084314	0.000311683	0.0111346			0.000691433	-0.00084314	-0.000151515		0.75	192.189	-0.000422238	0.000951333	0.0112778	0.00103494	-0.000422238	0.000612697
871.181	193.29	-0.00669867	-0.00670621	0.00895669			-0.00245846	-0.00669867	-0.00915693		0.775	194.56	-0.00665649	-0.00609226	0.00448831	-0.00194774	-0.00665649	-0.00860442
899.283	194.19	-0.00726989	-0.00693666	0.00507535			-0.00237242	-0.00726989	-0.0096423		0.8	194.374	0.0109979	0.0119202	-0.00863583	0.00482416	0.0109979	0.015822
927.386	197.222	-0.00217694	7.35639e-05	0.000201167			0.00115217	-0.00217694	-0.00102477		0.825	193.145	0.0468353	0.0308933	-0.0101667	0.00333677	0.0468353	0.050172
955.488	195.253	0.00538077	0.00863993	-0.00598196			0.00479189	0.00538077	0.0101727		0.85	198.445	0.0563651	0.0400023	0.00985735	0.00646037	0.0563651	0.0628255
983.591	192.513	0.0227225	0.0187662	-0.0141745			0.00489079	0.0227225	0.0276131		0.875	204.765	0.0616448	0.0480748	0.0376656	0.0108116	0.0616448	0.0724564
1011.69	193.234	0.0502715	0.0326214	-0.00959563			0.00311532	0.0502715	0.0533868		0.9	208.279	0.0389389	0.0386571	0.0835488	0.0140086	0.0389389	0.0529475
1039.8	204.443	0.0636877	0.0489214	0.0335326			0.0105233	0.0636877	0.074211		0.925	210.648	0.0109061	0.0231871	0.118177	0.0146276	0.0109061	0.0255337
1067.9	210.406	0.0248009	0.0327867	0.112073			0.0159938	0.0248009	0.0407945		0.95	211.262	-0.0244593	-0.00124623	0.13371	0.0111502	-0.0244593	-0.0133089
1096	211.448	-0.0352067	-0.00867168	0.13843			0.0100935	-0.0352067	-0.0251132		0.975	211.876	-0.0600301	-0.0258221	0.149332	0.00765253	-0.0600301	-0.0523776

## Sheet: Results MR2
Name	J01											This dataset	Reference							RMS values									RMS	Row offset	7	7	7	8	8	8
Filename											End systole	0.35	0.393								freewall-sep	diaphragm-rvot	base-apex	2ch	3ch	4ch				Column	22	23	24	22	23	24
											End E-wave	0.671	0.664							S	0.0516263	0.202995	0.194397	0.198305	0.0516263	0.154331
Delineation:	Stack 5, CINE_segmented_SAX_InlineVF , RV endo, Cine										End diastasis	0.751	0.815							E	0.0482683	0.0657753	0.110343	0.038448	0.0482683	0.0785891					Systole			Diastole
freewall-sep direction (degrees):	95	Stack 5, CINE_segmented_SAX_InlineVF																		D	0.022519	0.0117077	0.00868359	0.00464533	0.022519	0.0209184			Row	Subject	lvot sep-lat	inf-ant	base-apex	lvot sep-lat	inf-ant	base-apex
base-apex direction (degrees):	125	Stack 7, CINE_segmented_2,3,4 ch																		A	0.0602438	0.0416905	0.1197	0.0279946	0.0602438	0.0603167			1	J01	0.0516263	0.202995	0.194397	0.0499923	0.0527819	0.105163
											Resampled data																		52	J02	0.0325379	0.230241	0.133149	0.0563342	0.0520135	0.122273
Non-resampled data																				Systole (S)	0.0516263	0.202995	0.194397	0.198305	0.0516263	0.154331			103	J03	0.0455471	0.159081	0.171239	0.0364559	0.0443355	0.098527
Time (ms)	Volume (ml)	freewall-sep (N)	diaphragm-rvot (N)	base-apex (N)			2ch (N)	3ch (N)	4ch (N)		Time (fraction of RR)	Volume (ml)	freewall-sep (N)	diaphragm-rvot (N)	base-apex (N)	2ch (N)	3ch (N)	4ch (N)		Diastole (E-D-A)	0.0499923	0.0527819	0.105163	0.0318391	0.0499923	0.0664438			154	J04	0.0503073	0.159447	0.0841886	0.0468298	0.0438189	0.0825662
0	229.441	-0.0869871	0.16743	0.025408			0.188492	-0.0869871	0.101505		0	229.441	-0.0869871	0.16743	0.025408	0.188492	-0.0869871	0.101505											205	J05	0.0918191	0.232852	0.125672	0.0533165	0.054082	0.0945311
23.525	221.165	-0.0697389	0.251137	0.0674149			0.25236	-0.0697389	0.182621		0.025	222.071	-0.0715747	0.242305	0.0629753	0.24563	-0.0715747	0.174055		Whole heartbeat	0.0505702	0.12741	0.142881	0.120094	0.0505702	0.105858			256	J06	0.0828216	0.118421	0.102251	0.037776	0.033209	0.0592904
47.05	210.802	-0.0701687	0.278676	0.130963			0.276425	-0.0701687	0.206256		0.05	213.07	-0.0701058	0.272979	0.117617	0.27146	-0.0701058	0.201354											307	J07	0.0282743	0.157576	0.104189	0.0421122	0.0262764	0.0648163
70.575	197.308	-0.0711822	0.323162	0.238735			0.315457	-0.0711822	0.244275		0.075	201.737	-0.0709324	0.309499	0.205111	0.3035	-0.0709324	0.232568											358	J08	0.0241106	0.0597048	0.0699897	0.0214366	0.0181109	0.039303
94.1	180.949	-0.0603325	0.333018	0.314556			0.318569	-0.0603325	0.258236		0.1	188.109	-0.0649709	0.32952	0.2835	0.317858	-0.0649709	0.252887											409	J09	0.0967827	0.15405	0.0996054	0.0346111	0.0333941	0.0932055
117.625	164.956	-0.0676362	0.316868	0.356333			0.308234	-0.0676362	0.240598		0.125	173.706	-0.0639442	0.326023	0.335149	0.314316	-0.0639442	0.250372		Peak values									460	J10	0.0680991	0.187367	0.219702	0.0332349	0.04751	0.102662
141.15	153.29	-0.0569185	0.21166	0.323883			0.211762	-0.0569185	0.154844		0.15	160.949	-0.0638527	0.279307	0.345061	0.273813	-0.0638527	0.209961			freewall-sep	diaphragm-rvot	base-apex	2ch	3ch	4ch
164.675	143.927	-0.03737	0.0846348	0.263082			0.0919808	-0.03737	0.0546109		0.175	151.098	-0.0521548	0.180593	0.309171	0.182476	-0.0521548	0.130321		S	0.0869871	0.333018	0.356333	0.318569	0.0869871	0.258236
188.2	136.1	-0.0289053	-0.0179423	0.17673			-0.00108581	-0.0289053	-0.0299911		0.2	142.951	-0.0362742	0.0712303	0.251863	0.0798244	-0.0362742	0.0435503		E	0.0667166	0.0937753	0.187358	0.0584567	0.0667166	0.106559
211.725	122.042	-0.0225593	-0.0649307	0.101095			-0.044952	-0.0225593	-0.0675113		0.225	135.886	-0.0288026	-0.0187442	0.175476	-0.00183161	-0.0288026	-0.0306342		D	0.0367114	0.0174654	0.0172699	0.00704405	0.0367114	0.0334813
235.25	111.022	-0.014049	-0.0878076	0.0562448			-0.0690191	-0.014049	-0.0830681		0.25	123.365	-0.0231238	-0.0609867	0.107652	-0.0412542	-0.0231238	-0.064378		A	0.102811	0.0643826	0.215661	0.0711519	0.102811	0.0998931
258.775	104.56	-0.00434689	-0.0862147	0.0155614			-0.0724906	-0.00434689	-0.0768375		0.275	113.265	-0.0156772	-0.0836132	0.0647997	-0.0645725	-0.0156772	-0.0802498
282.3	103.019	-0.000971366	-0.0965271	-0.0210436			-0.0831092	-0.000971366	-0.0840805		0.3	106.583	-0.00726542	-0.0867599	0.0277973	-0.0715036	-0.00726542	-0.0787691		Systole (S)	0.0869871	0.333018	0.356333	0.318569	0.0869871	0.258236
305.825	102.913	-0.0219191	-0.106921	-0.0662857			-0.0816363	-0.0219191	-0.103555		0.325	103.67	-0.00238503	-0.0922134	-0.00571471	-0.0786666	-0.00238503	-0.0810518		Diastole (E-D-A)	0.102811	0.0937753	0.215661	0.0711519	0.102811	0.106559
329.35	103.626	-0.0387574	-0.0898765	-0.0897019			-0.0584567	-0.0387574	-0.0972141		0.35	102.969	-0.0107844	-0.101396	-0.0422372	-0.0824192	-0.0107844	-0.0932036											Peaks	Row offset	21	21	21	22	22	22
352.875	105.442	-0.0211069	-0.0229005	-0.0602518			-0.00927901	-0.0211069	-0.0303859		0.375	103.169	-0.0279339	-0.100834	-0.0746505	-0.0733576	-0.0279339	-0.101292		Whole heartbeat	0.102811	0.333018	0.356333	0.318569	0.102811	0.258236				Column	22	23	24	22	23	24
376.4	107.993	0.0169151	0.0600585	-0.0060882			0.0435546	0.0169151	0.0604697		0.4	104.228	-0.0329734	-0.0679249	-0.080053	-0.042338	-0.0329734	-0.0753114
399.925	111.488	0.0506939	0.0937753	0.0466674			0.0558648	0.0506939	0.106559		0.425	106.759	-0.00170867	0.0194272	-0.0326227	0.0176787	-0.00170867	0.0159701													Systole			Diastole
423.45	116.114	0.0667166	0.0685464	0.0894263			0.0260046	0.0667166	0.0927212		0.45	110.442	0.0403643	0.0834737	0.0305276	0.0521082	0.0403643	0.0924725											Row	Subject	lvot sep-lat	inf-ant	base-apex	lvot sep-lat	inf-ant	base-apex
446.975	122.439	0.0549216	0.00705225	0.144848			-0.0213534	0.0549216	0.0335682		0.475	115.583	0.0648203	0.0715615	0.0843507	0.029564	0.0648203	0.0943843											1	J01	0.0869871	0.333018	0.356333	0.102811	0.0937753	0.215661
470.5	136.917	0.0241032	-0.0380535	0.161533			-0.045007	0.0241032	-0.0209038		0.5	123.448	0.0530302	0.00422463	0.146013	-0.0228565	0.0530302	0.0301737											52	J02	0.0541624	0.406846	0.233648	0.106138	0.0993713	0.248415
494.025	151.462	-0.0223168	-0.067262	0.187358			-0.0470922	-0.0223168	-0.069409		0.525	140.614	0.0131963	-0.0450193	0.167939	-0.0455861	0.0131963	-0.0323898											103	J03	0.0794141	0.315293	0.324271	0.0689806	0.100636	0.206164
517.55	158.125	-0.0502898	-0.0794758	0.171751			-0.0436832	-0.0502898	-0.0939728		0.55	154.385	-0.0343076	-0.0725238	0.180759	-0.0456537	-0.0343076	-0.0799613											154	J04	0.0910178	0.327273	0.170693	0.0923172	0.105903	0.184085
541.075	165.905	-0.0578359	-0.0801725	0.123715			-0.0405134	-0.0578359	-0.0983494		0.575	162.973	-0.0549364	-0.0799453	0.142439	-0.0417665	-0.0549364	-0.0967029											205	J05	0.164173	0.403991	0.243697	0.114312	0.15031	0.203474
564.6	174.431	-0.0627624	-0.0725014	0.0716242			-0.0314069	-0.0627624	-0.0941693		0.6	172.792	-0.0618	-0.0740663	0.0820862	-0.0332434	-0.0618	-0.0950434											256	J06	0.134743	0.240382	0.181253	0.0793939	0.080762	0.143016
588.125	180.616	-0.0657517	-0.0664805	0.0559856			-0.0246978	-0.0657517	-0.0904497		0.625	180.568	-0.0657281	-0.0665298	0.0561129	-0.0247524	-0.0657281	-0.0904805											307	J07	0.0595491	0.2872	0.202216	0.106497	0.0582066	0.162374
611.65	185.291	-0.0529264	-0.0458174	0.0339002			-0.0132157	-0.0529264	-0.0661422		0.65	185.716	-0.050093	-0.0408622	0.0309938	-0.010341	-0.050093	-0.0604343											358	J08	0.0371893	0.101089	0.103789	0.057414	0.0459351	0.105105
635.175	187.699	-0.0367114	-0.0174654	0.0172699			0.00323012	-0.0367114	-0.0334813		0.675	187.835	-0.0352207	-0.0165308	0.0161505	0.00329426	-0.0352207	-0.0319266											409	J09	0.159873	0.277067	0.165558	0.0766661	0.0895024	0.186145
658.7	189.56	-0.0161318	-0.00456328	0.00181921			0.00411383	-0.0161318	-0.0120177		0.7	188.821	-0.0243528	-0.00971731	0.00799111	0.00376094	-0.0243528	-0.0205919											460	J10	0.100747	0.301638	0.395226	0.0757951	0.134387	0.241229
682.225	191.42	0.00783384	-0.00361075	-0.000198502			-0.00704405	0.00783384	0.000789988		0.725	189.807	-0.012978	-0.00443806	0.00155376	0.00264553	-0.012978	-0.0103325
705.75	193.822	0.01895	0.0144698	-0.000149243			0.00305619	0.01895	0.0220062		0.75	190.792	-0.000306412	-0.00393451	0.000486901	-0.00325415	-0.000306412	-0.00356056
729.275	195.885	0.0262919	0.0331046	-0.0116313			0.0155235	0.0262919	0.0418154		0.775	191.882	0.0099504	-0.000168472	-0.000189003	-0.00512113	0.0099504	0.00482928
752.8	197.722	0.0397655	0.0454558	-0.0209467			0.019483	0.0397655	0.0592487		0.8	193.154	0.0158336	0.00940044	-0.000163022	0.000224252	0.0158336	0.0160579
776.325	199.076	0.0485185	0.059754	-0.0265732			0.0274892	0.0485185	0.0760077		0.825	195.015	0.0231782	0.0252005	-0.0067606	0.0102352	0.0231782	0.0334132
799.85	200.686	0.0660995	0.050233	0.0174549			0.0104534	0.0660995	0.0765528		0.85	197.583	0.0387374	0.0445133	-0.0202357	0.019181	0.0387374	0.0579184
823.375	202.683	0.0629409	0.024224	0.118304			-0.0104919	0.0629409	0.052449		0.875	199.511	0.0532429	0.0571966	-0.0147437	0.0229123	0.0532429	0.0761552
846.9	208.79	0.0176853	-0.000631379	0.206136			-0.00938947	0.0176853	0.00829604		0.9	201.917	0.064162	0.0342677	0.0793651	-0.00240442	0.064162	0.0617576
870.425	217.342	-0.0321171	-0.0336842	0.215661			-0.0131127	-0.0321171	-0.0452298		0.925	208.558	0.0194481	0.000336405	0.202723	-0.00943268	0.0194481	0.0100154
893.95	231.57	-0.0882725	-0.0643826	0.143938			-0.0116206	-0.0882725	-0.0998931		0.95	221.726	-0.0487112	-0.0427694	0.194687	-0.0126838	-0.0487112	-0.061395
917.475	234.328	-0.102811	0.0228008	0.060441			0.0711519	-0.102811	-0.0316598		0.975	233.374	-0.0977458	-0.00759422	0.0895535	0.0422962	-0.0977458	-0.0554499
Name	J02											This dataset	Reference							RMS values
Filename											End systole	0.4	0.393								freewall-sep	diaphragm-rvot	base-apex	2ch	3ch	4ch
											End E-wave	0.711	0.664							S	0.0325379	0.230241	0.133149	0.202569	0.0325379	0.197512
Delineation:	Stack 5, CINE_segmented_SAX_InlineVF , RV endo, Cine										End diastasis	0.757	0.815							E	0.0474374	0.0516285	0.142367	0.0333925	0.0474374	0.0633115
freewall-sep direction (degrees):	85	Stack 5, CINE_segmented_SAX_InlineVF																		D	0.0311839	0.021884	0.00803065	0.0320792	0.0311839	0.0132479
base-apex direction (degrees):	142	Stack 6, CINE_segmented_2,3,4 ch																		A	0.0706841	0.0570773	0.102847	0.0383568	0.0706841	0.0769001
											Resampled data
Non-resampled data																				Systole (S)	0.0325379	0.230241	0.133149	0.202569	0.0325379	0.197512
Time (ms)	Volume (ml)	freewall-sep (N)	diaphragm-rvot (N)	base-apex (N)			2ch (N)	3ch (N)	4ch (N)		Time (fraction of RR)	Volume (ml)	freewall-sep (N)	diaphragm-rvot (N)	base-apex (N)	2ch (N)	3ch (N)	4ch (N)		Diastole (E-D-A)	0.0563342	0.0520135	0.122273	0.0352344	0.0563342	0.0663583
0	196.63	-0.0437113	0.1597	-0.0568894			0.16016	-0.0437113	0.116449		0	196.63	-0.0437113	0.1597	-0.0568894	0.16016	-0.0437113	0.116449
20.6	192.166	-0.00662839	0.251866	-0.0134689			0.221437	-0.00662839	0.214809		0.025	192.036	-0.00659162	0.252973	-0.0126569	0.222377	-0.00659162	0.215786		Whole heartbeat	0.0482453	0.151088	0.126735	0.130991	0.0482453	0.13508
41.2	184.829	-0.00463458	0.311311	0.0304352			0.27192	-0.00463458	0.267286		0.05	184.414	-0.00510291	0.311889	0.0327001	0.272655	-0.00510291	0.267552
61.8	173.181	-0.0169611	0.325354	0.090025			0.290246	-0.0169611	0.273285		0.075	172.529	-0.0147289	0.32583	0.093798	0.289542	-0.0147289	0.274813
82.4	160.98	0.0220963	0.332133	0.155483			0.276588	0.0220963	0.298684		0.1	160.076	0.02247	0.338027	0.161564	0.281505	0.02247	0.303975
103	148.292	0.0268278	0.406846	0.233648			0.338925	0.0268278	0.365753		0.125	147.038	0.0238282	0.403672	0.233752	0.337676	0.0238282	0.361505		Peak values
123.6	134.208	-0.00413642	0.370947	0.232781			0.323317	-0.00413642	0.319181		0.15	132.923	-0.00774133	0.362083	0.231842	0.317444	-0.00774133	0.309703			freewall-sep	diaphragm-rvot	base-apex	2ch	3ch	4ch
144.2	122.191	-0.0351148	0.292027	0.223017			0.27046	-0.0351148	0.235345		0.175	120.864	-0.0375273	0.274932	0.219039	0.256862	-0.0375273	0.219334		S	0.0541624	0.406846	0.233648	0.338925	0.0541624	0.365753
164.8	111.552	-0.0527377	0.163521	0.192077			0.167982	-0.0527377	0.115245		0.2	110.506	-0.0529829	0.151282	0.185986	0.157505	-0.0529829	0.104522		E	0.0742896	0.0993713	0.248415	0.0741241	0.0742896	0.0979921
185.4	104.211	-0.0541624	0.0819061	0.151046			0.098014	-0.0541624	0.0438516		0.225	102.946	-0.0537399	0.074661	0.1465	0.0915282	-0.0537399	0.0377883		D	0.0409427	0.0281807	0.0106912	0.0325991	0.0409427	0.0162113
206	96.3204	-0.0514325	0.03922	0.123775			0.0596819	-0.0514325	0.00824926		0.25	94.7679	-0.0486395	0.0341725	0.115877	0.053914	-0.0486395	0.00527459		A	0.106138	0.0878669	0.18561	0.0770681	0.106138	0.118771
226.6	87.6042	-0.0365853	0.0127559	0.0819361			0.0293395	-0.0365853	-0.00724574		0.275	86.7214	-0.0354617	0.00717368	0.0742086	0.0239434	-0.0354617	-0.0115182
247.2	83.0983	-0.0310114	-0.014572	0.0439673			0.00288592	-0.0310114	-0.0281255		0.3	82.4553	-0.0296463	-0.02215	0.0371359	-0.00435933	-0.0296463	-0.0340056		Systole (S)	0.0541624	0.406846	0.233648	0.338925	0.0541624	0.365753
267.8	80.09	-0.0247756	-0.0489938	0.0128774			-0.0300421	-0.0247756	-0.0548177		0.325	79.8057	-0.0236697	-0.057611	0.003501	-0.0380577	-0.0236697	-0.0617275		Diastole (E-D-A)	0.106138	0.0993713	0.248415	0.0770681	0.106138	0.118771
288.4	78.8622	-0.0200517	-0.0857598	-0.0271397			-0.0642443	-0.0200517	-0.0842961		0.35	78.8025	-0.0208552	-0.0924116	-0.0360478	-0.0696032	-0.0208552	-0.0904584
309	78.6227	-0.0232667	-0.112373	-0.0627812			-0.0856847	-0.0232667	-0.108951		0.375	78.7347	-0.0234269	-0.108914	-0.0651315	-0.0826085	-0.0234269	-0.106035		Whole heartbeat	0.106138	0.406846	0.248415	0.338925	0.106138	0.365753
329.6	79.042	-0.023868	-0.0993713	-0.0716108			-0.0741241	-0.023868	-0.0979921		0.4	80.1717	-0.021711	-0.0870047	-0.0674779	-0.0644928	-0.021711	-0.0862038
350.2	82.5576	-0.0169238	-0.0596087	-0.0582715			-0.0431607	-0.0169238	-0.0600845		0.425	84.6364	-0.00668865	-0.0432859	-0.0385923	-0.0341424	-0.00668865	-0.040831
370.8	86.9907	0.0055353	-0.0237429	-0.0150508			-0.0233296	0.0055353	-0.0177943		0.45	90.5723	0.0256515	0.00734786	0.030254	-0.00646233	0.0256515	0.0191893
391.4	92.8	0.0389568	0.027965	0.0602647			0.00473994	0.0389568	0.0436968		0.475	101.676	0.0653451	0.0585855	0.113937	0.0180639	0.0653451	0.0834091
412	104.416	0.0742896	0.0690228	0.132193			0.0226306	0.0742896	0.0969203		0.5	116.171	0.0707808	0.0387149	0.185634	-0.00186233	0.0707808	0.0689184
432.6	117.309	0.0703136	0.0353717	0.191222			-0.004524	0.0703136	0.0657896		0.525	130.285	0.0364454	-0.0208016	0.24775	-0.0362374	0.0364454	0.000208065
453.2	129.498	0.038861	-0.018722	0.248415			-0.0356443	0.038861	0.00321687		0.55	145.649	-0.00893846	-0.0559524	0.229454	-0.0439869	-0.00893846	-0.0529254
473.8	142.757	-0.00612929	-0.0569414	0.233681			-0.046248	-0.00612929	-0.0523773		0.575	159.016	-0.0290291	-0.0527025	0.190855	-0.0311271	-0.0290291	-0.0601562
494.4	156.729	-0.0206912	-0.0513746	0.20996			-0.034146	-0.0206912	-0.0548374		0.6	166.132	-0.051785	-0.0547177	0.127859	-0.0214945	-0.051785	-0.0732795
515	163.178	-0.0448018	-0.055163	0.154436			-0.0253716	-0.0448018	-0.0701734		0.625	172.331	-0.0652301	-0.0444311	0.0670294	-0.00586339	-0.0652301	-0.0710935
535.6	169.061	-0.0589254	-0.0542257	0.100477			-0.0174981	-0.0589254	-0.0764236		0.65	173.949	-0.065661	-0.0169009	0.0251748	0.0181939	-0.065661	-0.0474671
556.2	174.094	-0.0687101	-0.0389804	0.0484415			0.000596969	-0.0687101	-0.0681131		0.675	173.139	-0.0510973	0.00257856	0.0103774	0.0277817	-0.0510973	-0.0233156
576.8	173.912	-0.0648868	-0.0112949	0.0192674			0.0226617	-0.0648868	-0.0422251		0.7	172.728	-0.0438283	0.00989077	0.00569157	0.0304798	-0.0438283	-0.0133484
597.4	172.565	-0.0409427	0.0127933	0.00383163			0.0315507	-0.0409427	-0.00939201		0.725	172.419	-0.0364247	0.0156248	0.00115934	0.0317437	-0.0364247	-0.004681
618	171.768	-0.0163879	0.0281807	-0.0106912			0.0325991	-0.0163879	0.0162113		0.75	172.176	-0.0289331	0.0203195	-0.00327152	0.0320636	-0.0289331	0.00313068
638.6	171.219	0.00822946	0.0454733	-0.0240211			0.0352663	0.00822946	0.0434957		0.775	171.933	-0.0214624	0.025001	-0.00768988	0.0323826	-0.0214624	0.0109202
659.2	170.835	0.0426823	0.0594716	-0.0171184			0.0301626	0.0426823	0.0728451		0.8	171.714	-0.0139877	0.0298668	-0.0119908	0.0328593	-0.0139877	0.0188716
679.8	172.407	0.0821659	0.0639926	0.0361711			0.0143362	0.0821659	0.0965021		0.825	171.326	0.00345135	0.042117	-0.0214339	0.0347486	0.00345135	0.0382001
700.4	174.266	0.0927411	0.0473098	0.122043			-0.00539911	0.0927411	0.087342		0.85	171.022	0.0473403	0.0600053	-0.0108322	0.0282961	0.0473403	0.0756364
721	176.554	0.0549566	-0.00381322	0.18561			-0.0307806	0.0549566	0.0241759		0.875	173.211	0.0867137	0.0568238	0.0730809	0.00585402	0.0867137	0.0925677
741.6	186.662	-0.0108219	-0.0535345	0.171514			-0.0409514	-0.0108219	-0.0517733		0.9	175.973	0.0646518	0.00930193	0.169308	-0.0242702	0.0646518	0.0403816
762.2	197.28	-0.0598977	-0.0878669	0.0944558			-0.0461461	-0.0598977	-0.106044		0.925	187.293	-0.0135941	-0.0554817	0.167193	-0.0412515	-0.0135941	-0.0548457
782.8	202.118	-0.106138	-0.0758655	-0.0184924			-0.0126324	-0.106138	-0.118771		0.95	199.084	-0.0768936	-0.0834699	0.0529744	-0.0338404	-0.0768936	-0.110734
803.4	201.27	-0.0986617	0.0320281	-0.0706602			0.0770681	-0.0986617	-0.0215936		0.975	201.536	-0.100999	-0.00170036	-0.0543524	0.049027	-0.100999	-0.0519723
Name	J03											This dataset	Reference							RMS values
Filename											End systole	0.4	0.393								freewall-sep	diaphragm-rvot	base-apex	2ch	3ch	4ch
											End E-wave	0.684	0.664							S	0.0455471	0.159081	0.171239	0.130831	0.0455471	0.147921
Delineation:	Stack 5, CINE_segmented_SAX_InlineVF , RV endo, Cine										End diastasis	0.839	0.815							E	0.04166	0.0553221	0.130082	0.03233	0.04166	0.0664331
freewall-sep direction (degrees):	81	Stack 5, CINE_segmented_SAX_InlineVF																		D	0.0119032	0.0210355	0.00594282	0.0147077	0.0119032	0.0227655
base-apex direction (degrees):	145	Stack 7, CINE_segmented_2,3,4 ch																		A	0.0412714	0.0360412	0.0703726	0.0434033	0.0412714	0.03027
											Resampled data
Non-resampled data																				Systole (S)	0.0455471	0.159081	0.171239	0.130831	0.0455471	0.147921
Time (ms)	Volume (ml)	freewall-sep (N)	diaphragm-rvot (N)	base-apex (N)			2ch (N)	3ch (N)	4ch (N)		Time (fraction of RR)	Volume (ml)	freewall-sep (N)	diaphragm-rvot (N)	base-apex (N)	2ch (N)	3ch (N)	4ch (N)		Diastole (E-D-A)	0.0364559	0.0443355	0.098527	0.0323675	0.0364559	0.0506489
0	193.521	-0.0437123	0.132323	-0.0124573			0.136451	-0.0437123	0.0927385		0	193.521	-0.0437123	0.132323	-0.0124573	0.136451	-0.0437123	0.0927385
21.125	185.549	-0.0245932	0.161471	0.0140902			0.152135	-0.0245932	0.127542		0.025	185.43	-0.0245996	0.161581	0.0145767	0.152233	-0.0245996	0.127634		Whole heartbeat	0.040339	0.106311	0.13249	0.0864596	0.040339	0.101447
42.25	178.897	-0.0248996	0.167219	0.040423			0.157266	-0.0248996	0.132366		0.05	178.731	-0.024176	0.167912	0.0423232	0.157504	-0.024176	0.133328
63.375	174.226	-0.00507868	0.186081	0.0923915			0.16369	-0.00507868	0.158612		0.075	173.695	-0.00215295	0.188936	0.0972999	0.164699	-0.00215295	0.162547
84.5	164.29	0.0467258	0.23603	0.178989			0.181045	0.0467258	0.227771		0.1	163.577	0.0492075	0.24208	0.186692	0.185044	0.0492075	0.234251
105.625	154.274	0.0794141	0.315293	0.280329			0.233345	0.0794141	0.312759		0.125	153.822	0.0776257	0.312875	0.284246	0.232145	0.0776257	0.30977		Peak values
126.75	149.199	0.0598583	0.288645	0.322707			0.220045	0.0598583	0.279904		0.15	148.059	0.0540041	0.277634	0.323055	0.213436	0.0540041	0.26744			freewall-sep	diaphragm-rvot	base-apex	2ch	3ch	4ch
147.875	138.536	0.00832668	0.190908	0.324271			0.161167	0.00832668	0.169494		0.175	136.741	0.00320358	0.177952	0.314721	0.152509	0.00320358	0.155713		S	0.0794141	0.315293	0.324271	0.233345	0.0794141	0.312759
169	124.146	-0.0290572	0.0947421	0.251625			0.0965776	-0.0290572	0.0675204		0.2	123.276	-0.0315799	0.0868543	0.24154	0.091008	-0.0315799	0.0594282		E	0.0689806	0.100636	0.206164	0.0526631	0.0689806	0.121644
190.125	118.04	-0.0459482	0.0415407	0.183328			0.0589493	-0.0459482	0.0130012		0.225	117.264	-0.0475033	0.0371009	0.175703	0.0558819	-0.0475033	0.00837873		D	0.0235419	0.0287113	0.00950969	0.0205657	0.0235419	0.0294709
211.25	113.197	-0.0552473	0.0147464	0.137147			0.0403945	-0.0552473	-0.0148528		0.25	112.672	-0.0551131	0.0122942	0.128304	0.0382037	-0.0551131	-0.0169095		A	0.0529437	0.0791127	0.117017	0.0949854	0.0529437	0.0420418
232.375	110.249	-0.0544792	0.00126676	0.0884909			0.0283366	-0.0544792	-0.0261425		0.275	109.504	-0.0532218	-0.00109887	0.0793135	0.0256593	-0.0532218	-0.0275626
253.5	106.445	-0.0481886	-0.010471	0.0428728			0.0150261	-0.0481886	-0.0331624		0.3	105.676	-0.0461651	-0.0151161	0.0341056	0.00999157	-0.0461651	-0.0361736		Systole (S)	0.0794141	0.315293	0.324271	0.233345	0.0794141	0.312759
274.625	102.847	-0.0389317	-0.0316126	0.00291397			-0.00791142	-0.0389317	-0.0468431		0.325	102.403	-0.0392875	-0.0384828	-0.0092226	-0.0136834	-0.0392875	-0.0529708		Diastole (E-D-A)	0.0689806	0.100636	0.206164	0.0949854	0.0689806	0.121644
295.75	100.928	-0.040436	-0.0608473	-0.0487461			-0.0324773	-0.040436	-0.0729134		0.35	100.92	-0.0449802	-0.0681491	-0.0626755	-0.0365288	-0.0449802	-0.081509
316.875	100.896	-0.0586547	-0.0901223	-0.104592			-0.0487208	-0.0586547	-0.107376		0.375	101.223	-0.061391	-0.0929092	-0.107563	-0.0497663	-0.061391	-0.111157		Whole heartbeat	0.0794141	0.315293	0.324271	0.233345	0.0794141	0.312759
338	102.121	-0.0689806	-0.100636	-0.115798			-0.0526631	-0.0689806	-0.121644		0.4	102.286	-0.0625896	-0.09409	-0.100253	-0.0501895	-0.0625896	-0.112779
359.125	102.683	-0.0471145	-0.0782385	-0.0626146			-0.0441993	-0.0471145	-0.0913138		0.425	103.35	-0.0319948	-0.0610109	-0.0339516	-0.0368395	-0.0319948	-0.0688344
380.25	104.638	-0.00226467	-0.02713	0.0224026			-0.0223629	-0.00226467	-0.0246276		0.45	106.212	0.00921103	-0.0103198	0.0582564	-0.0135427	0.00921103	-0.00433165
401.375	108.681	0.0278948	0.0170706	0.116604			0.000836192	0.0278948	0.028731		0.475	111.203	0.0306846	0.0178673	0.145731	0.00013122	0.0306846	0.0308158
422.5	114.448	0.0344167	0.0189188	0.184968			-0.000824143	0.0344167	0.0335925		0.5	117.664	0.0316517	0.00319977	0.195111	-0.0130547	0.0316517	0.018597
443.625	121.075	0.0284965	-0.0144412	0.206164			-0.0267547	0.0284965	0.00174179		0.525	125.523	0.0211147	-0.0313496	0.203138	-0.0377068	0.0211147	-0.0165922
464.75	129.415	0.0141641	-0.0470997	0.199873			-0.0478717	0.0141641	-0.0337075		0.55	137.266	-0.00273846	-0.0545879	0.181886	-0.0459053	-0.00273846	-0.0486438
485.875	142.922	-0.0161743	-0.0603109	0.166793			-0.0441436	-0.0161743	-0.0603179		0.575	153.587	-0.0407861	-0.0612831	0.146907	-0.0326796	-0.0407861	-0.0734657
507	159.872	-0.0568107	-0.0616264	0.133087			-0.0249646	-0.0568107	-0.0817755		0.6	164.328	-0.0632672	-0.0633177	0.102431	-0.0232011	-0.0632672	-0.0864683
528.125	166.452	-0.066438	-0.0641233	0.0871625			-0.0223135	-0.066438	-0.0887515		0.625	168.977	-0.0543462	-0.0616604	0.0545912	-0.0262264	-0.0543462	-0.0805724
549.25	169.934	-0.049661	-0.0606999	0.0419822			-0.0277371	-0.049661	-0.0773983		0.65	169.035	-0.0285012	-0.0430188	0.0159706	-0.0230048	-0.0285012	-0.051506
570.375	168.771	-0.0223344	-0.0378655	0.00838992			-0.0216252	-0.0223344	-0.0439598		0.675	168.439	-0.00978599	-0.0158754	1.01064e-06	-0.00885553	-0.00978599	-0.0186415
591.5	168.363	-0.00688115	-0.010785	-0.00194088			-0.00589943	-0.00688115	-0.0127807		0.7	168.174	-0.00477967	0.00643585	-0.00570328	0.00796354	-0.00477967	0.00318387
612.625	168.137	-0.00437443	0.00975702	-0.0064289			0.010637	-0.00437443	0.00626262		0.725	167.922	-0.00053819	0.0218416	-0.00909331	0.0191844	-0.00053819	0.0186462
633.75	167.888	6.14471e-05	0.0237307	-0.00950969			0.0205206	6.14471e-05	0.0205821		0.75	167.633	0.00766986	0.0281698	-0.00692826	0.0205608	0.00766986	0.0282307
654.875	167.601	0.00859795	0.0287113	-0.00661338			0.0205657	0.00859795	0.0291637		0.775	167.315	0.0121508	0.0269856	-0.00571867	0.0172947	0.0121508	0.0294456
676	167.29	0.0124693	0.0268309	-0.00563849			0.0170016	0.0124693	0.0294709		0.8	167.587	0.0229219	0.018808	-0.00118132	0.00482718	0.0229219	0.0277491
697.125	167.605	0.0235419	0.0183321	-0.000916965			0.00410514	0.0235419	0.0276471		0.825	168.416	0.0384576	0.0123553	0.00961066	-0.00852875	0.0384576	0.0299289
718.25	168.498	0.0399748	0.0117473	0.0106816			-0.009814	0.0399748	0.0301608		0.85	169.869	0.0455549	0.0122666	0.0350565	-0.0121543	0.0455549	0.0334006
739.375	170.259	0.047159	0.0124156	0.0420681			-0.0128273	0.047159	0.0343317		0.875	168.826	0.0448193	0.0129228	0.0723437	-0.0112182	0.0448193	0.0336011
760.5	168.05	0.0435658	0.0131931	0.088526			-0.0103573	0.0435658	0.0332086		0.9	167.934	0.0345993	0.0105207	0.10332	-0.00818846	0.0345993	0.026411
781.625	167.826	0.0262977	0.00804659	0.117017			-0.00618037	0.0262977	0.0201173		0.925	172.374	0.00464823	0.0168899	0.102955	0.0123028	0.00464823	0.0169511
802.75	179.511	-0.0317086	0.0316863	0.0790509			0.0432955	-0.0317086	0.0115869		0.95	181.632	-0.0370527	0.0436067	0.0610263	0.0562909	-0.0370527	0.0192383
823.875	187.686	-0.0529437	0.0791127	0.00714519			0.0949854	-0.0529437	0.0420418		0.975	188.746	-0.0558249	0.0855588	-0.0026651	0.102009	-0.0558249	0.0461837
Name	J04											This dataset	Reference							RMS values
Filename											End systole	0.375	0.393								freewall-sep	diaphragm-rvot	base-apex	2ch	3ch	4ch
											End E-wave	0.646	0.664							S	0.0503073	0.159447	0.0841886	0.153409	0.0503073	0.12596
Delineation:	Stack 5, CINE_segmented_SAX_InlineVF , RV endo, Cine										End diastasis	0.785	0.815							E	0.0535284	0.0598674	0.0915693	0.0321339	0.0535284	0.0760014
freewall-sep direction (degrees):	92	Stack 5, CINE_segmented_SAX_InlineVF																		D	0.012616	0.0136463	0.0148005	0.0104928	0.012616	0.0157738
base-apex direction (degrees):	142	Stack 7, CINE_segmented_2,3,4 ch																		A	0.0528591	0.0305368	0.0980311	0.014607	0.0528591	0.0508175
											Resampled data
Non-resampled data																				Systole (S)	0.0503073	0.159447	0.0841886	0.153409	0.0503073	0.12596
Time (ms)	Volume (ml)	freewall-sep (N)	diaphragm-rvot (N)	base-apex (N)			2ch (N)	3ch (N)	4ch (N)		Time (fraction of RR)	Volume (ml)	freewall-sep (N)	diaphragm-rvot (N)	base-apex (N)	2ch (N)	3ch (N)	4ch (N)		Diastole (E-D-A)	0.0468298	0.0438189	0.0825662	0.0234316	0.0468298	0.0585459
0	217.869	-0.0910178	0.0955462	-0.0245277			0.128254	-0.0910178	0.0372364		0	217.869	-0.0910178	0.0955462	-0.0245277	0.128254	-0.0910178	0.0372364
28.5	213.311	-0.0790662	0.140675	-0.0210887			0.161361	-0.0790662	0.082295		0.025	213.519	-0.0796041	0.138652	-0.0212437	0.159878	-0.0796041	0.0802741		Whole heartbeat	0.0481633	0.103604	0.0831783	0.0957521	0.0481633	0.0899557
57	204.562	-0.0659174	0.171159	0.011849			0.181187	-0.0659174	0.11527		0.05	205.363	-0.0670867	0.168496	0.00894604	0.179465	-0.0670867	0.112379
85.5	189.528	-0.0397589	0.26579	0.0729261			0.250061	-0.0397589	0.210302		0.075	191.593	-0.0431528	0.253796	0.0651163	0.24137	-0.0431528	0.198217
114	168.913	-0.0409454	0.327273	0.140514			0.303899	-0.0409454	0.262954		0.1	172.69	-0.0408288	0.31766	0.12951	0.295516	-0.0408288	0.254687
142.5	149.623	-0.0417363	0.293901	0.170693			0.275394	-0.0417363	0.233658		0.125	154.041	-0.0416796	0.301635	0.164834	0.282063	-0.0416796	0.240383		Peak values
171	141.211	-0.0455799	0.147705	0.142565			0.150707	-0.0455799	0.105127		0.15	143.523	-0.0445972	0.186342	0.150075	0.183675	-0.0445972	0.139078			freewall-sep	diaphragm-rvot	base-apex	2ch	3ch	4ch
199.5	133.204	-0.0653241	0.0358566	0.105672			0.0637147	-0.0653241	-0.00160951		0.175	135.771	-0.0592863	0.0703616	0.117123	0.0905781	-0.0592863	0.0312918		S	0.0910178	0.327273	0.170693	0.303899	0.0910178	0.262954
228	125.467	-0.0596545	-0.00341068	0.0785609			0.0268734	-0.0596545	-0.0327809		0.2	128.302	-0.0617051	0.0104449	0.0881945	0.0398981	-0.0617051	-0.0218069		E	0.0798572	0.105903	0.171553	0.0524	0.0798572	0.131029
256.5	118.037	-0.0349751	-0.000277622	0.0536285			0.0172472	-0.0349751	-0.0177279		0.225	121.099	-0.0448257	-0.0015244	0.0635967	0.0210927	-0.0448257	-0.0237331		D	0.0187897	0.0285208	0.0171603	0.0198665	0.0187897	0.029533
285	111.714	-0.0152113	-0.00759955	0.0466166			0.00102419	-0.0152113	-0.0141871		0.25	114.61	-0.024012	-0.00434909	0.04977	0.00823964	-0.024012	-0.0157725		A	0.0923172	0.0626136	0.184085	0.0371771	0.0923172	0.100384
313.5	107.052	-0.00372219	-0.0354202	0.0227883			-0.0288137	-0.00372219	-0.0325359		0.275	109.401	-0.00939236	-0.02171	0.0345551	-0.0141052	-0.00939236	-0.0234976
342	104.404	-0.019274	-0.0949033	-0.0248388			-0.0725517	-0.019274	-0.0918257		0.3	105.859	-0.0108246	-0.0625892	0.0010425	-0.0487915	-0.0108246	-0.0596162		Systole (S)	0.0910178	0.327273	0.170693	0.303899	0.0910178	0.262954
370.5	102.568	-0.0441031	-0.140557	-0.0727385			-0.0996744	-0.0441031	-0.143778		0.325	103.661	-0.0294278	-0.113578	-0.0444265	-0.0836474	-0.0294278	-0.113075		Diastole (E-D-A)	0.0923172	0.105903	0.184085	0.0524	0.0923172	0.131029
399	101.967	-0.0198446	-0.0762524	-0.0423216			-0.0561143	-0.0198446	-0.0759588		0.35	102.353	-0.0353671	-0.1174	-0.0617849	-0.0839877	-0.0353671	-0.119355
427.5	102.774	0.0417379	0.0506431	0.0234548			0.0229892	0.0417379	0.0647271		0.375	102.22	-0.000674856	-0.0367523	-0.0218466	-0.031491	-0.000674856	-0.0321659		Whole heartbeat	0.0923172	0.327273	0.184085	0.303899	0.0923172	0.262954
456	104.52	0.0786293	0.105903	0.0697954			0.0524	0.0786293	0.131029		0.4	103.263	0.0519456	0.0659327	0.0362756	0.0311266	0.0519456	0.0830722
484.5	108.251	0.0619935	0.0762806	0.127282			0.0350642	0.0619935	0.0970577		0.425	105.564	0.0741063	0.0978408	0.0855096	0.0476794	0.0741063	0.121786
513	113.756	0.0216598	0.0134957	0.171553			0.000857718	0.0216598	0.0225176		0.45	109.792	0.0511243	0.0593513	0.13931	0.0258376	0.0511243	0.0769618
541.5	121.922	-0.0187208	-0.0561727	0.162688			-0.0392866	-0.0187208	-0.0580074		0.475	116.042	0.0109195	-0.00505759	0.169357	-0.00983969	0.0109195	0.00107977
570	131.094	-0.0593483	-0.0859059	0.101025			-0.0447226	-0.0593483	-0.104071		0.5	124.49	-0.0295433	-0.0641382	0.146464	-0.0407737	-0.0295433	-0.070317
598.5	140.112	-0.0798572	-0.075216	0.0578898			-0.0252104	-0.0798572	-0.105068		0.525	133.619	-0.0648776	-0.0831282	0.0895969	-0.0395522	-0.0648776	-0.10443
627	147.503	-0.0736873	-0.0427756	0.0257978			-0.000201046	-0.0736873	-0.0738884		0.55	142.181	-0.0782345	-0.0665005	0.0492591	-0.0184739	-0.0782345	-0.0967083
655.5	157.639	-0.0506225	-0.00568761	0.0115545			0.0203857	-0.0506225	-0.0302369		0.575	150.341	-0.0675938	-0.0329097	0.0220173	0.00529621	-0.0675938	-0.0622976
684	169.605	-0.0316283	0.0231007	0.0115082			0.0358201	-0.0316283	0.00419162		0.6	160.989	-0.045629	0.00195763	0.0115547	0.0245098	-0.045629	-0.0211192
712.5	173.516	-0.00620824	0.0324922	0.0150149			0.0312432	-0.00620824	0.025035		0.625	170.7	-0.0246295	0.02569	0.0124755	0.034563	-0.0246295	0.00993356
741	175.203	0.00966649	0.0285208	0.0171603			0.0198665	0.00966649	0.029533		0.65	173.989	-0.00179435	0.0313884	0.0156117	0.0280804	-0.00179435	0.026286
769.5	173.553	0.0187897	0.0141554	0.0121992			0.00286415	0.0187897	0.0216537		0.675	174.799	0.0119181	0.024976	0.0159362	0.0156707	0.0119181	0.027589
798	173.84	0.0184439	0.0019783	0.0115579			-0.00750866	0.0184439	0.0109352		0.7	173.601	0.0187326	0.0121422	0.0120932	0.00114906	0.0187326	0.0198816
826.5	174.877	0.0113709	-0.00459893	0.0156837			-0.00966827	0.0113709	0.00170261		0.725	173.929	0.0178383	0.00141509	0.0119112	-0.00769358	0.0178383	0.0101446
855	176.983	0.00623051	-0.00759823	0.0167394			-0.00969548	0.00623051	-0.00346497		0.75	174.891	0.0113373	-0.00461853	0.0156906	-0.00966852	0.0113373	0.00166881
883.5	178.443	-0.000438969	-0.00455207	0.0145349			-0.00372267	-0.000438969	-0.00416164		0.775	176.83	0.00660918	-0.00737733	0.0166618	-0.00969362	0.00660918	-0.00308426
912	179.472	-0.00339435	-0.00229437	0.013537			-0.000289847	-0.00339435	-0.00368402		0.8	178.22	0.000584028	-0.00501922	0.0148732	-0.0046389	0.000584028	-0.00405487
940.5	180.703	-0.000911828	-0.000673481	0.0052366			-0.000127396	-0.000911828	-0.00103922		0.825	179.333	-0.00299288	-0.00260086	0.0136725	-0.000756067	-0.00299288	-0.00374895
969	182.361	0.0139061	0.0077186	-0.00806089			-0.000268435	0.0139061	0.0136375		0.85	180.748	-0.000514951	-0.000448797	0.00488038	-0.000131223	-0.000514951	-0.000645993
997.5	184.658	0.0535839	0.0286633	-0.00931081			-0.00196882	0.0535839	0.0516151		0.875	182.795	0.0213373	0.0116413	-0.00829507	-0.000586956	0.0213373	0.0207504
1026	185.268	0.0923172	0.0626136	0.0684857			0.00806637	0.0923172	0.100384		0.9	184.872	0.067164	0.0405665	0.0179647	0.0015496	0.067164	0.0687136
1054.5	188.225	0.0783922	0.0489102	0.184085			0.00316123	0.0783922	0.0815536		0.925	186.786	0.085227	0.0556344	0.127398	0.00556735	0.085227	0.0907943
1083	202.255	0.0041883	-0.0156809	0.183434			-0.0156742	0.0041883	-0.0114859		0.95	197.705	0.0294713	0.00630481	0.183864	-0.00927552	0.0294713	0.0201957
1111.5	211.618	-0.0677523	0.00381166	0.0655191			0.0371771	-0.0677523	-0.0305752		0.975	210.1	-0.0556527	0.000529031	0.0854003	0.0282845	-0.0556527	-0.027368
Name	J05											This dataset	Reference							RMS values
Filename											End systole	0.325	0.393								freewall-sep	diaphragm-rvot	base-apex	2ch	3ch	4ch
											End E-wave	0.536	0.664							S	0.0918191	0.232852	0.125672	0.234758	0.0918191	0.174454
Delineation:	Stack 8, CINE_segmented_SAX_InlineVF , RV endo, Cine										End diastasis	0.753	0.815							E	0.0474851	0.0858848	0.135032	0.0576245	0.0474851	0.0941867
freewall-sep direction (degrees):	92	Stack 8, CINE_segmented_SAX_InlineVF																		D	0.0427246	0.0271879	0.0261618	0.0126542	0.0427246	0.0431432
base-apex direction (degrees):	130	Stack 6, CINE_segmented_2,3,4 ch																		A	0.0666913	0.0256753	0.0888282	0.0322036	0.0666913	0.0466435
											Resampled data
Non-resampled data																				Systole (S)	0.0918191	0.232852	0.125672	0.234758	0.0918191	0.174454
Time (ms)	Volume (ml)	freewall-sep (N)	diaphragm-rvot (N)	base-apex (N)			2ch (N)	3ch (N)	4ch (N)		Time (fraction of RR)	Volume (ml)	freewall-sep (N)	diaphragm-rvot (N)	base-apex (N)	2ch (N)	3ch (N)	4ch (N)		Diastole (E-D-A)	0.0533165	0.054082	0.0945311	0.0388063	0.0533165	0.065595
0	256.011	-0.0482346	0.162602	-0.0249301			0.164935	-0.0482346	0.1167		0	256.011	-0.0482346	0.162602	-0.0249301	0.164935	-0.0482346	0.1167
27.775	243.395	-0.0348485	0.252049	0.0377907			0.235705	-0.0348485	0.200856		0.025	245.578	-0.037083	0.237295	0.0273944	0.224045	-0.037083	0.186962		Whole heartbeat	0.0682553	0.139985	0.105663	0.137578	0.0682553	0.113117
55.55	232.104	-0.060531	0.311105	0.0874843			0.29969	-0.060531	0.239159		0.05	236.011	-0.0519439	0.291447	0.070854	0.278372	-0.0519439	0.226428
83.325	222.8	-0.0510955	0.332908	0.163353			0.313855	-0.0510955	0.262759		0.075	227.629	-0.0559204	0.321948	0.124798	0.306775	-0.0559204	0.250855
111.1	206.998	-0.0941955	0.403991	0.235672			0.396965	-0.0941955	0.302769		0.1	217.935	-0.0651255	0.356334	0.186984	0.341157	-0.0651255	0.276032
138.875	190.124	-0.153398	0.392832	0.243697			0.416902	-0.153398	0.263503		0.125	204.722	-0.102872	0.402712	0.237036	0.400195	-0.102872	0.297323		Peak values
166.65	175.464	-0.163765	0.21686	0.169005			0.269689	-0.163765	0.105924		0.15	190.768	-0.151357	0.393329	0.243479	0.416311	-0.151357	0.264955			freewall-sep	diaphragm-rvot	base-apex	2ch	3ch	4ch
194.425	161.494	-0.164173	0.0559613	0.110424			0.13055	-0.164173	-0.0336224		0.175	178.56	-0.161884	0.251997	0.184002	0.299178	-0.161884	0.137294		S	0.164173	0.403991	0.243697	0.416902	0.164173	0.302769
222.2	147.985	-0.101495	-0.0324824	0.0694453			0.022617	-0.101495	-0.0788783		0.2	166.861	-0.164291	0.114843	0.132009	0.181603	-0.164291	0.0173114		E	0.0787057	0.15031	0.203474	0.121762	0.0787057	0.138583
249.975	140.268	-0.0516935	-0.0759343	0.0483571			-0.0399142	-0.0516935	-0.0916077		0.225	155.513	-0.13532	0.0149165	0.0915658	0.0805782	-0.13532	-0.0547419		D	0.0822096	0.0534411	0.0397831	0.0246539	0.0822096	0.0873862
277.75	133.509	-0.024252	-0.0887739	0.0292694			-0.0647545	-0.024252	-0.0890065		0.25	145.904	-0.0875805	-0.0446916	0.0635681	0.0050862	-0.0875805	-0.0824941		A	0.114312	0.0481372	0.187682	0.0821123	0.114312	0.0988442
305.525	128.186	-0.00646981	-0.0945073	-0.00734878			-0.0786109	-0.00646981	-0.0850807		0.275	139.614	-0.0489298	-0.0772488	0.0464373	-0.0424345	-0.0489298	-0.0913642
333.3	126.668	-0.00222719	-0.126331	-0.0719081			-0.108292	-0.00222719	-0.11052		0.3	134.025	-0.0262577	-0.0878528	0.0306667	-0.0629538	-0.0262577	-0.0892115		Systole (S)	0.164173	0.403991	0.243697	0.416902	0.164173	0.302769
361.075	126.306	-0.0168209	-0.15031	-0.126621			-0.121762	-0.0168209	-0.138583		0.325	129.513	-0.0107733	-0.0931497	0.00150702	-0.0752834	-0.0107733	-0.0860567		Diastole (E-D-A)	0.114312	0.15031	0.203474	0.121762	0.114312	0.138583
388.85	126.768	-0.0251469	-0.0919058	-0.0963583			-0.0670194	-0.0251469	-0.0921662		0.35	127.309	-0.00400705	-0.112985	-0.0448279	-0.0958447	-0.00400705	-0.0998517
416.625	130.719	0.0151557	0.00651922	-0.0110665			-0.00193203	0.0151557	0.0132237		0.375	126.521	-0.00814164	-0.136049	-0.0940817	-0.113751	-0.00814164	-0.121893		Whole heartbeat	0.164173	0.403991	0.243697	0.416902	0.164173	0.302769
444.4	136.995	0.0566656	0.0850531	0.0708415			0.0453253	0.0566656	0.101991		0.4	126.407	-0.0186308	-0.137615	-0.120043	-0.109862	-0.0186308	-0.128493
472.175	147.8	0.0697786	0.0845767	0.152054			0.0383562	0.0697786	0.108135		0.425	126.767	-0.0251186	-0.0921049	-0.0964615	-0.067206	-0.0251186	-0.0923244
499.95	160.042	0.0416707	0.0134914	0.199829			-0.0091515	0.0416707	0.0325192		0.45	129.831	0.0058794	-0.0161399	-0.0307049	-0.0169172	0.0058794	-0.0110378
527.725	174.44	-0.00991309	-0.0641261	0.203474			-0.0505784	-0.00991309	-0.0604915		0.475	134.195	0.0376822	0.0491258	0.033361	0.0237031	0.0376822	0.0613853
555.5	186.964	-0.0551283	-0.0983172	0.149035			-0.057581	-0.0551283	-0.112709		0.5	140.587	0.0608841	0.0850112	0.0966094	0.0431799	0.0608841	0.104064
583.275	198.065	-0.0787057	-0.083401	0.0835325			-0.0328746	-0.0787057	-0.11158		0.525	149.158	0.0669144	0.0772759	0.157091	0.0334656	0.0669144	0.10038
611.05	205.348	-0.0822096	-0.0534411	0.01555			-0.00517661	-0.0822096	-0.0873862		0.55	158.69	0.0450285	0.0219262	0.19429	-0.00352562	0.0450285	0.041503
638.825	206.766	-0.0676531	-0.0390011	-0.0215229			5.06577e-05	-0.0676531	-0.0676026		0.575	169.663	0.0082154	-0.0369294	0.202527	-0.0360894	0.0082154	-0.027874
666.6	204.275	-0.0443077	-0.0221955	-0.027656			0.00293196	-0.0443077	-0.0413757		0.6	180.036	-0.0293779	-0.0789126	0.180294	-0.0536512	-0.0293779	-0.0830291
694.375	204.292	-0.0256561	0.00840581	-0.0101245			0.0201077	-0.0256561	-0.00554838		0.625	189.466	-0.0602436	-0.0951582	0.134999	-0.0522877	-0.0602436	-0.112531
722.15	204.337	-0.00264657	0.02694	0.00657679			0.0246539	-0.00264657	0.0220073		0.65	198.094	-0.0787196	-0.0832863	0.0832716	-0.0327683	-0.0787196	-0.111488
749.925	204.423	0.0250424	0.0238936	0.020409			0.00817139	0.0250424	0.0332136		0.675	205.45	-0.081164	-0.0524038	0.0128861	-0.00480096	-0.081164	-0.085965
777.7	204.566	0.0308639	0.0176706	0.0328014			-0.000128672	0.0308639	0.030735		0.7	205.497	-0.0556922	-0.0303906	-0.0246667	0.00152705	-0.0556922	-0.0541652
805.475	204.724	0.0241499	0.00501964	0.0397831			-0.00772794	0.0241499	0.016422		0.725	204.291	-0.0266541	0.00676818	-0.0110626	0.0191885	-0.0266541	-0.00746563
833.25	204.885	0.0173733	-0.00884204	0.0383296			-0.0163441	0.0173733	0.00102914		0.75	204.37	0.00797145	0.0257717	0.011881	0.0183332	0.00797145	0.0263047
861.025	206.463	0.00682173	-0.0172471	0.031243			-0.0183471	0.00682173	-0.0115254		0.775	204.54	0.0298193	0.0187872	0.0305776	0.0013606	0.0298193	0.0311799
888.8	208.984	0.0095884	-0.019912	0.0207043			-0.0220384	0.0095884	-0.01245		0.8	204.766	0.0224043	0.00144872	0.0394086	-0.00994733	0.0224043	0.0124569
916.575	208.355	0.0382315	-0.00405688	0.00758934			-0.0226292	0.0382315	0.0156023		0.825	205.917	0.0104904	-0.014325	0.0337074	-0.017651	0.0104904	-0.00716056
944.35	209.341	0.0648218	0.0190381	0.0277877			-0.0159235	0.0648218	0.0488983		0.85	208.957	0.0095581	-0.0198829	0.0208196	-0.0219979	0.0095581	-0.01244
972.125	212.749	0.0679243	0.0133949	0.121248			-0.0223619	0.0679243	0.0455624		0.875	208.675	0.0468281	0.00340954	0.0141194	-0.0204614	0.0468281	0.0263667
999.9	222.006	0.00607676	-0.0120308	0.187682			-0.0134574	0.00607676	-0.0073806		0.9	211.589	0.0668603	0.0153381	0.0890862	-0.0201471	0.0668603	0.0467133
1027.67	231.898	-0.0742088	-0.0323322	0.127116			0.00910386	-0.0742088	-0.065105		0.925	221.956	0.00642542	-0.0118875	0.187309	-0.0135076	0.00642542	-0.00708219
1055.45	238.48	-0.114312	-0.0481372	-2.57558e-05			0.0154681	-0.114312	-0.0988442		0.95	234.068	-0.0872003	-0.0374528	0.0859909	0.0111651	-0.0872003	-0.0760353
1083.22	246.7	-0.104893	0.0342547	-0.0519199			0.0821123	-0.104893	-0.0227812		0.975	243.945	-0.108149	0.00601837	-0.0341433	0.0592867	-0.108149	-0.0488627
Name	J06											This dataset	Reference							RMS values
Filename											End systole	0.375	0.393								freewall-sep	diaphragm-rvot	base-apex	2ch	3ch	4ch
											End E-wave	0.599	0.664							S	0.0828216	0.118421	0.102251	0.138674	0.0828216	0.0723513
Delineation:	Stack 5, CINE_segmented_SAX_InlineVF , RV endo, Cine										End diastasis	0.793	0.815							E	0.0406221	0.0477344	0.070388	0.0382972	0.0406221	0.0526903
freewall-sep direction (degrees):	102	Stack 5, CINE_segmented_SAX_InlineVF																		D	0.015083	0.00644784	0.0207153	0.00600847	0.015083	0.0118326
base-apex direction (degrees):	135	Stack 7, CINE_segmented_2,3,4 ch																		A	0.0487394	0.0290069	0.0705873	0.0179773	0.0487394	0.046116
											Resampled data
Non-resampled data																				Systole (S)	0.0828216	0.118421	0.102251	0.138674	0.0828216	0.0723513
Time (ms)	Volume (ml)	freewall-sep (N)	diaphragm-rvot (N)	base-apex (N)			2ch (N)	3ch (N)	4ch (N)		Time (fraction of RR)	Volume (ml)	freewall-sep (N)	diaphragm-rvot (N)	base-apex (N)	2ch (N)	3ch (N)	4ch (N)		Diastole (E-D-A)	0.037776	0.033209	0.0592904	0.0253569	0.037776	0.0415307
0	180.509	-0.0834541	0.0957236	-0.0144103			0.124626	-0.0834541	0.041172		0	180.509	-0.0834541	0.0957236	-0.0144103	0.124626	-0.0834541	0.041172
28	176.256	-0.0743032	0.126518	0.0196376			0.14672	-0.0743032	0.0724163		0.025	176.451	-0.0747147	0.125143	0.0181138	0.145734	-0.0747147	0.0710193		Whole heartbeat	0.0588572	0.0771242	0.0782163	0.0872541	0.0588572	0.0551454
56	171.633	-0.0961249	0.163088	0.063303			0.189301	-0.0961249	0.0931761		0.05	172.056	-0.0941792	0.159828	0.0594023	0.185504	-0.0941792	0.0913251
84	166.454	-0.118132	0.240038	0.126026			0.266945	-0.118132	0.148813		0.075	167.166	-0.1152	0.229766	0.117646	0.256583	-0.1152	0.141384
112	158.583	-0.124021	0.240382	0.175474			0.270188	-0.124021	0.146167		0.1	160.025	-0.123027	0.240406	0.166826	0.269711	-0.123027	0.146684
140	149.384	-0.134743	0.153536	0.181253			0.200338	-0.134743	0.065595		0.125	151.49	-0.132482	0.172632	0.180103	0.215745	-0.132482	0.0832626		Peak values
168	137.564	-0.123875	0.0559451	0.163821			0.110388	-0.123875	-0.0134878		0.15	140.813	-0.126858	0.0813011	0.168559	0.133838	-0.126858	0.00697965			freewall-sep	diaphragm-rvot	base-apex	2ch	3ch	4ch
196	123.207	-0.100891	0.00818338	0.147743			0.0575324	-0.100891	-0.0433583		0.175	127.81	-0.108005	0.0224322	0.152924	0.0734292	-0.108005	-0.0345755		S	0.134743	0.240382	0.181253	0.270188	0.134743	0.148813
224	107.156	-0.0694667	0.00340382	0.100431			0.0376811	-0.0694667	-0.0317855		0.2	113.037	-0.0803451	0.00502598	0.116791	0.0445252	-0.0803451	-0.03582		E	0.0682338	0.080762	0.120071	0.0693243	0.0682338	0.0705595
252	102.602	-0.0450186	-0.00133793	0.0756483			0.0213506	-0.0450186	-0.023668		0.225	104.479	-0.0548652	0.000567219	0.0856435	0.0279239	-0.0548652	-0.0269414		D	0.0319918	0.0168732	0.0292444	0.00983478	0.0319918	0.0306084
280	98.3718	-0.0287059	-0.0117914	0.0577518			0.00414125	-0.0287059	-0.0245646		0.25	100.309	-0.036023	-0.00711575	0.0657909	0.011849	-0.036023	-0.024174		A	0.0793939	0.068044	0.143016	0.0356762	0.0793939	0.0905489
308	94.6268	-0.0127576	-0.02214	0.0423079			-0.0127951	-0.0127576	-0.0255527		0.275	96.5136	-0.0206456	-0.0170331	0.0499578	-0.00442824	-0.0206456	-0.0250738
336	93.471	0.00790203	-0.0422387	0.0201165			-0.0405309	0.00790203	-0.0326287		0.3	94.1062	-0.00339008	-0.0312545	0.032247	-0.0253721	-0.00339008	-0.0287623		Systole (S)	0.134743	0.240382	0.181253	0.270188	0.134743	0.148813
364	92.9642	0.0142788	-0.0704938	-0.0187164			-0.0681888	0.0142788	-0.05391		0.325	93.2659	0.0104904	-0.0537076	0.00435459	-0.0517574	0.0104904	-0.0412669		Diastole (E-D-A)	0.0793939	0.080762	0.143016	0.0693243	0.0793939	0.0905489
392	92.4647	0.00666356	-0.0949691	-0.0484399			-0.0855775	0.00666356	-0.0789139		0.35	92.785	0.0115373	-0.0793059	-0.0294177	-0.0744495	0.0115373	-0.0629123
420	93.9677	-0.00123521	-0.080762	-0.0412266			-0.0693243	-0.00123521	-0.0705595		0.375	92.9351	0.00421897	-0.0905768	-0.0462098	-0.0805513	0.00421897	-0.0763323		Whole heartbeat	0.134743	0.240382	0.181253	0.270188	0.134743	0.148813
448	96.8058	0.0082313	-0.0168033	-0.00157571			-0.0186677	0.0082313	-0.0104364		0.4	94.6246	0.000906219	-0.0663057	-0.0322631	-0.0578755	0.000906219	-0.0569693
476	101.955	0.0416161	0.0428128	0.0522078			0.0162689	0.0416161	0.057885		0.425	97.1045	0.0100769	-0.0135121	0.00139549	-0.0167403	0.0100769	-0.0066634
504	111.198	0.0644419	0.0402467	0.0967973			0.00263373	0.0644419	0.0670756		0.45	101.36	0.0375928	0.0356196	0.0457221	0.0120511	0.0375928	0.049644
532	126.584	0.0682338	0.0085733	0.120071			-0.0266921	0.0682338	0.0415416		0.475	108.528	0.0575232	0.041098	0.0832367	0.00683033	0.0575232	0.0643535
560	134.735	0.0389565	-0.0441561	0.108935			-0.0577186	0.0389565	-0.0187619		0.5	119.472	0.0666356	0.0243408	0.109014	-0.0122381	0.0666356	0.0543976
588	141.289	-0.00427542	-0.0621888	0.0622596			-0.0517194	-0.00427542	-0.0559948		0.525	129.553	0.0580403	-0.00988855	0.116279	-0.0375839	0.0580403	0.0204565
616	148.697	-0.0348608	-0.0545513	0.0215364			-0.0298124	-0.0348608	-0.0646733		0.55	135.986	0.0310291	-0.0474838	0.100399	-0.0566367	0.0310291	-0.0256076
644	151.416	-0.038606	-0.0371896	0.0129885			-0.0129043	-0.038606	-0.0515101		0.575	141.418	-0.00478235	-0.062065	0.0615877	-0.0513588	-0.00478235	-0.0561411
672	151.009	-0.0319918	-0.0168732	0.015914			0.0013834	-0.0319918	-0.0306084		0.6	147.541	-0.02989	-0.0558143	0.0281783	-0.0333917	-0.02989	-0.0632815
700	151.622	-0.0204688	-0.000461536	0.0204192			0.00983478	-0.0204688	-0.0106341		0.625	150.52	-0.0373597	-0.0429823	0.01584	-0.0185438	-0.0373597	-0.0559035
728	152.169	-0.00432161	0.00427718	0.0270286			0.00586491	-0.00432161	0.0015433		0.65	151.214	-0.0353134	-0.0270762	0.0144447	-0.00579195	-0.0353134	-0.0411055
756	152.62	0.00690821	0.0026672	0.0292444			-0.00114435	0.00690821	0.00576387		0.675	151.331	-0.0259505	-0.00826872	0.0182761	0.00581429	-0.0259505	-0.0201363
784	153.051	0.00953062	-2.15802e-05	0.0252297			-0.00478406	0.00953062	0.00474672		0.7	152.065	-0.00739752	0.00337448	0.0257698	0.00662123	-0.00739752	-0.000776294
812	153.431	0.00961982	-0.00249694	0.0181583			-0.00697237	0.00961982	0.00264745		0.725	152.661	0.0071563	0.00241281	0.0288647	-0.0014886	0.0071563	0.0056677
840	153.632	0.00900669	-0.00342093	0.0124583			-0.00746606	0.00900669	0.00154062		0.75	153.195	0.00956443	-0.000959767	0.0225494	-0.00561338	0.00956443	0.00395106
868	153.889	0.00682992	-0.00208182	0.00745379			-0.00521793	0.00682992	0.00161199		0.775	153.565	0.00921265	-0.00311061	0.014373	-0.00730016	0.00921265	0.00191249
896	154.184	0.00458235	0.00316601	0.000991711			0.00045068	0.00458235	0.00503303		0.8	153.876	0.00694075	-0.00215011	0.00770874	-0.00533243	0.00694075	0.00160832
924	154.211	0.0182549	0.00789269	-0.00231224			-0.0022922	0.0182549	0.0159627		0.825	154.189	0.00687311	0.00395787	0.000438204	-8.94294e-06	0.00687311	0.00686417
952	155.236	0.0482885	0.0159903	0.0109969			-0.0102962	0.0482885	0.0379922		0.85	154.505	0.0268187	0.0102017	0.00148263	-0.00457443	0.0268187	0.0222442
980	157.758	0.0643964	0.0253366	0.0666817			-0.0102562	0.0643964	0.0541404		0.875	156.259	0.0547596	0.0197444	0.033358	-0.0102807	0.0547596	0.0444789
1008	164.035	0.0386172	0.0129417	0.143016			-0.00810072	0.0386172	0.0305165		0.9	161.049	0.0511503	0.0189655	0.106002	-0.00915051	0.0511503	0.0419998
1036	172.694	-0.0194191	-0.0306959	0.108653			-0.016874	-0.0194191	-0.0362929		0.925	169.605	0.00197692	-0.0146179	0.121395	-0.013648	0.00197692	-0.011671
1064	187.124	-0.0632421	-0.068044	-0.0156346			-0.0273068	-0.0632421	-0.0905489		0.95	183.692	-0.0522295	-0.0586751	0.0157902	-0.0246994	-0.0522295	-0.0769287
1092	188.251	-0.0793939	-0.00464283	-0.0527562			0.0356762	-0.0793939	-0.0437177		0.975	188.117	-0.0774632	-0.0122225	-0.0483184	0.0281466	-0.0774632	-0.0493165
Name	J07											This dataset	Reference							RMS values
Filename											End systole	0.35	0.393								freewall-sep	diaphragm-rvot	base-apex	2ch	3ch	4ch
											End E-wave	0.5	0.664							S	0.0282743	0.157576	0.104189	0.127223	0.0282743	0.146491
Delineation:	Stack 5, CINE_segmented_SAX_InlineVF , RV endo, Cine										End diastasis	0.788	0.815							E	0.0413972	0.0365381	0.0947215	0.0271583	0.0413972	0.0460634
freewall-sep direction (degrees):	73	Stack 5, CINE_segmented_SAX_InlineVF																		D	0.0254356	0.0173131	0.0238368	0.0103738	0.0254356	0.025797
base-apex direction (degrees):	120	Stack 7, CINE_segmented_2,3,4 ch																		A	0.0592277	0.0281614	0.0779252	0.0274641	0.0592277	0.0467897
											Resampled data
Non-resampled data																				Systole (S)	0.0282743	0.157576	0.104189	0.127223	0.0282743	0.146491
Time (ms)	Volume (ml)	freewall-sep (N)	diaphragm-rvot (N)	base-apex (N)			2ch (N)	3ch (N)	4ch (N)		Time (fraction of RR)	Volume (ml)	freewall-sep (N)	diaphragm-rvot (N)	base-apex (N)	2ch (N)	3ch (N)	4ch (N)		Diastole (E-D-A)	0.0421122	0.0262764	0.0648163	0.0212594	0.0421122	0.0383461
0	231.973	0.021461	0.20058	0.000231741			0.162977	0.021461	0.184438		0	231.973	0.021461	0.20058	0.000231741	0.162977	0.021461	0.184438
30.325	214.775	0.0358965	0.244421	0.0377564			0.193726	0.0358965	0.229623		0.025	216.657	0.034442	0.240082	0.0339436	0.190696	0.034442	0.225138		Whole heartbeat	0.0378489	0.0956002	0.0808092	0.0771929	0.0378489	0.0920142
60.65	198.91	0.0178023	0.270472	0.0932108			0.225334	0.0178023	0.243137		0.05	202.382	0.0215513	0.265373	0.0818698	0.219044	0.0215513	0.240595
90.975	185.044	0.0214175	0.2872	0.164993			0.238014	0.0214175	0.259431		0.075	189.595	0.0203112	0.282297	0.142724	0.234321	0.0203112	0.254632
121.3	175.846	0.026395	0.238058	0.202216			0.192967	0.026395	0.219362		0.1	179.871	0.0242943	0.259116	0.186509	0.212254	0.0242943	0.236549
151.625	165.686	0.00372827	0.117954	0.193336			0.100287	0.00372827	0.104016		0.125	171.244	0.0158074	0.182044	0.198236	0.149751	0.0158074	0.165559		Peak values
181.95	147.014	-0.0218624	0.0159539	0.128543			0.0247477	-0.0218624	0.00288531		0.15	159.272	-0.00578334	0.0803754	0.169847	0.0724989	-0.00578334	0.0667155			freewall-sep	diaphragm-rvot	base-apex	2ch	3ch	4ch
212.275	133.969	-0.0244917	-0.0278314	0.077308			-0.0118569	-0.0244917	-0.0363486		0.175	143.961	-0.0225576	0.00496419	0.115853	0.0155778	-0.0225576	-0.00697978		S	0.0595491	0.2872	0.202216	0.238014	0.0595491	0.259431
242.6	124.675	-0.0114253	-0.0334025	0.042456			-0.0232148	-0.0114253	-0.03464		0.2	132.81	-0.02277	-0.0285871	0.0727226	-0.0133721	-0.02277	-0.0361422		E	0.0649444	0.0495231	0.133284	0.0393991	0.0649444	0.0617397
272.925	117.142	-0.0120823	-0.0287522	0.0172477			-0.018859	-0.0120823	-0.0309414		0.225	124.56	-0.0114366	-0.0333289	0.0420492	-0.0231454	-0.0114366	-0.034582		D	0.0631483	0.0358985	0.0403228	0.0181928	0.0631483	0.0626631
303.25	110.948	-0.0184092	-0.0501982	-0.0141895			-0.0342683	-0.0184092	-0.0526776		0.25	117.852	-0.0120279	-0.0291757	0.0194968	-0.0192529	-0.0120279	-0.0312807		A	0.106497	0.0582066	0.162374	0.0680183	0.106497	0.103657
333.575	106.76	-0.0468301	-0.0877079	-0.0682111			-0.0525422	-0.0468301	-0.0993724		0.275	112.209	-0.0171843	-0.0460406	-0.00806635	-0.0312801	-0.0171843	-0.0484644
363.9	105.748	-0.0595491	-0.0873947	-0.0794773			-0.0459114	-0.0595491	-0.105461		0.3	108.071	-0.0381806	-0.0763006	-0.0517637	-0.0469879	-0.0381806	-0.0851685		Systole (S)	0.0595491	0.2872	0.202216	0.238014	0.0595491	0.259431
394.225	105.457	-0.0228992	-0.024592	-0.0244658			-0.00984766	-0.0228992	-0.032747		0.325	106.176	-0.0542075	-0.0875281	-0.0747463	-0.0486978	-0.0542075	-0.102905		Diastole (E-D-A)	0.106497	0.0582066	0.162374	0.0680183	0.106497	0.103657
424.55	104.87	0.0370637	0.0295836	0.035052			0.00708829	0.0370637	0.044152		0.35	105.612	-0.0423648	-0.0579478	-0.0536835	-0.0290019	-0.0423648	-0.0713667
454.875	106.657	0.0649444	0.0336769	0.0923247			-0.00330711	0.0649444	0.0616373		0.375	105.246	-0.00130884	-0.0050855	-0.00303573	-0.00374972	-0.00130884	-0.00505856		Whole heartbeat	0.106497	0.2872	0.202216	0.238014	0.106497	0.259431
485.2	110.026	0.0536525	-0.000348781	0.130605			-0.0271283	0.0536525	0.0265242		0.4	105.147	0.0413249	0.0302101	0.0438038	0.00550025	0.0413249	0.0468251
515.525	114.991	0.0188018	-0.0338401	0.133284			-0.0387072	0.0188018	-0.0199056		0.425	106.136	0.0567225	0.0324712	0.0754329	-0.000240398	0.0567225	0.0564821
545.85	121.667	-0.00610839	-0.0490209	0.0916952			-0.0393991	-0.00610839	-0.0455075		0.45	107.54	0.062065	0.0249701	0.102144	-0.00940767	0.062065	0.0526573
576.175	130.906	-0.0377027	-0.0495231	0.0291601			-0.0240369	-0.0377027	-0.0617397		0.475	109.404	0.0557973	0.00609064	0.123379	-0.022624	0.0557973	0.0331733
606.5	147.469	-0.0631483	-0.0358985	-0.021671			0.000485172	-0.0631483	-0.0626631		0.5	111.858	0.0411672	-0.0123706	0.131626	-0.0312969	0.0411672	0.00987035
636.825	163.617	-0.0491067	-0.011846	-0.0403228			0.0142944	-0.0491067	-0.0348123		0.525	114.606	0.0216174	-0.0311414	0.133086	-0.037778	0.0216174	-0.0161607
667.15	170.786	-0.0108184	0.0147612	-0.0313491			0.0181928	-0.0108184	0.00737436		0.55	118.169	0.0073	-0.0408855	0.114162	-0.0390579	0.0073	-0.0317579
697.475	172.559	0.0135452	0.0270475	-0.00671377			0.0166511	0.0135452	0.0301965		0.575	121.939	-0.0069781	-0.0490423	0.0899897	-0.0389828	-0.0069781	-0.0459609
727.8	170.736	0.0241414	0.0217323	0.0136019			0.00675005	0.0241414	0.0308915		0.6	127.053	-0.0239946	-0.0493689	0.0564283	-0.0307575	-0.0239946	-0.054752
758.125	170.5	0.0199297	0.0104365	0.026676			-0.000926666	0.0199297	0.019003		0.625	133.167	-0.0409031	-0.0479263	0.022942	-0.0210538	-0.0409031	-0.0619568
788.45	170.799	0.00726117	0.00192644	0.0324588			-0.00196231	0.00726117	0.00529886		0.65	142.335	-0.0547644	-0.0405993	-0.00460553	-0.00777789	-0.0547644	-0.0625422
818.775	171.902	0.000684684	-0.00892341	0.0311484			-0.00807026	0.000684684	-0.0073854		0.675	161.02	-0.0516436	-0.0160863	-0.0371068	0.0118907	-0.0516436	-0.0397529
849.1	172.001	-0.0026483	-0.0150678	0.0227731			-0.011725	-0.0026483	-0.0143733		0.7	172.11	0.00732121	0.0239092	-0.0130077	0.0170454	0.00732121	0.0243666
879.425	171.932	-0.00206679	-0.0148131	0.0142422			-0.0117951	-0.00206679	-0.013862		0.725	170.582	0.0213865	0.0143439	0.0221536	0.00172884	0.0213865	0.0231153
909.75	172.192	0.000951879	-0.0101814	0.00720728			-0.00929322	0.000951879	-0.00834134		0.75	171.418	0.00358194	-0.00414385	0.031726	-0.0053796	0.00358194	-0.00179766
940.075	172.298	0.00431125	0.00194111	-0.00104258			-0.000474682	0.00431125	0.00383657		0.775	171.969	-0.00237592	-0.0149485	0.0187767	-0.0117578	-0.00237592	-0.0141338
970.4	172.301	0.010612	0.00418554	-0.00774959			-0.00168114	0.010612	0.00893072		0.8	172.232	0.00221336	-0.00562958	0.00410963	-0.00598197	0.00221336	-0.00376878
1000.73	175.875	0.0223947	0.00207674	-0.0145145			-0.00939895	0.0223947	0.0129958		0.825	172.301	0.0104757	0.00413712	-0.00760468	-0.00165512	0.0104757	0.00882061
1031.05	182.104	0.0542615	0.0115805	-0.00167845			-0.0171017	0.0542615	0.0371597		0.85	176.65	0.0262408	0.00322315	-0.0129682	-0.0103291	0.0262408	0.0159117
1061.38	192.314	0.0774928	0.0234218	0.0615811			-0.0184626	0.0774928	0.0590303		0.875	184.863	0.0603289	0.0146637	0.0147554	-0.0174653	0.0603289	0.0428635
1091.7	201.361	0.0355111	-0.00157263	0.162374			-0.0191175	0.0355111	0.0163936		0.9	196.08	0.0605175	0.0133036	0.102464	-0.0187374	0.0605175	0.0417801
1122.03	212.594	-0.019092	-0.0313426	0.132043			-0.0175975	-0.019092	-0.0366895		0.925	207.676	0.00555118	-0.017922	0.145835	-0.0182967	0.00555118	-0.0127455
1152.35	233.733	-0.106497	-0.0582066	0.00768466			0.00284032	-0.106497	-0.103657		0.95	227.562	-0.0793861	-0.0499213	0.046554	-0.00354019	-0.0793861	-0.0829263
1182.68	238.357	-0.0743808	0.0355972	-0.0255557			0.0680183	-0.0743808	-0.00636247		0.975	237.682	-0.0791508	0.0216771	-0.0206237	0.0583484	-0.0791508	-0.0208024
Name	J08											This dataset	Reference							RMS values
Filename											End systole	0.4	0.393								freewall-sep	diaphragm-rvot	base-apex	2ch	3ch	4ch
											End E-wave	0.749	0.664							S	0.0241106	0.0597048	0.0699897	0.0498893	0.0241106	0.0561135
Delineation:	Stack 8, CINE_segmented_SAX_InlineVF , RV endo, Cine										End diastasis	0.749	0.815							E	0.0263545	0.0198161	0.0498643	0.00639	0.0263545	0.0299243
freewall-sep direction (degrees):	77	Stack 8, CINE_segmented_SAX_InlineVF																		D
base-apex direction (degrees):	145	Stack 6, CINE_segmented_SAX_InlineVF																		A	0.0114229	0.0154097	0.0150436	0.0127562	0.0114229	0.0160844
											Resampled data
Non-resampled data																				Systole (S)	0.0241106	0.0597048	0.0699897	0.0498893	0.0241106	0.0561135
Time (ms)	Volume (ml)	freewall-sep (N)	diaphragm-rvot (N)	base-apex (N)			2ch (N)	3ch (N)	4ch (N)		Time (fraction of RR)	Volume (ml)	freewall-sep (N)	diaphragm-rvot (N)	base-apex (N)	2ch (N)	3ch (N)	4ch (N)		Diastole (E-D-A)	0.0214366	0.0181109	0.039303	0.0095718	0.0214366	0.0251028
0	78.9935	0.0311631	0.0795832	0.0434632			0.0533396	0.0311631	0.0845026		0	78.9935	0.0311631	0.0795832	0.0434632	0.0533396	0.0311631	0.0845026
24.875	73.1819	0.0371893	0.0907606	0.0659931			0.0600063	0.0371893	0.0971957		0.025	73.107	0.0370377	0.0908141	0.0663495	0.0601284	0.0370377	0.0971662		Whole heartbeat	0.0225443	0.0402824	0.0537239	0.0324121	0.0225443	0.040467
49.75	68.973	0.0290394	0.0932952	0.0846521			0.0662763	0.0290394	0.0953157		0.05	68.9087	0.0283892	0.0935823	0.085247	0.0668501	0.0283892	0.0952393
74.625	67.1678	0.0112295	0.101089	0.100873			0.0819311	0.0112295	0.0931605		0.075	66.9087	0.0104764	0.100356	0.100952	0.0816727	0.0104764	0.092149
99.5	62.3179	-0.00195292	0.0878079	0.10175			0.0770204	-0.00195292	0.0750674		0.1	61.9439	-0.00343851	0.0872852	0.101835	0.0773104	-0.00343851	0.0738719
124.375	57.0685	-0.0211494	0.0804665	0.102172			0.0802607	-0.0211494	0.0591113		0.125	56.7298	-0.0219564	0.0790558	0.102365	0.0794425	-0.0219564	0.0574861		Peak values
149.25	53.2657	-0.0295714	0.0652668	0.103789			0.0713084	-0.0295714	0.041737		0.15	52.8418	-0.0298062	0.0628256	0.103443	0.0693117	-0.0298062	0.0395054			freewall-sep	diaphragm-rvot	base-apex	2ch	3ch	4ch
174.125	49.2998	-0.0314741	0.0436293	0.100248			0.0535211	-0.0314741	0.0220471		0.175	48.7918	-0.0302324	0.0407029	0.0967893	0.0503659	-0.0302324	0.0201335		S	0.0371893	0.101089	0.103789	0.0819311	0.0371893	0.0971957
199	45.2252	-0.0220534	0.02161	0.073928			0.0297415	-0.0220534	0.00768806		0.2	44.3186	-0.0217094	0.0204803	0.0689079	0.0285911	-0.0217094	0.00688171		E	0.057414	0.0375896	0.105105	0.0114952	0.057414	0.0612605
223.875	38.8631	-0.0195544	0.0142836	0.0417545			0.0221472	-0.0195544	0.00259275		0.225	38.0575	-0.0194689	0.0121265	0.0394393	0.0202363	-0.0194689	0.000767354		D
248.75	33.8377	-0.0187999	0.00211435	0.0283149			0.0112311	-0.0187999	-0.00756889		0.25	33.2998	-0.0184502	-0.000683611	0.024866	0.00863306	-0.0184502	-0.0098171		A	0.0186426	0.0459351	0.0265348	0.0361918	0.0186426	0.04337
273.625	30.8174	-0.0168576	-0.0124372	0.0102071			-0.00234215	-0.0168576	-0.0191997		0.275	30.6892	-0.0183691	-0.0159847	0.00379469	-0.00465856	-0.0183691	-0.0230276
298.5	30.1632	-0.0244339	-0.0302282	-0.0219637			-0.0139614	-0.0244339	-0.0383953		0.3	30.1562	-0.0261723	-0.0310944	-0.0283058	-0.0138424	-0.0261723	-0.0400147		Systole (S)	0.0371893	0.101089	0.103789	0.0819311	0.0371893	0.0971957
323.375	30.1304	-0.03256	-0.0342774	-0.0516103			-0.0134051	-0.03256	-0.0459651		0.325	30.1505	-0.0301484	-0.0297521	-0.0495557	-0.0106919	-0.0301484	-0.0408403		Diastole (E-D-A)	0.057414	0.0459351	0.105105	0.0361918	0.057414	0.0612605
348.25	30.217	-0.0221217	-0.0146905	-0.0427171			-0.00166148	-0.0221217	-0.0237832		0.35	30.362	-0.0174028	-0.00921416	-0.0345754	0.000721674	-0.0174028	-0.0166811
373.125	30.7982	-0.00291983	0.00759029	-0.00958623			0.00803329	-0.00291983	0.0051135		0.375	31.0416	-0.00179057	0.00846418	-0.000675311	0.00822547	-0.00179057	0.0064349		Whole heartbeat	0.057414	0.101089	0.105105	0.0819311	0.057414	0.0971957
398	31.7092	0.00139955	0.0109266	0.0244894			0.00876296	0.00139955	0.0101625		0.4	33.2905	2.99282e-05	0.00391743	0.0438404	0.00337762	2.99282e-05	0.00340755
422.875	36.0945	-0.00273499	-0.0102761	0.082389			-0.00753185	-0.00273499	-0.0102668		0.425	40.2611	-0.0145493	-0.0199602	0.0968408	-0.0100114	-0.0145493	-0.0245608
447.75	42.5203	-0.0219505	-0.0259467	0.105105			-0.0114952	-0.0219505	-0.0334458		0.45	51.4019	-0.0385885	-0.0340176	0.0979962	-0.0101659	-0.0385885	-0.0487544
472.625	52.0068	-0.0398732	-0.0346006	0.0971468			-0.0100284	-0.0398732	-0.0499016		0.475	58.38	-0.0559827	-0.0363938	0.0500896	-0.00352656	-0.0559827	-0.0595093
497.5	57.4389	-0.057414	-0.0375896	0.0542376			-0.00384651	-0.057414	-0.0612605		0.5	63.3419	-0.0424225	-0.0290538	0.0277693	-0.00395006	-0.0424225	-0.0463726
522.375	61.6391	-0.0504349	-0.031801	0.0344697			-0.00232305	-0.0504349	-0.052758		0.525	67.1293	-0.0207849	-0.0182653	0.0208142	-0.00542579	-0.0207849	-0.0262107
547.25	64.9656	-0.0343111	-0.0262525	0.0209966			-0.00557983	-0.0343111	-0.0398909		0.55	69.9609	0.000920546	-0.000807769	0.0234056	-0.00115981	0.000920546	-0.000239266
572.125	67.6712	-0.017249	-0.0161754	0.0207596			-0.00538372	-0.017249	-0.0226328		0.575	70.107	0.00986013	0.00139849	0.0231622	-0.00371897	0.00986013	0.00614116
597	69.9628	0.000210308	-0.00117593	0.0233572			-0.00112353	0.000210308	-0.000913224		0.6	71.135	0.0102168	-0.00227433	0.0183817	-0.00707807	0.0102168	0.00313883
621.875	69.9414	0.00832205	0.00302902	0.0239089			-0.0015378	0.00832205	0.00678425		0.625	72.4897	0.00487298	-0.00213272	0.00847499	-0.00428349	0.00487298	0.000589486
646.75	70.3825	0.0124355	-0.0013322	0.0219111			-0.00737151	0.0124355	0.00506402		0.65	73.1854	-0.000901205	0.00167002	-0.0024037	0.00189682	-0.000901205	0.000995615
671.625	71.5171	0.00907095	-0.00276035	0.0165586			-0.006926	0.00907095	0.00214494		0.675
696.5	72.5398	0.0046535	-0.00209988	0.00805243			-0.00414529	0.0046535	0.000508214		0.7
721.375	73.2672	-3.32633e-05	0.00161027	-0.000349851			0.0014112	-3.32633e-05	0.00137794		0.725
746.25	72.9249	-0.00365463	0.00185937	-0.00891923			0.00343753	-0.00365463	-0.000217025		0.75
771.125	72.8316	-0.00197942	0.00243192	-0.0110504			0.00309578	-0.00197942	0.00111644		0.775
796	72.9043	0.00355102	0.00683339	-0.00753947			0.00414235	0.00355102	0.00769344		0.8
820.875	74.184	0.01217	0.00831083	0.00163687			0.00111239	0.01217	0.0132823		0.825	72.878	-0.00281193	0.00214735	-0.00999121	0.00326566	-0.00281193	0.000453739
845.75	74.8483	0.0180342	0.00455145	0.0166272			-0.00507539	0.0180342	0.0129588		0.85	72.8941	0.00277311	0.00621429	-0.00803329	0.00399518	0.00277311	0.00676829
870.625	74.5893	0.0109977	-0.00202174	0.0265348			-0.00724971	0.0109977	0.00374796		0.875	74.3276	0.0134292	0.00750375	0.00485553	-0.000216145	0.0134292	0.0132131
895.5	79.4438	-0.00631292	-0.00429267	0.0169039			-0.000561112	-0.00631292	-0.00687403		0.9	74.6999	0.0139965	0.000779643	0.0223124	-0.00632305	0.0139965	0.00767347
920.375	83.8274	-0.0186426	-0.00699958	0.00201999			0.00325946	-0.0186426	-0.0153832		0.925	79.1027	-0.00502452	-0.00412457	0.017626	-0.00105966	-0.00502452	-0.00608426
945.25	81.2137	-0.0155478	0.00686914	0.00642165			0.0137227	-0.0155478	-0.00182512		0.95	83.0786	-0.0177394	-0.00293658	0.00331035	0.00632652	-0.0177394	-0.0114129
970.125	79.7277	0.00717821	0.0459351	0.0262736			0.0361918	0.00717821	0.04337		0.975	80.2579	-0.000833478	0.0321657	0.0192767	0.028273	-0.000833478	0.0274395
Name	J09											This dataset	Reference							RMS values
Filename											End systole	0.424	0.393								freewall-sep	diaphragm-rvot	base-apex	2ch	3ch	4ch
											End E-wave	0.751	0.664							S	0.0967827	0.15405	0.0996054	0.177861	0.0967827	0.0929852
Delineation:	Stack 8, CINE_segmented_SAX, RV endo, Cine										End diastasis	0.751	0.815							E	0.02524	0.0390575	0.0997047	0.0342674	0.02524	0.0378484
freewall-sep direction (degrees):	99	Stack 8, CINE_segmented_SAX																		D
base-apex direction (degrees):	134	Stack 6, CINE_segmented_2,3,4 ch																		A	0.0455016	0.0218379	0.0820791	0.0314443	0.0455016	0.0276005
											Resampled data
Non-resampled data																				Systole (S)	0.0967827	0.15405	0.0996054	0.177861	0.0967827	0.0929852
Time (ms)	Volume (ml)	freewall-sep (N)	diaphragm-rvot (N)	base-apex (N)			2ch (N)	3ch (N)	4ch (N)		Time (fraction of RR)	Volume (ml)	freewall-sep (N)	diaphragm-rvot (N)	base-apex (N)	2ch (N)	3ch (N)	4ch (N)		Diastole (E-D-A)	0.0346111	0.0333941	0.0932055	0.0331913	0.0346111	0.034206
0	164.79	-0.0592147	0.132888	0.013604			0.144692	-0.0592147	0.0854772		0	164.79	-0.0592147	0.132888	0.013604	0.144692	-0.0592147	0.0854772
18.85	159.051	-0.0671277	0.167599	0.0437678			0.178709	-0.0671277	0.111581		0.025	158.58	-0.0686234	0.16923	0.0458772	0.180869	-0.0686234	0.112245		Whole heartbeat	0.0683355	0.103572	0.0959776	0.118651	0.0683355	0.0659351
37.7	153.081	-0.0853438	0.187334	0.0695257			0.204908	-0.0853438	0.119564		0.05	152.085	-0.0881566	0.190086	0.0741913	0.208698	-0.0881566	0.120541
56.55	146.765	-0.102426	0.203897	0.0979647			0.227793	-0.102426	0.125367		0.075	145.014	-0.107085	0.21293	0.105421	0.237945	-0.107085	0.13086
75.4	139.367	-0.121146	0.240182	0.128055			0.268577	-0.121146	0.147431		0.1	137.024	-0.127327	0.252424	0.137467	0.28227	-0.127327	0.154942
94.25	131.94	-0.139772	0.277067	0.156526			0.309833	-0.139772	0.170061		0.125	129.392	-0.144001	0.26821	0.160294	0.304277	-0.144001	0.160276		Peak values
113.1	125.48	-0.149964	0.254879	0.165558			0.295713	-0.149964	0.14575		0.15	121.35	-0.155032	0.230705	0.158926	0.277313	-0.155032	0.12228			freewall-sep	diaphragm-rvot	base-apex	2ch	3ch	4ch
131.95	116.755	-0.159873	0.205065	0.151641			0.257528	-0.159873	0.0976554		0.175	111.104	-0.155012	0.168494	0.140484	0.223426	-0.155012	0.0684138		S	0.159873	0.277067	0.165558	0.309833	0.159873	0.170061
150.8	106.52	-0.150855	0.140823	0.13172			0.197384	-0.150855	0.0465287		0.2	102.003	-0.128426	0.0897568	0.11957	0.141944	-0.128426	0.0135189		E	0.0429026	0.0895024	0.186145	0.0844907	0.0429026	0.0705321
169.65	99.3621	-0.115969	0.0617498	0.112735			0.111462	-0.115969	-0.00450776		0.225	93.7458	-0.0949038	0.0361009	0.110786	0.0787163	-0.0949038	-0.0161876		D
188.5	91.451	-0.0867968	0.0263849	0.109837			0.0662484	-0.0867968	-0.0205484		0.25	84.3198	-0.0687279	0.0154629	0.0998767	0.0477553	-0.0687279	-0.0209727		A	0.0766661	0.0473936	0.129837	0.0625851	0.0766661	0.0470595
207.35	82.4104	-0.0642145	0.0127931	0.09725			0.0431864	-0.0642145	-0.0210281		0.275	78.3345	-0.0497496	-0.00721234	0.0750041	0.0186287	-0.0497496	-0.0311209
226.2	77.713	-0.0476471	-0.0100859	0.0717712			0.0150889	-0.0476471	-0.0325582		0.3	74.8433	-0.0312694	-0.0282268	0.0513822	-0.0088104	-0.0312694	-0.0400798		Systole (S)	0.159873	0.277067	0.165558	0.309833	0.159873	0.170061
245.05	74.6813	-0.0303782	-0.0292085	0.0502718			-0.0101062	-0.0303782	-0.0404844		0.325	73.9542	-0.00633144	-0.050095	0.0317575	-0.0402178	-0.00633144	-0.0465493		Diastole (E-D-A)	0.0766661	0.0895024	0.186145	0.0844907	0.0766661	0.0705321
263.9	73.9695	-0.00659645	-0.0496593	0.0322707			-0.0397081	-0.00659645	-0.0463045		0.35	73.3133	0.00425422	-0.0685434	0.00893843	-0.0614874	0.00425422	-0.0572333
282.75	73.3683	0.00373467	-0.0666411	0.0122601			-0.0595802	0.00373467	-0.0558455		0.375	72.9397	0.00964344	-0.0856201	-0.0246725	-0.0789709	0.00964344	-0.0693275		Whole heartbeat	0.159873	0.277067	0.186145	0.309833	0.159873	0.170061
301.6	72.8409	0.00868256	-0.0847548	-0.0193744			-0.0777411	0.00868256	-0.0690586		0.4	73.6439	0.0139236	-0.0855403	-0.0490867	-0.0810419	0.0139236	-0.0671184
320.45	73.3804	0.0139586	-0.0895024	-0.0484675			-0.0844907	0.0139586	-0.0705321		0.425	74.973	0.0181249	-0.0567267	-0.0352755	-0.0581891	0.0181249	-0.0400643
339.3	74.2652	0.0138386	-0.0760792	-0.0505589			-0.0728058	0.0138386	-0.0589673		0.45	76.3028	0.024582	-0.0190982	-0.00123229	-0.0288306	0.024582	-0.00424854
358.15	75.6681	0.0224109	-0.0373504	-0.0199752			-0.0435518	0.0224109	-0.0211409		0.475	77.8823	0.0243828	0.00572669	0.043969	-0.00723192	0.0243828	0.0171509
377	76.5606	0.0254732	-0.0115962	0.00647067			-0.0227792	0.0254732	0.00269401		0.5	83.2663	0.0148865	0.0276989	0.126732	0.0165447	0.0148865	0.0314312
395.85	78.0007	0.0242826	0.0073075	0.04739			-0.00581285	0.0242826	0.0184698		0.525	95.2522	-0.000434064	0.00172064	0.170481	0.00170721	-0.000434064	0.00127314
414.7	82.1418	0.0169962	0.0298662	0.121947			0.0173668	0.0169962	0.034363		0.55	106.406	-0.0123686	-0.030367	0.175142	-0.0201143	-0.0123686	-0.032483
433.55	91.1794	-0.001748	0.0104803	0.162783			0.00995023	-0.001748	0.00820223		0.575	113.784	-0.0383854	-0.0430082	0.137412	-0.0180535	-0.0383854	-0.0564388
452.4	103.481	0.00258404	-0.0183865	0.186145			-0.0172152	0.00258404	-0.0146311		0.6	123.232	-0.0412032	-0.026362	0.0853553	-0.00222853	-0.0412032	-0.0434317
471.25	108.92	-0.025884	-0.0411708	0.164967			-0.0227129	-0.025884	-0.0485969		0.625	128.067	-0.0368339	-0.0149283	0.042466	0.00548859	-0.0368339	-0.0313453
490.1	115.454	-0.0429026	-0.0436392	0.12726			-0.0163414	-0.0429026	-0.059244		0.65	130.868	-0.020399	-0.00793529	0.0391494	0.00332731	-0.020399	-0.0170717
508.95	123.633	-0.0410999	-0.0254025	0.0830235			-0.00144935	-0.0410999	-0.0425492		0.675
527.8	127.646	-0.0388081	-0.0153915	0.0437559			0.00607465	-0.0388081	-0.0327334		0.7
546.65	130.322	-0.0260494	-0.012396	0.0354136			0.0022895	-0.0260494	-0.0237599		0.725
565.5	131.82	-0.0104234	-6.06371e-05	0.0457406			0.00515917	-0.0104234	-0.00526423		0.75
584.35	135.798	-0.00567322	0.0178193	0.0676694			0.0182686	-0.00567322	0.0125954		0.775
603.2	141.429	-0.00162106	0.0288661	0.0927497			0.0258092	-0.00162106	0.0241883		0.8
622.05	141.776	-0.0122493	0.0186521	0.118685			0.0222778	-0.0122493	0.0100284		0.825	134.121	-0.0077122	0.0101529	0.0582769	0.0126488	-0.0077122	0.00493671
640.9	145.999	-0.0321148	-0.00489214	0.129837			0.0118207	-0.0321148	-0.0202942		0.85	141.003	-0.00193964	0.0280013	0.0907898	0.0252198	-0.00193964	0.0232801
659.75	156.036	-0.0529555	-0.00927028	0.115242			0.0184494	-0.0529555	-0.034506		0.875	142.917	-0.0175071	0.0124262	0.121656	0.0195149	-0.0175071	0.00200785
678.6	161.836	-0.0642439	-0.0172485	0.0496654			0.0171844	-0.0642439	-0.0470595		0.9	152.184	-0.0446738	-0.00752855	0.121201	0.015817	-0.0446738	-0.0288569
697.45	166.501	-0.0766661	-0.00129605	-0.00681257			0.0372107	-0.0766661	-0.0394553		0.925	161.617	-0.0638046	-0.0169366	0.0522379	0.0172348	-0.0638046	-0.0465698
716.3	170.867	-0.0524593	0.0117537	-0.0241142			0.0364086	-0.0524593	-0.0160507		0.95	167.846	-0.0693506	0.00265348	-0.0120502	0.0369732	-0.0693506	-0.0323772
735.15	169.679	-0.0430824	0.0473936	-0.0114888			0.0625851	-0.0430824	0.0195027		0.975	170.09	-0.0463121	0.0351207	-0.0158367	0.0535713	-0.0463121	0.00725926
Name	J10											This dataset	Reference							RMS values
Filename											End systole	0.3	0.393								freewall-sep	diaphragm-rvot	base-apex	2ch	3ch	4ch
											End E-wave	0.503	0.664							S	0.0680991	0.187367	0.219702	0.186122	0.0680991	0.142607
Delineation:	Stack 5, CINE_segmented_SAX_InlineVF , RV endo, Cine										End diastasis	0.861	0.815							E	0.0213595	0.0773501	0.151384	0.0603199	0.0213595	0.0745934
freewall-sep direction (degrees):	107	Stack 5, CINE_segmented_SAX_InlineVF																		D	0.0380206	0.018642	0.0615494	0.0140074	0.0380206	0.0323708
base-apex direction (degrees):	145	Stack 6, CINE_segmented_2,3,4 ch																		A	0.0362866	0.0299627	0.084634	0.0236877	0.0362866	0.0379986
											Resampled data
Non-resampled data																				Systole (S)	0.0680991	0.187367	0.219702	0.186122	0.0680991	0.142607
Time (ms)	Volume (ml)	freewall-sep (N)	diaphragm-rvot (N)	base-apex (N)			2ch (N)	3ch (N)	4ch (N)		Time (fraction of RR)	Volume (ml)	freewall-sep (N)	diaphragm-rvot (N)	base-apex (N)	2ch (N)	3ch (N)	4ch (N)		Diastole (E-D-A)	0.0332349	0.04751	0.102662	0.036984	0.0332349	0.0506977
0	219.535	-0.0534842	0.120826	-0.00508882			0.13138	-0.0534842	0.0778961		0	219.535	-0.0534842	0.120826	-0.00508882	0.13138	-0.0534842	0.0778961
26.15	212.12	-0.0653662	0.19497	0.019927			0.201532	-0.0653662	0.136166		0.025	213.875	-0.0626408	0.177919	0.0141641	0.185402	-0.0626408	0.122762		Whole heartbeat	0.0465235	0.110054	0.147846	0.106536	0.0465235	0.088883
52.3	202.47	-0.0712822	0.221489	0.0768542			0.227456	-0.0712822	0.156174		0.05	207.037	-0.0685878	0.209358	0.0505987	0.215604	-0.0685878	0.147016
78.45	189.466	-0.052198	0.258873	0.186166			0.25029	-0.052198	0.198092		0.075	198.698	-0.0655413	0.233062	0.110178	0.234609	-0.0655413	0.169067
104.6	175.135	-0.0282942	0.299087	0.320651			0.273164	-0.0282942	0.24487		0.1	188.701	-0.0508382	0.26127	0.193967	0.251685	-0.0508382	0.200847
130.75	160.181	-0.0361197	0.301638	0.395226			0.279286	-0.0361197	0.243166		0.125	177.761	-0.0324293	0.292452	0.297832	0.269485	-0.0324293	0.237056		Peak values
156.9	144.059	-0.0598927	0.212692	0.345841			0.214143	-0.0598927	0.15425		0.15	166.459	-0.033067	0.301206	0.366235	0.277385	-0.033067	0.244318			freewall-sep	diaphragm-rvot	base-apex	2ch	3ch	4ch
183.05	131.315	-0.0931082	0.138242	0.290615			0.166275	-0.0931082	0.0731669		0.175	154.643	-0.0449778	0.269605	0.378019	0.255974	-0.0449778	0.210996		S	0.100747	0.301638	0.395226	0.279286	0.100747	0.24487
209.2	120.822	-0.100747	0.0663158	0.213757			0.107805	-0.100747	0.00705759		0.2	142.697	-0.0637992	0.20422	0.339711	0.208759	-0.0637992	0.14496		E	0.0257968	0.134387	0.241229	0.105538	0.0257968	0.127227
235.35	113.263	-0.092689	0.0245755	0.145173			0.0676275	-0.092689	-0.0250613		0.225	132.969	-0.0892199	0.147294	0.297512	0.17217	-0.0892199	0.0829502		D	0.0757951	0.05115	0.17655	0.032554	0.0757951	0.065945
261.5	107.558	-0.0750069	-0.0140762	0.0865442			0.0253132	-0.0750069	-0.0496937		0.25	124.667	-0.0982521	0.091443	0.240837	0.128318	-0.0982521	0.0300659		A	0.0441904	0.0506708	0.131802	0.0307756	0.0441904	0.05729
287.65	104.632	-0.044521	-0.0510263	0.0299667			-0.0219296	-0.044521	-0.0664506		0.275	117.822	-0.0975204	0.0491466	0.185651	0.0913225	-0.0975204	-0.00619801
313.8	100.386	-0.0236988	-0.0991343	-0.042181			-0.0740035	-0.0236988	-0.0977022		0.3	112.349	-0.0897615	0.0181124	0.135408	0.0605665	-0.0897615	-0.0291949		Systole (S)	0.100747	0.301638	0.395226	0.279286	0.100747	0.24487
339.95	97.0665	-0.0207991	-0.130427	-0.101605			-0.102553	-0.0207991	-0.123353		0.325	107.993	-0.0763079	-0.0112655	0.0908277	0.0283977	-0.0763079	-0.0479102		Diastole (E-D-A)	0.0757951	0.134387	0.241229	0.105538	0.0757951	0.127227
366.1	98.7736	-0.0216894	-0.134387	-0.11395			-0.105538	-0.0216894	-0.127227		0.35	105.548	-0.0538914	-0.0396862	0.0473481	-0.00742358	-0.0538914	-0.061315
392.25	102.593	-0.00982584	-0.085759	-0.0569747			-0.0693565	-0.00982584	-0.0791824		0.375	102.72	-0.0349439	-0.0732186	-0.00326997	-0.0459372	-0.0349439	-0.0808811		Whole heartbeat	0.100747	0.301638	0.395226	0.279286	0.100747	0.24487
418.4	107.821	0.0131277	-0.00850381	0.0411043			-0.0139284	0.0131277	-0.000800676		0.4	99.6897	-0.0230786	-0.105894	-0.0549893	-0.0801672	-0.0230786	-0.103246
444.55	117.087	0.023672	0.0231233	0.143575			0.00818942	0.023672	0.0318614		0.425	97.2032	-0.0209157	-0.129185	-0.0992396	-0.10142	-0.0209157	-0.122335
470.7	128.846	0.0221179	0.000898187	0.221124			-0.010281	0.0221179	0.0118368		0.45	98.2749	-0.0214275	-0.133224	-0.110306	-0.104662	-0.0214275	-0.126089
496.85	144.344	0.0256413	-0.00294953	0.241229			-0.0153751	0.0256413	0.0102662		0.475	100.519	-0.0163854	-0.112662	-0.0884811	-0.0893758	-0.0163854	-0.105761
523	157.005	-0.0257968	-0.0312676	0.220296			-0.0141801	-0.0257968	-0.0399769		0.5	103.67	-0.0052822	-0.0704879	-0.0375663	-0.0584032	-0.0052822	-0.0636854
549.15	168.153	-0.0432954	-0.05115	0.17655			-0.0226496	-0.0432954	-0.065945		0.525	107.586	0.0120491	-0.0121399	0.0364936	-0.016538	0.0120491	-0.00448892
575.3	176.084	-0.0670852	-0.0357718	0.119742			0.00256326	-0.0670852	-0.064522		0.55	114.346	0.0203979	0.0132348	0.111633	0.00126272	0.0203979	0.0216606
601.45	184.203	-0.0757951	-0.0139195	0.0598009			0.025843	-0.0757951	-0.0499521		0.575	122.417	0.0230564	0.0136042	0.177299	0.000253404	0.0230564	0.0233098
627.6	192.448	-0.0608541	0.00245603	0.0149053			0.032554	-0.0608541	-0.0283001		0.6	131.982	0.0228159	0.000188075	0.225305	-0.011245	0.0228159	0.0115709
653.75	189.423	-0.0397797	-0.00159532	-0.000878352			0.0185083	-0.0397797	-0.0212714		0.625	143.592	0.025466	-0.00274317	0.240285	-0.0151086	0.025466	0.0103574
679.9	187.562	-0.0291242	-0.00601605	-0.00655379			0.00935221	-0.0291242	-0.0197722		0.65	153.214	-0.00948361	-0.022312	0.227277	-0.014581	-0.00948361	-0.0240646
706.05	187.449	-0.0186386	-0.0099391	-0.00434075			0.000711744	-0.0186386	-0.0179269		0.675	169.447	-0.0470437	-0.04875	0.167681	-0.018697	-0.0470437	-0.0657407
732.2	187.259	-0.00863472	-0.0070138	0.00389031			-0.00175668	-0.00863472	-0.0103914		0.7	188.607	-0.0680115	-0.00535567	0.036332	0.0293677	-0.0680115	-0.0386438
758.35	187.077	0.00254238	-0.000658512	0.0137232			-0.0018414	0.00254238	0.000700979		0.725	187.739	-0.0301289	-0.00559931	-0.00601891	0.0102152	-0.0301289	-0.0199136
784.5	187.001	0.0117031	0.00215968	0.0236342			-0.00398126	0.0117031	0.00772204		0.75	187.209	-0.00555038	-0.00526002	0.00660381	-0.00178017	-0.00555038	-0.00733036
810.65	186.784	0.0141391	0.00311817	0.0307769			-0.00436924	0.0141391	0.00976991		0.775	186.861	0.0132791	0.00277974	0.0282546	-0.00423221	0.0132791	0.00904686
836.8	186.471	0.0154971	0.00577464	0.031321			-0.00274747	0.0154971	0.0127496		0.8	186.43	0.0165722	0.0111457	0.0228925	0.00136635	0.0165722	0.0179385
862.95	186.418	0.0163936	0.0109827	0.0229215			0.00131444	0.0163936	0.0177079		0.825	188.437	0.0385112	0.0258656	0.0374028	0.00314463	0.0385112	0.0416559
889.1	187.106	0.026647	0.02035	0.021259			0.00430007	0.026647	0.0309473		0.85	192.243	0.0434371	0.0248972	0.0669738	-0.000157063	0.0434371	0.0432803
915.25	188.903	0.0427071	0.0278158	0.0431126			0.0027357	0.0427071	0.0454428		0.875	197.958	0.0386342	0.0112414	0.101741	-0.00958174	0.0386342	0.0290525
941.4	195.693	0.0441904	0.0217579	0.0924643			-0.00325242	0.0441904	0.0409382		0.9	204.953	0.0205947	-0.0227984	0.13158	-0.0300412	0.0205947	-0.00944649
967.55	205.003	0.0204602	-0.0230518	0.131802			-0.0301935	0.0204602	-0.00973335		0.925	215.746	-0.0141991	-0.0433306	0.0990413	-0.030426	-0.0141991	-0.0446251
993.7	219.404	-0.0268156	-0.0506708	0.086982			-0.0304744	-0.0268156	-0.05729		0.95	221.219	-0.0337421	-0.01979	0.0547652	-0.000267454	-0.0337421	-0.0340098
1019.85	223.054	-0.0408558	0.0119485	0.0216491			0.0307756	-0.0408558	-0.0100802		0.975	223.961	-0.0444162	0.027841	0.0050651	0.0463192	-0.0444162	0.001903

## Sheet: Results rescan
Name	J01											This dataset	Reference							RMS values									RMS	Row offset	7	7	7	8	8	8
Filename											End systole	0.4	0.393								freewall-sep	diaphragm-rvot	base-apex	2ch	3ch	4ch				Column	22	23	24	22	23	24
											End E-wave	0.702	0.664							S	0.0399167	0.207737	0.177946	0.195885	0.0399167	0.164796													Ratio RMS
Delineation:	Stack 5, CINE_segmented_SAX_InlineVF , RV endo, Cine										End diastasis	0.765	0.815							E	0.0602497	0.0454583	0.141232	0.0219982	0.0602497	0.0665641					Systole			Diastole					Systole			Diastole
freewall-sep direction (degrees):	87	Stack 5, CINE_segmented_SAX_InlineVF																		D	0.0284315	0.0137546	0.0091662	0.0071729	0.0284315	0.0252291			Row	Subject	lvot sep-lat	inf-ant	base-apex	lvot sep-lat	inf-ant	base-apex			Long	Trans	Ratio	Long	Trans	Ratio
base-apex direction (degrees):	129	Stack 7, CINE_segmented_2,3,4 ch																		A	0.066215	0.056158	0.125767	0.0404145	0.066215	0.0727286			1	J01	0.0399167	0.207737	0.177946	0.0606447	0.048143	0.129394			0.177946	0.211537	1.18877	0.129394	0.0774308	0.598409
											Resampled data																		52	J02	0.0524795	0.211488	0.136871	0.0602779	0.0400955	0.10607			0.136871	0.217902	1.59203	0.10607	0.0723953	0.682525
Non-resampled data																				Systole (S)	0.0399167	0.207737	0.177946	0.195885	0.0399167	0.164796			103	0	0	0	0	0	0	0
Time (ms)	Volume (ml)	freewall-sep (N)	diaphragm-rvot (N)	base-apex (N)			2ch (N)	3ch (N)	4ch (N)		Time (fraction of RR)	Volume (ml)	freewall-sep (N)	diaphragm-rvot (N)	base-apex (N)	2ch (N)	3ch (N)	4ch (N)		Diastole (E-D-A)	0.0606447	0.048143	0.129394	0.0296465	0.0606447	0.0666077			154	J04	0.0615669	0.134948	0.080585	0.0329475	0.0450302	0.0663898			0.080585	0.148329	1.84065	0.0663898	0.0557966	0.840439
0	240.273	-0.0683604	0.158068	-0.029173			0.171071	-0.0683604	0.102711		0	240.273	-0.0683604	0.158068	-0.029173	0.171071	-0.0683604	0.102711											205	J05	0.140689	0.364285	0.189889	0.0537914	0.0746185	0.124946			0.189889	0.390509	2.05651	0.124946	0.0919861	0.736205
22.625	224.107	-0.0592244	0.237015	0.0432364			0.234873	-0.0592244	0.175649		0.025	223.864	-0.0593019	0.237922	0.04451	0.235697	-0.0593019	0.176395		Whole heartbeat	0.0533292	0.136574	0.150704	0.125999	0.0533292	0.116297			256	J06	0.0546601	0.122287	0.061429	0.0424399	0.0318187	0.0527153			0.061429	0.133948	2.18052	0.0527153	0.0530431	1.00622
45.25	210.501	-0.0630869	0.284012	0.110315			0.277505	-0.0630869	0.214418		0.05	210.154	-0.0628172	0.285408	0.113022	0.278579	-0.0628172	0.215762											307	J07	0.0285073	0.149658	0.111641	0.0356847	0.0363835	0.0625713			0.111641	0.152349	1.36463	0.0625713	0.0509623	0.814468
67.875	200.739	-0.0557227	0.320871	0.182666			0.305744	-0.0557227	0.250021		0.075	200.08	-0.0546704	0.322551	0.187342	0.306672	-0.0546704	0.252002											358	J08	0.0241278	0.0844407	0.0636601	0.025913	0.0186671	0.0490017			0.0636601	0.0878201	1.37952	0.0490017	0.0319366	0.651744
90.5	188.404	-0.0369787	0.34932	0.264418			0.321009	-0.0369787	0.284031		0.1	187.437	-0.0372937	0.35182	0.268899	0.323332	-0.0372937	0.286038											409	J09	0.0520976	0.12876	0.0921333	0.0412576	0.0215447	0.0509441			0.0921333	0.138901	1.50761	0.0509441	0.0465442	0.913634
113.125	174.835	-0.0409257	0.380363	0.321802			0.349867	-0.0409257	0.308942		0.125	173.416	-0.0419549	0.371596	0.321976	0.342789	-0.0419549	0.300834		Peak values									460	J10	0.0584374	0.129054	0.128596	0.0351399	0.0335077	0.0900402			0.128596	0.141669	1.10166	0.0900402	0.0485549	0.539257
135.75	158.905	-0.0512045	0.28726	0.321137			0.274376	-0.0512045	0.223172		0.15	157.136	-0.0499413	0.27275	0.318978	0.261179	-0.0499413	0.211238			freewall-sep	diaphragm-rvot	base-apex	2ch	3ch	4ch
158.375	142.351	-0.0399948	0.16145	0.29969			0.159817	-0.0399948	0.119823		0.175	140.235	-0.0384317	0.143628	0.288301	0.143601	-0.0384317	0.10517		S	0.0683604	0.380363	0.321802	0.349867	0.0683604	0.308942
181	125.381	-0.028281	0.0316101	0.214242			0.0415157	-0.028281	0.0132347		0.2	124.338	-0.0272659	0.0218398	0.204302	0.0325468	-0.0272659	0.00528075		E	0.0921028	0.0788443	0.240453	0.0460983	0.0921028	0.105129
203.625	118.062	-0.0214336	-0.0335891	0.147377			-0.0183724	-0.0214336	-0.0398058		0.225	117.123	-0.0202734	-0.0389523	0.139556	-0.023597	-0.0202734	-0.0438704		D	0.0399028	0.0154682	0.0116882	0.00774122	0.0399028	0.0333473
226.25	112.204	-0.0144561	-0.0655703	0.100331			-0.0495575	-0.0144561	-0.0640135		0.25	111.551	-0.0136937	-0.0672517	0.0926936	-0.0513949	-0.0136937	-0.0650885		A	0.102335	0.0907514	0.237025	0.0996899	0.102335	0.129761
248.875	108.538	-0.0102787	-0.0746974	0.058523			-0.0595505	-0.0102787	-0.0698293		0.275	108.419	-0.00834683	-0.0777835	0.0514783	-0.063189	-0.00834683	-0.0715359												M	0.0759645
271.5	107.931	-0.000462485	-0.0903755	0.0227281			-0.0780363	-0.000462485	-0.0784986		0.3	107.939	-0.000422148	-0.0929437	0.016248	-0.0802806	-0.000422148	-0.0807027		Systole (S)	0.0683604	0.380363	0.321802	0.349867	0.0683604	0.308942				SD	0.0649069
294.125	107.966	-0.000274019	-0.102394	-0.00759705			-0.0885391	-0.000274019	-0.0888132		0.325	107.86	-0.00549127	-0.103957	-0.0184496	-0.087284	-0.00549127	-0.0927753		Diastole (E-D-A)	0.102335	0.0907514	0.240453	0.0996899	0.102335	0.129761
316.75	107.508	-0.0227319	-0.10912	-0.0543123			-0.0831348	-0.0227319	-0.105867		0.35	108.048	-0.0244082	-0.104074	-0.0620051	-0.0779262	-0.0244082	-0.102334											Peaks	Row offset	21	21	21	22	22	22
339.375	109.676	-0.0295488	-0.0885443	-0.0856101			-0.0619071	-0.0295488	-0.091456		0.375	110.723	-0.0261278	-0.0755162	-0.0832809	-0.0523351	-0.0261278	-0.0784629		Whole heartbeat	0.102335	0.380363	0.321802	0.349867	0.102335	0.308942				Column	22	23	24	22	23	24
362	113.596	-0.0163851	-0.0384349	-0.0765869			-0.0250932	-0.0163851	-0.0414782		0.4	116.639	-0.00572147	-0.0179528	-0.0597076	-0.0126869	-0.00572147	-0.0184083																					Ratio peaks
384.625	123.347	0.0198365	0.0311721	-0.0190019			0.0170776	0.0198365	0.0369141		0.425	129.309	0.036244	0.0504013	0.0182997	0.0255269	0.036244	0.0617709													Systole			Diastole					Systole			Diastole
407.25	137.329	0.0605606	0.0788443	0.074033			0.0380009	0.0605606	0.0985615		0.45	148.322	0.076896	0.0738106	0.104438	0.0254739	0.076896	0.10237											Row	Subject	lvot sep-lat	inf-ant	base-apex	lvot sep-lat	inf-ant	base-apex			Long	Trans	Ratio	Long	Trans	Ratio
429.875	157.656	0.0921028	0.0682165	0.133103			0.0130259	0.0921028	0.105129		0.475	163.352	0.0856456	0.039131	0.179083	-0.00893439	0.0856456	0.0767112											1	J01	0.0683604	0.380363	0.321802	0.102335	0.0907514	0.240453			0.321802	0.386458	1.20092	0.240453	0.102335	0.425595
452.5	166.35	0.0819734	0.0229413	0.204433			-0.0211189	0.0819734	0.0608544		0.5	171.303	0.0533333	-0.0156078	0.231211	-0.0401834	0.0533333	0.0131499											52	J02	0.0951087	0.418632	0.248814	0.0986367	0.0765949	0.191487			0.248814	0.429299	1.72538	0.191487	0.0986367	0.515108
475.125	172.786	0.0444091	-0.0275901	0.23946			-0.0460983	0.0444091	-0.00168916		0.525	180.775	-0.00246017	-0.040385	0.240396	-0.0337444	-0.00246017	-0.0362046											103	0	0	0	0	0	0	0
497.75	181.824	-0.00893245	-0.0421398	0.240453			-0.0320281	-0.00893245	-0.0409603		0.55	185.361	-0.056482	-0.0424682	0.200392	-0.00853753	-0.056482	-0.0650195											154	J04	0.0856491	0.294307	0.133158	0.0775409	0.132113	0.156765			0.133158	0.306517	2.3019	0.156765	0.0775409	0.494632
520.375	185.366	-0.0565609	-0.0424688	0.200326			-0.00849868	-0.0565609	-0.0650594		0.575	186.127	-0.0678505	-0.0460382	0.128969	-0.0059449	-0.0678505	-0.0737954											205	J05	0.24673	0.717756	0.333709	0.103881	0.177972	0.274822			0.333709	0.758979	2.27438	0.274822	0.103881	0.377995
543	185.246	-0.0669979	-0.0454927	0.13399			-0.00589898	-0.0669979	-0.0728969		0.6	194.182	-0.0739773	-0.0488959	0.0823393	-0.00535633	-0.0739773	-0.0793338											256	J06	0.134902	0.261247	0.103489	0.109031	0.0738635	0.125506			0.103489	0.294021	2.84107	0.125506	0.109031	0.86873
565.625	193.06	-0.0747344	-0.0504372	0.0876005			-0.00631269	-0.0747344	-0.0810471		0.625	198.214	-0.0699887	-0.0408211	0.0581799	-0.000357777	-0.0699887	-0.0703463											307	J07	0.0456303	0.289335	0.219599	0.0666117	0.0822003	0.15255			0.219599	0.292911	1.33384	0.15255	0.0666117	0.436654
588.25	198	-0.0712986	-0.0434933	0.0639399			-0.00201703	-0.0712986	-0.0733156		0.65	199.036	-0.0604062	-0.0330969	0.039071	0.00154034	-0.0604062	-0.0588659											358	J08	0.0360584	0.150196	0.0893131	0.0641439	0.0467621	0.135413			0.0893131	0.154464	1.72947	0.135413	0.0641439	0.473692
610.875	198.628	-0.067455	-0.0356527	0.0470398			0.0028515	-0.067455	-0.0646037		0.675	199.779	-0.0487909	-0.0262078	0.0232384	0.00169892	-0.0487909	-0.0470922											409	J09	0.0837877	0.241843	0.137214	0.113505	0.0653871	0.118392			0.137214	0.255946	1.8653	0.118392	0.113505	0.958717
633.5	199.523	-0.0519564	-0.030033	0.0295188			-3.11256e-05	-0.0519564	-0.0519875		0.7	200.183	-0.0437634	-0.0201328	0.0132643	0.00444606	-0.0437634	-0.0393171											460	J10	0.0984692	0.220189	0.244916	0.0744398	0.0817677	0.227822			0.244916	0.241204	0.98484	0.227822	0.0744398	0.326746
656.125	200.492	-0.0399028	-0.0154682	0.00560577			0.0065555	-0.0399028	-0.0333473		0.725	200.59	-0.036492	-0.0151099	0.00391833	0.00516058	-0.036492	-0.0313316
678.75	201.489	-0.00494636	-0.0117946	-0.0116882			-0.00774122	-0.00494636	-0.0126876		0.75	201.006	-0.0219356	-0.0135802	-0.00328323	-0.000792969	-0.0219356	-0.0227286
701.375	201.957	0.036287	-0.00982218	-0.015461			-0.0266496	0.036287	0.00963719		0.775	201.422	-0.00731867	-0.0120438	-0.0105144	-0.006771	-0.00731867	-0.0140897
724	202.072	0.0453756	0.0330927	-0.0324204			0.00597142	0.0453756	0.0513471		0.8	201.653	0.00944986	-0.0111058	-0.0130054	-0.014343	0.00944986	-0.00489311
746.625	202.778	0.0688796	0.0773504	-0.0428019			0.0325477	0.0688796	0.101427		0.825	201.969	0.037269	-0.00518496	-0.0172936	-0.0231249	0.037269	0.0141441
769.25	203.483	0.102335	0.0907514	0.0140727			0.0274255	0.102335	0.129761		0.85	202.339	0.0542499	0.0498027	-0.0363401	0.0160054	0.0542499	0.0702553												M	0.149355
791.875	204.188	0.0865732	0.0780878	0.14346			0.0243395	0.0865732	0.110912		0.875	203.236	0.0905542	0.0860326	-0.00595521	0.0292293	0.0905542	0.119784												SD	0.12403
814.5	209.698	0.0308625	0.0401285	0.237025			0.019321	0.0308625	0.0501835		0.9	204.131	0.0878552	0.079118	0.132936	0.0245905	0.0878552	0.112446
837.125	217.15	-0.0263333	-0.00836527	0.221968			0.00592211	-0.0263333	-0.0204114		0.925	211.108	0.0203485	0.0312167	0.2343	0.0168601	0.0203485	0.0372086
859.75	227.564	-0.0782505	-0.00511473	0.111912			0.0346956	-0.0782505	-0.0435547		0.95	221.935	-0.0496115	-0.00691327	0.172774	0.0188185	-0.0496115	-0.0307928
882.375	234.934	-0.0748548	0.0718947	0.0219297			0.0996899	-0.0748548	0.0248351		0.975	232.942	-0.0758091	0.0506039	0.0468286	0.0817286	-0.0758091	0.00591952
Name	J02											This dataset	Reference							RMS values
Filename											End systole	0.425	0.393								freewall-sep	diaphragm-rvot	base-apex	2ch	3ch	4ch
											End E-wave	0.715	0.664							S	0.0524795	0.211488	0.136871	0.166947	0.0524795	0.201486
Delineation:	Stack 5, CINE_segmented_SAX_InlineVF , RV endo, Cine										End diastasis	0.774	0.815							E	0.0567644	0.0337758	0.123446	0.0137241	0.0567644	0.0559817
freewall-sep direction (degrees):	76	Stack 5, CINE_segmented_SAX_InlineVF																		D	0.0109404	0.0313982	0.0107712	0.0245775	0.0109404	0.0305705
base-apex direction (degrees):	135	Stack 6, CINE_segmented_2,3,4 ch																		A	0.0704455	0.048665	0.0916941	0.0326213	0.0704455	0.0704951
											Resampled data
Non-resampled data																				Systole (S)	0.0524795	0.211488	0.136871	0.166947	0.0524795	0.201486
Time (ms)	Volume (ml)	freewall-sep (N)	diaphragm-rvot (N)	base-apex (N)			2ch (N)	3ch (N)	4ch (N)		Time (fraction of RR)	Volume (ml)	freewall-sep (N)	diaphragm-rvot (N)	base-apex (N)	2ch (N)	3ch (N)	4ch (N)		Diastole (E-D-A)	0.0602779	0.0400955	0.10607	0.023816	0.0602779	0.060506
0	183.107	0.0281188	0.177321	-0.0373923			0.139505	0.0281188	0.167624		0	183.107	0.0281188	0.177321	-0.0373923	0.139505	0.0281188	0.167624
20.375	179.342	0.0611243	0.231121	0.0109682			0.169594	0.0611243	0.230719		0.025	179.029	0.0603916	0.232742	0.0136857	0.171365	0.0603916	0.231756		Whole heartbeat	0.0570939	0.141186	0.120129	0.110324	0.0570939	0.139135
40.75	175.505	0.0522771	0.250541	0.0436801			0.190837	0.0522771	0.243114		0.05	174.863	0.0527199	0.259663	0.0540901	0.198514	0.0527199	0.251234
61.125	171.562	0.0549225	0.305387	0.106378			0.237012	0.0549225	0.291934		0.075	167.439	0.0613535	0.319015	0.126312	0.245599	0.0613535	0.306952
81.5	154.681	0.0788322	0.354638	0.180967			0.267709	0.0788322	0.346541		0.1	149.105	0.0848167	0.378302	0.20052	0.285211	0.0848167	0.370027
101.875	137.562	0.0951087	0.418632	0.234803			0.314991	0.0951087	0.4101		0.125	135.476	0.071316	0.389799	0.24072	0.301918	0.071316	0.373234		Peak values
122.25	132.438	0.0378989	0.34905	0.248814			0.283337	0.0378989	0.321236		0.15	129.76	0.00042094	0.289383	0.243094	0.250402	0.00042094	0.250823			freewall-sep	diaphragm-rvot	base-apex	2ch	3ch	4ch
142.625	126.956	-0.03719	0.229245	0.237136			0.217127	-0.03719	0.179937		0.175	123.695	-0.0571791	0.163419	0.218206	0.170115	-0.0571791	0.112936		S	0.0951087	0.418632	0.248814	0.314991	0.0951087	0.4101
163	121.234	-0.0715294	0.115847	0.204372			0.136092	-0.0715294	0.0645622		0.2	109.502	-0.0568024	0.071825	0.168124	0.0906036	-0.0568024	0.0338011		E	0.0890633	0.0520683	0.191487	0.0285447	0.0890633	0.0896241
183.375	103.224	-0.0496082	0.0511543	0.150176			0.069105	-0.0496082	0.0194968		0.225	94.0659	-0.0482997	0.0150585	0.118527	0.0371909	-0.0482997	-0.0111088		D	0.0146345	0.0353139	0.0112183	0.0258231	0.0146345	0.0379
203.75	90.727	-0.0476728	0.00342712	0.107876			0.0268044	-0.0476728	-0.0208685		0.25	87.2853	-0.0429478	-0.017235	0.071392	0.00654797	-0.0429478	-0.0363998		A	0.0986367	0.0765949	0.166065	0.0874359	0.0986367	0.108204
224.125	86.5002	-0.0419021	-0.0217217	0.0634268			0.0021395	-0.0419021	-0.0397626		0.275	85.6577	-0.0334863	-0.0428033	0.0396301	-0.0203256	-0.0334863	-0.0538119
244.5	85.5596	-0.0325162	-0.0452316	0.0368879			-0.0229136	-0.0325162	-0.0554299		0.3	85.5172	-0.0235485	-0.0611079	0.00963864	-0.0411468	-0.0235485	-0.0646953		Systole (S)	0.0951087	0.418632	0.248814	0.314991	0.0951087	0.4101
264.875	85.5162	-0.0233385	-0.0614798	0.00900032			-0.0415739	-0.0233385	-0.0649123		0.325	85.8453	-0.0345503	-0.0832669	-0.0428754	-0.0548361	-0.0345503	-0.0893864		Diastole (E-D-A)	0.0986367	0.0765949	0.191487	0.0874359	0.0986367	0.108204
285.25	85.7751	-0.0335862	-0.0826418	-0.0401771			-0.0547768	-0.0335862	-0.088363		0.35	87.2301	-0.0488635	-0.0913886	-0.0865424	-0.0547132	-0.0488635	-0.103577
305.625	86.9745	-0.0502719	-0.0934473	-0.0868821			-0.0557918	-0.0502719	-0.106064		0.375	89.7387	-0.0299782	-0.0678886	-0.072167	-0.0438042	-0.0299782	-0.0737824		Whole heartbeat	0.0986367	0.418632	0.248814	0.314991	0.0986367	0.4101
326	88.8009	-0.0400083	-0.0784369	-0.0843785			-0.0479242	-0.0400083	-0.0879325		0.4	94.5625	0.0210237	-0.0117666	-0.00631876	-0.020702	0.0210237	0.000321701
346.375	93.0373	0.00703557	-0.0288986	-0.0270407			-0.0285447	0.00703557	-0.0215091		0.425	100.483	0.0617233	0.0351778	0.0737642	-0.000396807	0.0617233	0.0613266
366.75	98.1274	0.0554655	0.0304937	0.0447806			-0.00132452	0.0554655	0.0541411		0.45	111.356	0.0708385	0.0414902	0.142057	0.00051246	0.0708385	0.0713509
387.125	104.498	0.0729226	0.0435895	0.126185			0.00128836	0.0729226	0.074211		0.475	129.3	0.0430497	0.0213425	0.175246	-0.00304178	0.0430497	0.040008
407.5	120.09	0.0669593	0.0379325	0.163622			-0.00062915	0.0669593	0.0663302		0.5	149.006	0.00133256	-0.013435	0.189888	-0.0123014	0.00133256	-0.0109688
427.875	138.15	0.0161759	0.00278345	0.186292			-0.00567742	0.0161759	0.0104985		0.525	163.454	-0.0414379	-0.0395175	0.187152	-0.0135042	-0.0414379	-0.0549421
448.25	156.865	-0.010878	-0.0266704	0.191487			-0.0176582	-0.010878	-0.0285362		0.55	170.176	-0.0804736	-0.0505797	0.149312	-0.00356654	-0.0804736	-0.0840402
468.625	166.998	-0.0588839	-0.0468208	0.184407			-0.0111059	-0.0588839	-0.0699899		0.575	173.654	-0.0852835	-0.0463437	0.099989	0.00250688	-0.0852835	-0.0827766
489	171.409	-0.0890633	-0.0520683	0.135295			-0.00056068	-0.0890633	-0.0896241		0.6	175.306	-0.0683493	-0.029722	0.0673143	0.00843469	-0.0683493	-0.0599146
509.375	174.25	-0.0842597	-0.0447979	0.090466			0.00333375	-0.0842597	-0.080926		0.625	174.369	-0.0456757	-0.00679918	0.0400962	0.0169496	-0.0456757	-0.0287261
529.75	175.478	-0.0657518	-0.027261	0.0635347			0.00926733	-0.0657518	-0.0564845		0.65	173.443	-0.0241497	0.0136273	0.00767486	0.0238764	-0.0241497	-0.000273346
550.125	174.287	-0.0441891	-0.00528419	0.0383606			0.0175182	-0.0441891	-0.0266709		0.675	173.025	-0.00937694	0.0238924	-0.00621092	0.0253799	-0.00937694	0.0160028
570.5	173.443	-0.024164	0.0136174	0.00768823			0.023875	-0.024164	-0.000288957		0.7	172.953	-0.00182933	0.028282	-0.0104531	0.0254077	-0.00182933	0.0235784
590.875	172.902	-0.00502159	0.0269187	-0.0103048			0.0258231	-0.00502159	0.0208015		0.725	173.077	0.00584687	0.0315607	-0.0108098	0.0244088	0.00584687	0.0302557
611.25	173.218	0.0146345	0.0353139	-0.0112183			0.0232654	0.0146345	0.0379		0.75	173.2	0.013534	0.0348438	-0.0111672	0.0234087	0.013534	0.0369427
631.625	173.401	0.0381894	0.0356779	-0.010527			0.0118033	0.0381894	0.0499927		0.775	173.279	0.0225159	0.0354356	-0.0109869	0.0194301	0.0225159	0.0419462
652	173.497	0.0624776	0.0384127	-0.0139135			0.00202749	0.0624776	0.0645051		0.8	173.351	0.0317201	0.0355779	-0.0107169	0.0149514	0.0317201	0.0466715
672.375	174.469	0.0847488	0.0486539	0.00858633			-0.000238848	0.0847488	0.0845099		0.825	173.445	0.0490829	0.0369045	-0.0120459	0.00741874	0.0490829	0.0565016
692.75	175.078	0.0956643	0.0439947	0.0795192			-0.00973151	0.0956643	0.0859328		0.85	174.149	0.0773783	0.0452647	0.00113963	0.000511127	0.0773783	0.0778896
713.125	175.141	0.051741	0.013145	0.156608			-0.0144866	0.051741	0.0372544		0.875	175.012	0.0944807	0.0445001	0.071827	-0.00870211	0.0944807	0.0857786
733.5	178.941	-0.031107	-0.0437903	0.166065			-0.02237	-0.031107	-0.0534769		0.9	175.572	0.0425161	0.00680431	0.157668	-0.0153652	0.0425161	0.0271509
753.875	183.497	-0.0837405	-0.0765949	0.0984843			-0.0244629	-0.0837405	-0.108204		0.925	180.468	-0.0484596	-0.0546091	0.143813	-0.0230631	-0.0484596	-0.0715225
774.25	187.338	-0.0986367	-0.0342784	-0.0298601			0.0196325	-0.0986367	-0.0790043		0.95	185.636	-0.0919676	-0.0532572	0.0276876	-0.000138299	-0.0919676	-0.0921059
794.625	186.712	-0.0508011	0.0716322	-0.0792125			0.0874359	-0.0508011	0.0366349		0.975	186.851	-0.0613751	0.0482215	-0.0683037	0.0724484	-0.0613751	0.0110735
Name	J04											This dataset	Reference							RMS values
Filename											End systole	0.325	0.393								freewall-sep	diaphragm-rvot	base-apex	2ch	3ch	4ch
											End E-wave	0.527	0.664							S	0.0615669	0.134948	0.080585	0.143028	0.0615669	0.0935666
Delineation:	Stack 5, CINE_segmented_SAX_InlineVF , RV endo, Cine										End diastasis	0.872	0.815							E	0.0351123	0.070007	0.0903861	0.049267	0.0351123	0.0744356
freewall-sep direction (degrees):	102	Stack 5, CINE_segmented_SAX_InlineVF																		D	0.0161392	0.00924805	0.0104028	0.00880364	0.0161392	0.0134545
base-apex direction (degrees):	144	Stack 7, CINE_segmented_2,3,4 ch																		A	0.0544565	0.0436526	0.0938846	0.0132351	0.0544565	0.064544
											Resampled data
Non-resampled data																				Systole (S)	0.0615669	0.134948	0.080585	0.143028	0.0615669	0.0935666
Time (ms)	Volume (ml)	freewall-sep (N)	diaphragm-rvot (N)	base-apex (N)			2ch (N)	3ch (N)	4ch (N)		Time (fraction of RR)	Volume (ml)	freewall-sep (N)	diaphragm-rvot (N)	base-apex (N)	2ch (N)	3ch (N)	4ch (N)		Diastole (E-D-A)	0.0329475	0.0450302	0.0663898	0.0296451	0.0329475	0.0520145
0	257.923	-0.0691429	0.0440676	-0.0287434			0.072735	-0.0691429	0.00359209		0	257.923	-0.0691429	0.0440676	-0.0287434	0.072735	-0.0691429	0.00359209
30.575	254.135	-0.0804377	0.0986103	-0.0137456			0.125618	-0.0804377	0.0451803		0.025	254.79	-0.0785095	0.0892907	-0.0163096	0.116583	-0.0785095	0.0380733		Whole heartbeat	0.0443243	0.0853655	0.0713138	0.0850983	0.0443243	0.0683484
61.15	243.39	-0.0788898	0.141773	0.0285862			0.162224	-0.0788898	0.0833345		0.05	247.108	-0.0794441	0.127309	0.0143543	0.149975	-0.0794441	0.0705311
91.725	222.21	-0.0812332	0.249818	0.0931292			0.256965	-0.0812332	0.175732		0.075	233.204	-0.0802358	0.196598	0.061221	0.210377	-0.0802358	0.130141
122.3	213.147	-0.0856491	0.294307	0.133158			0.297702	-0.0856491	0.212053		0.1	219.42	-0.0826627	0.264011	0.105851	0.269972	-0.0826627	0.187309
152.875	204.979	-0.0761313	0.197436	0.129512			0.209051	-0.0761313	0.132919		0.125	212.045	-0.0843364	0.280845	0.132673	0.285387	-0.0843364	0.201051		Peak values
183.45	188.276	-0.0769877	0.0633371	0.108313			0.0933453	-0.0769877	0.0163576		0.15	205.291	-0.0764854	0.201008	0.129653	0.212321	-0.0764854	0.135836			freewall-sep	diaphragm-rvot	base-apex	2ch	3ch	4ch
214.025	168.441	-0.0642713	-0.0136325	0.0950636			0.0203295	-0.0642713	-0.0439418		0.175	191.804	-0.076911	0.0899142	0.112633	0.116323	-0.076911	0.0394124		S	0.0856491	0.294307	0.133158	0.297702	0.0856491	0.212053
244.6	146.518	-0.0389296	0.00152833	0.0821654			0.0207885	-0.0389296	-0.0181412		0.2	176.062	-0.0690289	0.0139825	0.100103	0.0466236	-0.0690289	-0.0224052		E	0.0603573	0.132113	0.153052	0.108137	0.0603573	0.12069
275.175	138.374	-0.0173949	0.00365031	0.0758298			0.0118588	-0.0173949	-0.00553621		0.225	158.735	-0.0524246	-0.00642591	0.0893335	0.0206473	-0.0524246	-0.0317773		D	0.0490776	0.0196466	0.021592	0.0202828	0.0490776	0.0335285
305.75	130.754	-0.00428481	-0.00781962	0.0670528			-0.00462961	-0.00428481	-0.00891442		0.25	144.322	-0.0328968	0.00212629	0.0804361	0.0182899	-0.0328968	-0.0146069		A	0.0775409	0.0609845	0.156765	0.0208578	0.0775409	0.0915848
336.325	123.92	0.0126638	-0.0503962	0.0380899			-0.0499762	0.0126638	-0.0373124		0.275	137.637	-0.0160654	0.00248394	0.0749577	0.0101839	-0.0160654	-0.00588152
366.9	118.503	0.00405601	-0.100775	-0.0139412			-0.089302	0.00405601	-0.085246		0.3	131.336	-0.0052357	-0.00699035	0.0677038	-0.00343601	-0.0052357	-0.00867171		Systole (S)	0.0856491	0.294307	0.133158	0.297702	0.0856491	0.212053
397.475	114.423	-0.0125527	-0.132113	-0.0548709			-0.108137	-0.0125527	-0.12069		0.325	125.624	0.00861005	-0.0402228	0.0450494	-0.0391389	0.00861005	-0.030529		Diastole (E-D-A)	0.0775409	0.132113	0.156765	0.108137	0.0775409	0.12069
428.05	114.271	-0.00180502	-0.0434156	-0.0225743			-0.0366964	-0.00180502	-0.0385015		0.35	120.791	0.00760201	-0.080082	0.00747458	-0.0731541	0.00760201	-0.0655521
458.625	113.869	0.0291899	0.0718919	0.0524931			0.0476652	0.0291899	0.0768553		0.375	116.852	-0.00280504	-0.113753	-0.0308563	-0.0971105	-0.00280504	-0.0999156		Whole heartbeat	0.0856491	0.294307	0.156765	0.297702	0.0856491	0.212053
489.2	113.301	0.0393427	0.081603	0.118634			0.0509989	0.0393427	0.0903416		0.4	114.391	-0.0103072	-0.113582	-0.0481232	-0.0932111	-0.0103072	-0.103518
519.775	115.793	0.023711	0.0148573	0.153052			0.00101122	0.023711	0.0247222		0.425	114.278	-0.00229767	-0.0474819	-0.0240549	-0.0399717	-0.00229767	-0.0422694
550.35	119.272	-0.00519658	-0.0440181	0.140947			-0.0355224	-0.00519658	-0.040719		0.45	113.99	0.0198984	0.0373254	0.0299896	0.0223755	0.0198984	0.0422741
580.925	124.234	-0.0309599	-0.0657499	0.0950036			-0.0414611	-0.0309599	-0.072421		0.475	113.617	0.0337194	0.0762245	0.0819995	0.0491527	0.0337194	0.0828721
611.5	134.908	-0.0578308	-0.0681064	0.0290308			-0.0300664	-0.0578308	-0.0878974		0.5	113.775	0.0364233	0.0691312	0.125077	0.0416578	0.0364233	0.078081
642.075	147.855	-0.0603573	-0.0426917	0.00416064			-0.0067935	-0.0603573	-0.0671508		0.525	115.633	0.0247383	0.0192414	0.150796	0.00429436	0.0247383	0.0290327
672.65	164.185	-0.0490776	-0.0103803	-0.00728981			0.0155493	-0.0490776	-0.0335285		0.55	118.163	0.00421167	-0.0248628	0.144914	-0.0236377	0.00421167	-0.019426
703.225	177.131	-0.0196977	0.0120481	0.00122911			0.0202828	-0.0196977	0.000585242		0.575	121.388	-0.0159331	-0.0530905	0.121862	-0.0380113	-0.0159331	-0.0539442
733.8	187.822	0.00383514	0.0196466	0.00960973			0.0150968	0.00383514	0.0189319		0.6	126.068	-0.035304	-0.0661918	0.0845035	-0.0396717	-0.035304	-0.0749759
764.375	193.79	0.013866	0.0179916	0.021592			0.00864825	0.013866	0.0225143		0.625	134.024	-0.0554604	-0.067931	0.0349391	-0.0310999	-0.0554604	-0.0865603
794.95	198.93	0.0120802	0.00764805	0.0193288			0.000583461	0.0120802	0.0126635		0.65	143.486	-0.059564	-0.0518926	0.0130937	-0.0151583	-0.059564	-0.0747223
825.525	202.829	0.00662987	-0.00267389	0.013883			-0.00563074	0.00662987	0.000999338		0.675	165.289	-0.0467613	-0.00859983	-0.00661504	0.015933	-0.0467613	-0.0308282
856.1	202.629	-0.00191585	-0.00482682	0.00993245			-0.0032222	-0.00191585	-0.00513806		0.7	190.03	0.00747618	0.0190504	0.0139602	0.0127602	0.00747618	0.0202361
886.675	201.786	-0.00697434	-0.00429865	0.00722496			-0.000235485	-0.00697434	-0.00720982		0.725	201.483	0.00853583	0.000934479	0.015788	-0.00345866	0.00853583	0.00507717
917.25	202.475	-0.00378101	-0.00359312	0.00576324			-0.00122133	-0.00378101	-0.00500234		0.75	201.837	-0.00667011	-0.00433042	0.00738784	-0.000415179	-0.00667011	-0.00708529
947.825	203.174	-0.0036939	-0.000940491	0.00222922			0.00103253	-0.0036939	-0.00266137		0.775	203.332	-0.00336555	-0.000496131	0.0014827	0.00125314	-0.00336555	-0.00211242
978.4	203.88	-0.00222637	0.00104529	-0.00110707			0.00201841	-0.00222637	-0.000207958		0.8	205.397	0.00576427	0.00342849	-0.00400648	8.68831e-05	0.00576427	0.00585136
1008.98	204.67	0.00108127	0.00204548	-0.00235555			0.00123089	0.00108127	0.00231216		0.825	208.985	0.0482447	0.0292438	0.0150933	0.00120354	0.0482447	0.0494483
1039.55	206.098	0.0103105	0.00477076	-0.00560917			-0.00102369	0.0103105	0.00928699		0.85	211.203	0.0722288	0.0552286	0.0654654	0.0117148	0.0722288	0.0839436
1070.13	208.482	0.0428793	0.0234317	0.00382752			-0.00114728	0.0428793	0.041732		0.875	215.126	0.0646404	0.0577361	0.11938	0.0176805	0.0646404	0.0823211
1100.7	211.689	0.0775409	0.0609845	0.076625			0.0140436	0.0775409	0.0915848		0.9	222.264	0.0377707	0.0367576	0.148029	0.0129478	0.0377707	0.0507183
1131.28	218.047	0.0533191	0.0548681	0.156765			0.0208578	0.0533191	0.0741769		0.925	234.818	-0.0122373	-0.021459	0.119381	-0.0124653	-0.0122373	-0.0247026
1161.85	236.191	-0.0180452	-0.0282174	0.116008			-0.0154145	-0.0180452	-0.0334597		0.95	244.007	-0.0444357	-0.0342162	0.0534589	-0.00741417	-0.0444357	-0.0518501
1192.43	248.876	-0.0617073	-0.0381163	0.0123535			-0.00215601	-0.0617073	-0.0638633		0.975	252.784	-0.076037	-0.0413383	-0.0218406	0.00221844	-0.076037	-0.0738186
Name	J05											This dataset	Reference							RMS values
Filename											End systole	0.3	0.393								freewall-sep	diaphragm-rvot	base-apex	2ch	3ch	4ch
											End E-wave	0.515	0.664							S	0.140689	0.364285	0.189889	0.365542	0.140689	0.274465
Delineation:	Stack 8, sbFE/M2D/SA , RV endo, Cine										End diastasis	0.781	0.815							E	0.0519215	0.0854823	0.170489	0.059898	0.0519215	0.0933863
freewall-sep direction (degrees):	93	Stack 8, sbFE/M2D/SA																		D	0.0381365	0.0241668	0.0308468	0.023374	0.0381365	0.0325101
base-apex direction (degrees):	42	Stack 6, sbFE/BH4ch																		A	0.071377	0.102294	0.143639	0.0666227	0.071377	0.117494
											Resampled data
Non-resampled data																				Systole (S)	0.140689	0.364285	0.189889	0.365542	0.140689	0.274465
Time (ms)	Volume (ml)	freewall-sep (N)	diaphragm-rvot (N)	base-apex (N)			2ch (N)	3ch (N)	4ch (N)		Time (fraction of RR)	Volume (ml)	freewall-sep (N)	diaphragm-rvot (N)	base-apex (N)	2ch (N)	3ch (N)	4ch (N)		Diastole (E-D-A)	0.0537914	0.0746185	0.124946	0.0513421	0.0537914	0.0846323
0	279.409	-0.0473941	0.126638	-0.1122			0.133368	-0.0473941	0.0859743		0	279.409	-0.0473941	0.126638	-0.1122	0.133368	-0.0473941	0.0859743
26.4359	271.328	-0.14576	0.608423	0.104788			0.59979	-0.14576	0.45403		0.025	273.241	-0.123019	0.497024	0.0545899	0.491946	-0.123019	0.368926		Whole heartbeat	0.0892382	0.209066	0.147463	0.204772	0.0892382	0.166172
52.8718	260.068	-0.176384	0.717756	0.277409			0.709787	-0.176384	0.533403		0.05	265.398	-0.162286	0.667463	0.197621	0.659183	-0.162286	0.496897
79.3077	246.503	-0.103104	0.559363	0.328076			0.535975	-0.103104	0.432871		0.075	256.134	-0.154401	0.670439	0.292845	0.657818	-0.154401	0.503417
105.744	231.509	-0.175646	0.464755	0.333709			0.490313	-0.175646	0.314667		0.1	245.702	-0.107238	0.554109	0.328461	0.533492	-0.107238	0.426254
132.179	216.747	-0.20979	0.268236	0.225861			0.337195	-0.20979	0.127404		0.125	234.256	-0.16312	0.481501	0.332925	0.498552	-0.16312	0.335432		Peak values
158.615	201.973	-0.24673	0.0583083	0.159135			0.173862	-0.24673	-0.0728686		0.15	222.944	-0.196207	0.347976	0.269704	0.399459	-0.196207	0.203252			freewall-sep	diaphragm-rvot	base-apex	2ch	3ch	4ch
185.051	188.339	-0.177882	-0.0844697	0.115005			0.0157881	-0.177882	-0.162094		0.175	211.672	-0.223325	0.192963	0.202093	0.278773	-0.223325	0.055448		S	0.24673	0.717756	0.333709	0.709787	0.24673	0.533403
211.487	176.998	-0.0663666	-0.136032	0.101873			-0.0846236	-0.0663666	-0.15099		0.2	200.516	-0.239012	0.0420905	0.154188	0.155957	-0.239012	-0.0830545		E	0.0873826	0.171581	0.274822	0.141938	0.0873826	0.155249
237.923	167.48	-0.0221778	-0.127526	0.0670594			-0.099352	-0.0221778	-0.12153		0.225	190.109	-0.18639	-0.0670762	0.120459	0.0351053	-0.18639	-0.151285		D	0.0869127	0.0397647	0.0484967	0.0432967	0.0869127	0.0778935
264.359	155.697	-0.00262505	-0.119663	-0.00675834			-0.102319	-0.00262505	-0.104944		0.25	181.154	-0.105728	-0.117981	0.106592	-0.0493111	-0.105728	-0.155039		A	0.103881	0.177972	0.238752	0.135663	0.103881	0.191717
290.795	145.936	-0.00118266	-0.174919	-0.0932255			-0.150893	-0.00118266	-0.152075		0.275	173.22	-0.0482734	-0.132639	0.0876545	-0.0907323	-0.0482734	-0.139006
317.231	142.483	-0.0133113	-0.171581	-0.137169			-0.141938	-0.0133113	-0.155249		0.3	165.591	-0.0188601	-0.126277	0.0545221	-0.0999292	-0.0188601	-0.118789		Systole (S)	0.24673	0.717756	0.333709	0.709787	0.24673	0.533403
343.667	140.033	0.00794382	-0.0899522	-0.0838938			-0.0818728	0.00794382	-0.073929		0.325	156.596	-0.00402171	-0.12027	-0.00149221	-0.102146	-0.00402171	-0.106167		Diastole (E-D-A)	0.103881	0.177972	0.274822	0.141938	0.103881	0.191717
370.103	141.573	0.0493604	0.0324571	0.0326826			0.00342846	0.0493604	0.0527888		0.35	148.991	-0.00161566	-0.158528	-0.067413	-0.136481	-0.00161566	-0.138097
396.538	145.89	0.0589278	0.0837124	0.160857			0.0430332	0.0589278	0.101961		0.375	144.381	-0.00671803	-0.17342	-0.113294	-0.146827	-0.00671803	-0.153545		Whole heartbeat	0.24673	0.717756	0.333709	0.709787	0.24673	0.533403
422.974	151.777	0.0379308	0.0415821	0.259619			0.0170458	0.0379308	0.0549766		0.4	141.939	-0.00852611	-0.15321	-0.12518	-0.128421	-0.00852611	-0.136947
449.41	159.945	-0.00460035	-0.0307392	0.274822			-0.0243208	-0.00460035	-0.0289212		0.425	140.057	0.00857879	-0.0880756	-0.0821065	-0.0805652	0.00857879	-0.0719862
475.846	170.444	-0.0539075	-0.0722115	0.220145			-0.0355833	-0.0539075	-0.0894908		0.45	141.278	0.0413744	0.0088518	0.0102023	-0.0130212	0.0413744	0.0283532
502.282	180.314	-0.0781771	-0.0799895	0.129879			-0.0301844	-0.0781771	-0.108362		0.475	144.173	0.0550648	0.0629674	0.108969	0.026999	0.0550648	0.0820638
528.718	186.596	-0.0873826	-0.0767173	0.0232697			-0.0227479	-0.0873826	-0.110131		0.5	148.219	0.0508387	0.0674689	0.199069	0.0330103	0.0508387	0.083849
555.154	202.683	-0.0869127	-0.0397647	-0.0463203			0.00901917	-0.0869127	-0.0778935		0.525	153.32	0.0302441	0.0285018	0.262482	0.00956121	0.0302441	0.0398055
581.59	219.457	-0.0648572	0.00288849	-0.00933723			0.0349301	-0.0648572	-0.0299271		0.55	159.801	-0.00380741	-0.0293921	0.274552	-0.0235506	-0.00380741	-0.027358
608.026	230.903	-0.0375047	0.0283413	0.0144319			0.0432967	-0.0375047	0.00579198		0.575	168.089	-0.04232	-0.0624843	0.233192	-0.0329529	-0.04232	-0.0752729
634.462	231.006	-0.00388252	0.0366057	0.0279534			0.0336428	-0.00388252	0.0297603		0.6	176.06	-0.0674331	-0.076589	0.170166	-0.0326114	-0.0674331	-0.100045
660.897	229.386	0.0239944	0.0361649	0.0399915			0.0193225	0.0239944	0.0433169		0.625	182.59	-0.0814625	-0.0788509	0.0921121	-0.0275556	-0.0814625	-0.109018
687.333	228.765	0.0335155	0.0228459	0.0484967			0.00302748	0.0335155	0.0365428		0.65	189.101	-0.0873929	-0.0714176	0.0131802	-0.0181531	-0.0873929	-0.105546
713.769	229.216	0.0267046	0.000907237	0.0431286			-0.0125665	0.0267046	0.014138		0.675	208.975	-0.0791638	-0.0245886	-0.0331793	0.0182876	-0.0791638	-0.0608762
740.205	230.807	0.0155317	-0.0149826	0.0322909			-0.020741	0.0155317	-0.00520932		0.7	230.918	-0.0329108	0.0294706	0.0162795	0.0419776	-0.0329108	0.00906698
766.641	231	0.00160337	-0.0147692	0.0180226			-0.0135923	0.00160337	-0.0119889		0.725	229.55	0.0211767	0.0362095	0.038775	0.0207702	0.0211767	0.0419467
793.077	230.448	-0.00964656	0.00658506	0.0063629			0.0105262	-0.00964656	0.000879621		0.75	229.063	0.0290241	0.00837911	0.0449568	-0.00725556	0.0290241	0.0217685
819.513	229.445	-0.0082068	0.019364	-0.0050003			0.0208733	-0.0082068	0.0126663		0.775	230.889	0.0096643	-0.0148928	0.0262802	-0.0177297	0.0096643	-0.00806517
845.949	228.286	0.0134223	0.0351339	-0.0216093			0.0237157	0.0134223	0.037138		0.8	230.265	-0.00938213	0.00893266	0.00427532	0.0124269	-0.00938213	0.00304479
872.385	232.034	0.0587923	0.0552255	-0.0198064			0.0184305	0.0587923	0.077223		0.825	228.618	0.00724834	0.0306325	-0.0168684	0.0229046	0.00724834	0.0301527
898.821	232.327	0.100372	0.0494137	0.0632181			-0.00739265	0.100372	0.0929797		0.85	231.649	0.0540655	0.0531331	-0.0199948	0.0189818	0.0540655	0.0730473
925.256	235.486	0.0718264	-0.00995162	0.221851			-0.0445315	0.0718264	0.0272949		0.875	232.583	0.0980876	0.0446604	0.0759224	-0.0103669	0.0980876	0.0877209
951.692	247.829	-0.0238682	-0.0815807	0.238752			-0.058717	-0.0238682	-0.0825852		0.9	238.755	0.0474449	-0.028234	0.226276	-0.0481738	0.0474449	-0.000728919
978.128	273.362	-0.103881	-0.104714	0.0761347			-0.0387439	-0.103881	-0.142625		0.925	259.285	-0.0579742	-0.091619	0.170119	-0.0503572	-0.0579742	-0.108331
1004.56	286.24	-0.09572	-0.166112	-0.115299			-0.0959974	-0.09572	-0.191717		0.95	281.506	-0.0988563	-0.142953	-0.0428948	-0.0743731	-0.0988563	-0.173229
1031	287.807	-0.0369291	-0.177972	-0.18679			-0.135663	-0.0369291	-0.172592		0.975	287.519	-0.0477822	-0.175783	-0.173593	-0.128341	-0.0477822	-0.176124
Name	J06											This dataset	Reference							RMS values
Filename											End systole	0.4	0.393								freewall-sep	diaphragm-rvot	base-apex	2ch	3ch	4ch
											End E-wave	0.596	0.664							S	0.0546601	0.122287	0.061429	0.121194	0.0546601	0.0961104
Delineation:	Stack 8, sbFE/M2D/SA , RV endo, Cine										End diastasis	0.838	0.815							E	0.0462154	0.042549	0.0587238	0.0238382	0.0462154	0.0567036
freewall-sep direction (degrees):	17	Stack 8, sbFE/M2D/SA																		D	0.0111483	0.00952974	0.0264248	0.00798786	0.0111483	0.0116
base-apex direction (degrees):	137	Stack 6, sbFE/BH4ch																		A	0.0644175	0.0385289	0.0731699	0.0137339	0.0644175	0.064132
											Resampled data
Non-resampled data																				Systole (S)	0.0546601	0.122287	0.061429	0.121194	0.0546601	0.0961104
Time (ms)	Volume (ml)	freewall-sep (N)	diaphragm-rvot (N)	base-apex (N)			2ch (N)	3ch (N)	4ch (N)		Time (fraction of RR)	Volume (ml)	freewall-sep (N)	diaphragm-rvot (N)	base-apex (N)	2ch (N)	3ch (N)	4ch (N)		Diastole (E-D-A)	0.0424399	0.0318187	0.0527153	0.0162222	0.0424399	0.0464334
0	216.533	-0.134902	0.0405926	-0.0212716			0.102605	-0.134902	-0.0322968		0	216.533	-0.134902	0.0405926	-0.0212716	0.102605	-0.134902	-0.0322968
28.9231	200.17	-0.0874643	0.213856	0.0416115			0.228937	-0.0874643	0.141472		0.025	200.005	-0.0859197	0.214748	0.0420048	0.228938	-0.0859197	0.143018		Whole heartbeat	0.0477051	0.0811736	0.0563627	0.0776729	0.0477051	0.0706295
57.8462	190.918	-0.00450319	0.261247	0.0626082			0.228498	-0.00450319	0.223995		0.05	190.483	-0.00491884	0.260265	0.0641698	0.227855	-0.00491884	0.222936
86.7692	178.695	-0.0154302	0.234354	0.103489			0.210672	-0.0154302	0.195242		0.075	177.345	-0.0169691	0.231175	0.101948	0.208688	-0.0169691	0.191719
115.692	153.418	-0.0400491	0.178402	0.0765587			0.174525	-0.0400491	0.134476		0.1	152.663	-0.0424501	0.173537	0.0762282	0.171513	-0.0424501	0.129063
144.615	142.825	-0.0713977	0.11373	0.0718794			0.134192	-0.0713977	0.0627939		0.125	141.73	-0.0721382	0.106867	0.0707142	0.128619	-0.0721382	0.0564807		Peak values
173.538	130.529	-0.0785696	0.041992	0.0593412			0.075651	-0.0785696	-0.00291863		0.15	129.341	-0.0764187	0.0409974	0.0616954	0.0737142	-0.0764187	-0.00270453			freewall-sep	diaphragm-rvot	base-apex	2ch	3ch	4ch
202.462	119.413	-0.0594746	0.0331247	0.0792904			0.0584241	-0.0594746	-0.00105048		0.175	118.533	-0.0578467	0.0335105	0.0800499	0.0579443	-0.0578467	9.75531e-05		S	0.134902	0.261247	0.103489	0.228937	0.134902	0.223995
231.385	112.359	-0.0469151	0.0359556	0.0848211			0.054596	-0.0469151	0.00768085		0.2	111.837	-0.0451544	0.0349983	0.0830426	0.0528865	-0.0451544	0.0077321		E	0.0768483	0.0720979	0.103549	0.0442635	0.0768483	0.0806138
260.308	108.699	-0.0348633	0.0293927	0.0726127			0.0428865	-0.0348633	0.00802318		0.225	108.158	-0.0341412	0.0284512	0.0707872	0.04171	-0.0341412	0.00756893		D	0.025327	0.0176709	0.0479657	0.0118057	0.025327	0.0279668
289.231	105.327	-0.0304481	0.0236495	0.0614646			0.035705	-0.0304481	0.005257		0.25	104.014	-0.0287944	0.0199681	0.0603254	0.0316901	-0.0287944	0.00289574		A	0.109031	0.0738635	0.125506	0.0210525	0.109031	0.118483
318.154	97.9516	-0.0215807	0.00408919	0.0551909			0.0143317	-0.0215807	-0.00724901		0.275	94.8809	-0.0193187	-0.000215569	0.0488218	0.00947263	-0.0193187	-0.00984608
347.077	82.279	-0.0111105	-0.0150506	0.0258287			-0.007479	-0.0111105	-0.0185895		0.3	81.8328	-0.0103654	-0.0223486	0.0190607	-0.0141718	-0.0103654	-0.0245372		Systole (S)	0.134902	0.261247	0.103489	0.228937	0.134902	0.223995
376	80.1912	-0.00768914	-0.0485022	-0.00521395			-0.0381596	-0.00768914	-0.0458488		0.325	79.9843	-0.00897719	-0.0575192	-0.0125507	-0.0453245	-0.00897719	-0.0543017		Diastole (E-D-A)	0.109031	0.0738635	0.125506	0.0442635	0.109031	0.118483
404.923	79.2974	-0.0132034	-0.0871046	-0.0366266			-0.0688332	-0.0132034	-0.0820366		0.35	79.3091	-0.0126259	-0.0879539	-0.0368216	-0.0698574	-0.0126259	-0.0824832
433.846	79.3444	-0.0108861	-0.0905117	-0.0374086			-0.0729424	-0.0108861	-0.0838285		0.375	79.5406	-0.00652949	-0.0736347	-0.0293131	-0.0605048	-0.00652949	-0.0670343		Whole heartbeat	0.134902	0.261247	0.125506	0.228937	0.134902	0.223995
462.769	80.0789	0.00553129	-0.0269105	-0.0069008			-0.0260708	0.00553129	-0.0205395		0.4	80.6977	0.0119628	-0.0155061	0.000842484	-0.0194101	0.0119628	-0.00744727
491.692	83.135	0.0382432	0.0311368	0.0324989			0.00784362	0.0382432	0.0460869		0.425	82.9081	0.0357325	0.0266779	0.0294735	0.00523747	0.0357325	0.0409699
520.615	94.7967	0.0768483	0.0393977	0.0762164			-0.00430472	0.0768483	0.0725436		0.45	90.7035	0.0623666	0.0363891	0.0597743	0.000330614	0.0623666	0.0626971
549.538	108.332	0.0579215	0.0184603	0.103549			-0.0129736	0.0579215	0.0449479		0.475	99.8353	0.0706757	0.0323793	0.0859108	-0.00729656	0.0706757	0.0633792
578.462	117.009	0.0156604	-0.0258731	0.0927458			-0.0302369	0.0156604	-0.0145765		0.5	109.161	0.0541861	0.01452	0.10264	-0.0145183	0.0541861	0.0396677
607.385	131.546	-0.0363503	-0.0720979	0.0357276			-0.0442635	-0.0363503	-0.0806138		0.525	115.436	0.0238366	-0.0173333	0.0949142	-0.0269294	0.0238366	-0.00309277
636.308	138.284	-0.0526088	-0.0583492	0.000654637			-0.0242275	-0.0526088	-0.0768363		0.55	124.888	-0.0110488	-0.0497468	0.0637226	-0.0375574	-0.0110488	-0.0486064
665.231	146.093	-0.0447096	-0.0403057	0.0086046			-0.0125509	-0.0447096	-0.0572605		0.575	133.333	-0.0405259	-0.0686168	0.0267753	-0.039161	-0.0405259	-0.0796869
694.154	163.843	-0.025327	-0.0176709	0.0234502			-0.00264	-0.025327	-0.0279668		0.6	138.206	-0.0524136	-0.0585172	0.00107898	-0.0244706	-0.0524136	-0.0768841
723.077	163.043	-0.00330293	-0.000908967	0.0391655			0.00086413	-0.00330293	-0.00243864		0.625	143.842	-0.0471058	-0.0457411	0.00622606	-0.01606	-0.0471058	-0.0631658
752	163.732	0.00840764	0.00749615	0.0479657			0.00228799	0.00840764	0.0106956		0.65	153.814	-0.0369392	-0.031193	0.0146946	-0.00854436	-0.0369392	-0.0454836
780.923	165.483	0.0156037	-0.00191199	0.040249			-0.0094577	0.0156037	0.00614605		0.675	163.407	-0.0132935	-0.00851268	0.0320367	-0.000725363	-0.0132935	-0.0140188
809.846	167.871	0.0105433	-0.00754495	0.0276779			-0.0118057	0.0105433	-0.00126239		0.7	163.991	0.00946179	0.00611818	0.046836	0.000567573	0.00946179	0.0100294
838.769	165.53	0.00272379	-0.00926338	0.0137333			-0.00938421	0.00272379	-0.00666042		0.725	167.275	0.0118202	-0.00612427	0.0308499	-0.0112139	0.0118202	0.000606205
867.692	164.644	-0.000842646	-0.0136244	0.0043107			-0.0113779	-0.000842646	-0.0122203		0.75	165.217	0.00146019	-0.0108088	0.0103946	-0.0100908	0.00146019	-0.0086306
896.615	164.435	-0.000708223	-0.0120538	-0.00060134			-0.0100848	-0.000708223	-0.010793		0.775	164.445	-0.000714183	-0.0121232	-0.000384307	-0.010142	-0.000714183	-0.0108561
925.538	164.128	0.00383025	-0.00720144	-0.00214006			-0.0081519	0.00383025	-0.00432149		0.8	165.404	0.00831518	-0.00147573	-0.000925104	-0.0054355	0.00831518	0.00287968
954.462	166.413	0.0119105	0.00311558	4.90918e-05			-0.0032572	0.0119105	0.00865347		0.825	166.685	0.0297436	0.00918486	0.00770002	-0.0069176	0.0297436	0.022826
983.385	166.726	0.032407	0.0100912	0.00884264			-0.00746432	0.032407	0.0249429		0.85	167.367	0.0503171	0.0143383	0.0313447	-0.0127413	0.0503171	0.0375758
1012.31	167.585	0.0564479	0.0157922	0.0390477			-0.0145475	0.0564479	0.0419004		0.875	170.023	0.0621636	0.0144612	0.0829021	-0.018558	0.0621636	0.0436055
1041.23	171.508	0.0657112	0.013629	0.110204			-0.0210525	0.0657112	0.0446587		0.9	179.313	0.0441988	0.00701992	0.117705	-0.01602	0.0441988	0.0281788
1070.15	187.203	0.0202844	-0.000300648	0.125506			-0.0104027	0.0202844	0.00988189		0.925	194.562	-0.009081	-0.0191259	0.0943086	-0.012023	-0.009081	-0.021104
1099.08	206.934	-0.0635914	-0.0539812	0.0356998			-0.0149535	-0.0635914	-0.0785449		0.95	210.235	-0.0744243	-0.0587402	0.0185328	-0.0136583	-0.0744243	-0.0880826
1128	220.208	-0.109031	-0.0738635	-0.0367259			-0.00945221	-0.109031	-0.118483		0.975	221.858	-0.115029	-0.0764737	-0.0463597	-0.00871371	-0.115029	-0.123743
Name	J07											This dataset	Reference							RMS values
Filename											End systole	0.325	0.393								freewall-sep	diaphragm-rvot	base-apex	2ch	3ch	4ch
											End E-wave	0.538	0.664							S	0.0285073	0.149658	0.111641	0.137914	0.0285073	0.122404
Delineation:	Stack 8, CINE_segmented_SAX_InlineVF , RV endo, Cine										End diastasis	0.84	0.815							E	0.0458326	0.0556251	0.0826608	0.0378203	0.0458326	0.0652776
freewall-sep direction (degrees):	90	Stack 8, CINE_segmented_SAX_InlineVF																		D	0.0181326	0.0181647	0.0171288	0.0187373	0.0181326	0.0175568
base-apex direction (degrees):	129	Stack 6, CINE_segmented_2,3,4 ch																		A	0.0438379	0.0256084	0.0823544	0.0244719	0.0438379	0.0366836
											Resampled data
Non-resampled data																				Systole (S)	0.0285073	0.149658	0.111641	0.137914	0.0285073	0.122404
Time (ms)	Volume (ml)	freewall-sep (N)	diaphragm-rvot (N)	base-apex (N)			2ch (N)	3ch (N)	4ch (N)		Time (fraction of RR)	Volume (ml)	freewall-sep (N)	diaphragm-rvot (N)	base-apex (N)	2ch (N)	3ch (N)	4ch (N)		Diastole (E-D-A)	0.0356847	0.0363835	0.0625713	0.0276751	0.0356847	0.0430863
0	224.827	-0.0455311	0.129304	-0.019611			0.134746	-0.0455311	0.0892153		0	224.827	-0.0455311	0.129304	-0.019611	0.134746	-0.0455311	0.0892153
30.65	216.456	-0.025695	0.189306	0.0171738			0.176791	-0.025695	0.151096		0.025	217.904	-0.0290268	0.179283	0.0110085	0.169777	-0.0290268	0.14075		Whole heartbeat	0.033521	0.0904034	0.0818136	0.0818446	0.033521	0.0782461
61.3	205.292	-0.0456303	0.239743	0.0650891			0.230438	-0.0456303	0.184808		0.05	209.155	-0.0389931	0.22303	0.0491082	0.212646	-0.0389931	0.173653
91.95	189.941	-0.0436492	0.289335	0.163391			0.272396	-0.0436492	0.228747		0.075	197.91	-0.0447064	0.264955	0.114446	0.251811	-0.0447064	0.207104
122.6	183.271	-0.0156762	0.243523	0.219599			0.218735	-0.0156762	0.203059		0.1	187.887	-0.0348317	0.274954	0.181177	0.255533	-0.0348317	0.220701
153.25	177.812	-0.00529542	0.114671	0.208782			0.101955	-0.00529542	0.09666		0.125	182.534	-0.0142408	0.22571	0.218125	0.202591	-0.0142408	0.18835		Peak values
183.9	168.519	-0.0133253	0.0102099	0.140314			0.0155047	-0.0133253	0.00217945		0.15	178.02	-0.00568045	0.119452	0.20919	0.106288	-0.00568045	0.100608			freewall-sep	diaphragm-rvot	base-apex	2ch	3ch	4ch
214.55	153.946	-0.0242909	-0.0309557	0.0790912			-0.0146629	-0.0242909	-0.0389538		0.175	170.481	-0.0117058	0.031367	0.154245	0.0330175	-0.0117058	0.0213117		S	0.0456303	0.289335	0.219599	0.272396	0.0456303	0.228747
245.2	135.854	-0.0180383	-0.0285576	0.0332595			-0.0157124	-0.0180383	-0.0337507		0.2	159.545	-0.0203491	-0.016041	0.101515	-0.00371741	-0.0203491	-0.0240665		E	0.0666117	0.0822003	0.141688	0.0607671	0.0666117	0.0920738
275.85	129.449	-0.00847153	-0.025065	0.0143641			-0.0174711	-0.00847153	-0.0259426		0.225	145.936	-0.0214109	-0.0299346	0.0575988	-0.0152187	-0.0214109	-0.0366295		D	0.043594	0.0354458	0.0325686	0.0403181	0.043594	0.0349331
306.5	124.415	-0.00438413	-0.0435995	-0.00561398			-0.0355661	-0.00438413	-0.0399503		0.25	134.127	-0.0153729	-0.0275946	0.0279941	-0.0162111	-0.0153729	-0.031584		A	0.0628554	0.0438498	0.15255	0.0501046	0.0628554	0.0538253
337.15	121.438	-0.0233593	-0.0885842	-0.0607326			-0.0650365	-0.0233593	-0.0883958		0.275	128.962	-0.00806298	-0.026926	0.0123637	-0.0192871	-0.00806298	-0.0273502
367.8	121.108	-0.0429012	-0.11276	-0.0873294			-0.0762028	-0.0429012	-0.119104		0.3	124.799	-0.00468534	-0.0422403	-0.00414433	-0.0342384	-0.00468534	-0.0389239		Systole (S)	0.0456303	0.289335	0.219599	0.272396	0.0456303	0.228747
398.45	121.986	-0.0167923	-0.0461211	-0.0267476			-0.0315459	-0.0167923	-0.0483382		0.325	122.18	-0.0187151	-0.0775779	-0.0472416	-0.0578268	-0.0187151	-0.0765419		Diastole (E-D-A)	0.0666117	0.0822003	0.15255	0.0607671	0.0666117	0.0920738
429.1	125.044	0.0289361	0.046009	0.0421821			0.025377	0.0289361	0.054313		0.35	121.248	-0.0346598	-0.102565	-0.0761129	-0.0714937	-0.0346598	-0.106154
459.75	130.453	0.0595803	0.0719189	0.0858405			0.0324935	0.0595803	0.0920738		0.375	121.463	-0.0323838	-0.0859164	-0.0629253	-0.0582139	-0.0323838	-0.0905977		Whole heartbeat	0.0666117	0.289335	0.219599	0.272396	0.0666117	0.228747
490.4	137.43	0.0666117	0.0279652	0.126151			-0.00908731	0.0666117	0.0575244		0.4	122.659	-0.00692237	-0.0262372	-0.0118702	-0.0192609	-0.00692237	-0.0261832
521.05	145.422	0.0400866	-0.0392437	0.141688			-0.0540295	0.0400866	-0.0139427		0.425	125.076	0.0291141	0.0461599	0.0424358	0.0254185	0.0291141	0.0545328
551.7	155.489	0.00287001	-0.0685107	0.108008			-0.0607671	0.00287001	-0.0578971		0.45	129.328	0.0530064	0.066367	0.076475	0.0309724	0.0530064	0.0839788
582.35	168.671	-0.0356452	-0.0822003	0.0504332			-0.0533649	-0.0356452	-0.0890101		0.475	134.486	0.0635968	0.0471052	0.108698	0.00899591	0.0635968	0.0725927
613	175.262	-0.059831	-0.06287	-0.014172			-0.0245315	-0.059831	-0.0843625		0.5	140.339	0.0573437	0.00437774	0.131701	-0.0248806	0.0573437	0.0324631
643.65	180.178	-0.0577403	-0.026564	-0.0351068			0.00586498	-0.0577403	-0.0518753		0.525	146.931	0.0348356	-0.0434136	0.136996	-0.055015	0.0348356	-0.0201795
674.3	184.989	-0.043594	0.0104382	-0.0325686			0.0308368	-0.043594	-0.0127572		0.55	154.844	0.00540932	-0.0665329	0.110334	-0.0603238	0.00540932	-0.0549145
704.95	185.711	-0.0192421	0.0354458	-0.0149275			0.0403181	-0.0192421	0.0210758		0.575	165.005	-0.0243267	-0.0782698	0.0674906	-0.0556203	-0.0243267	-0.079947
735.6	183.707	0.0095752	0.0348091	0.00649755			0.0253581	0.0095752	0.0349331		0.6	172.018	-0.0477149	-0.0725944	0.0182461	-0.0390111	-0.0477149	-0.0867259
766.25	184.476	0.0264674	0.0194466	0.0204236			0.00360762	0.0264674	0.030075		0.625	176.706	-0.059238	-0.0524163	-0.020208	-0.0157748	-0.059238	-0.0750128
796.9	185.327	0.0259955	-0.00146297	0.0251068			-0.0142648	0.0259955	0.0117308		0.65	180.562	-0.0566406	-0.0236815	-0.0349108	0.00781167	-0.0566406	-0.0488291
827.55	186.301	0.011295	-0.0131769	0.0249728			-0.0170592	0.011295	-0.00576395		0.675	185.278	-0.0338762	0.020418	-0.0255287	0.0346207	-0.0338762	0.000744447
858.2	186.974	-0.00177569	-0.0188208	0.0192701			-0.0154113	-0.00177569	-0.017187		0.7	184.015	0.0163151	0.0286797	0.0120541	0.0166797	0.0163151	0.0329948
888.85	188.013	-0.00472739	-0.0187528	0.00997294			-0.0138767	-0.00472739	-0.018604		0.725	185.717	0.0201339	-0.00613384	0.0250535	-0.015379	0.0201339	0.0047549
919.5	190.813	-0.00264467	-0.00966163	0.00323485			-0.00704501	-0.00264467	-0.00968948		0.75	187.389	-0.00295232	-0.0187937	0.0155638	-0.0147996	-0.00295232	-0.0177521
950.15	189.699	-0.000307692	-0.00302893	-0.000649151			-0.00246932	-0.000307692	-0.00277682		0.775	190.368	-0.00170645	-0.00699924	0.00167581	-0.00520827	-0.00170645	-0.00691491
980.8	185.977	0.000835779	0.000353541	-0.00296428			-0.000111772	0.000835779	0.000724193		0.8	186.503	0.00320282	0.00199242	-0.0040848	0.000124025	0.00320282	0.00332685
1011.45	187.294	0.00677835	0.00446771	-0.00577745			0.000480034	0.00677835	0.00725838		0.825	187.469	0.0243978	0.0125919	-0.00989201	-0.00129391	0.0243978	0.0231039
1042.1	187.479	0.0254055	0.0130568	-0.0101273			-0.00139541	0.0254055	0.0240103		0.85	186.254	0.0479117	0.0222841	0.0125328	-0.00465727	0.0479117	0.0432544
1072.75	185.968	0.0531203	0.0244196	0.0177774			-0.00541221	0.0531203	0.0477081		0.875	191.441	0.0533497	0.0230104	0.075968	-0.00674733	0.0533497	0.0466024
1103.4	194.068	0.0534329	0.0222908	0.105071			-0.00741203	0.0534329	0.0460208		0.9	199.909	0.0336713	0.00167484	0.13019	-0.0153852	0.0336713	0.0182861
1134.05	204.874	0.0158921	-0.0168269	0.15255			-0.0225185	0.0158921	-0.00662644		0.925	209.746	-0.00275418	-0.0274344	0.123038	-0.0223818	-0.00275418	-0.0251358
1164.7	216.892	-0.0317008	-0.0438498	0.0769684			-0.0221248	-0.0317008	-0.0538253		0.95	218.509	-0.0399606	-0.0265224	0.0549239	-0.00298876	-0.0399606	-0.0429494
1195.35	222.872	-0.0628554	0.0215663	-0.00626717			0.0501046	-0.0628554	-0.0127508		0.975	223.681	-0.0671901	0.0306805	-0.0178667	0.0601652	-0.0671901	-0.00702491
Name	J08											This dataset	Reference							RMS values
Filename											End systole	0.35	0.393								freewall-sep	diaphragm-rvot	base-apex	2ch	3ch	4ch
											End E-wave	0.543	0.664							S	0.0241278	0.0844407	0.0636601	0.0706663	0.0241278	0.0774125
Delineation:	Stack 8, CINE_segmented_SAX_InlineVF , RV endo, Cine										End diastasis	0.825	0.815							E	0.0323228	0.029268	0.0806537	0.0117025	0.0323228	0.04087
freewall-sep direction (degrees):	80	Stack 8, CINE_segmented_SAX_InlineVF																		D	0.0238902	0.0100679	0.0266048	0.00605226	0.0238902	0.0200196
base-apex direction (degrees):	143	Stack 5, CINE_segmented_2,3,4 ch																		A	0.0200795	0.0124905	0.0192876	0.0124546	0.0200795	0.016748
											Resampled data
Non-resampled data																				Systole (S)	0.0241278	0.0844407	0.0636601	0.0706663	0.0241278	0.0774125
Time (ms)	Volume (ml)	freewall-sep (N)	diaphragm-rvot (N)	base-apex (N)			2ch (N)	3ch (N)	4ch (N)		Time (fraction of RR)	Volume (ml)	freewall-sep (N)	diaphragm-rvot (N)	base-apex (N)	2ch (N)	3ch (N)	4ch (N)		Diastole (E-D-A)	0.025913	0.0186671	0.0490017	0.00996986	0.025913	0.0275506
0	113.493	0.0275069	0.0959081	0.0416923			0.0693054	0.0275069	0.0968123		0	113.493	0.0275069	0.0959081	0.0416923	0.0693054	0.0275069	0.0968123
25.65	112.152	0.031662	0.127966	0.0626716			0.0949908	0.031662	0.126653		0.025	112.298	0.0312126	0.124497	0.0604012	0.0922114	0.0312126	0.123424		Whole heartbeat	0.0253025	0.0521736	0.0545818	0.0425724	0.0253025	0.0509001
51.3	111.802	0.0227008	0.140834	0.085554			0.110616	0.0227008	0.133316		0.05	111.879	0.024657	0.138025	0.080559	0.107205	0.024657	0.131862
76.95	112.94	0.00352067	0.150196	0.0865727			0.128313	0.00352067	0.131834		0.075	112.566	0.00985956	0.147106	0.0862381	0.122468	0.00985956	0.132327
102.6	103.05	-0.022817	0.120231	0.0844411			0.115532	-0.022817	0.0927148		0.1	107.379	-0.0119048	0.132949	0.0855027	0.121089	-0.0119048	0.109185
128.25	92.4266	-0.0320227	0.0799489	0.0820347			0.0852491	-0.0320227	0.0532265		0.125	98.2386	-0.0273157	0.101192	0.0835305	0.101293	-0.0273157	0.073977		Peak values
153.9	89.8909	-0.0272515	0.0493089	0.0893131			0.0563286	-0.0272515	0.0290771		0.15	91.5556	-0.030359	0.0692428	0.0845955	0.0751455	-0.030359	0.0447865			freewall-sep	diaphragm-rvot	base-apex	2ch	3ch	4ch
179.55	80.8537	-0.0200094	0.019834	0.0858554			0.0271815	-0.0200094	0.00717205		0.175	87.7753	-0.0254659	0.0419176	0.0886143	0.0490347	-0.0254659	0.0235688		S	0.0360584	0.150196	0.0893131	0.128313	0.0360584	0.133316
205.2	67.4821	-0.0160358	-0.005147	0.0547254			0.00356049	-0.0160358	-0.0124753		0.2	79.1865	-0.0194996	0.01625	0.0816079	0.0238228	-0.0194996	0.00432311		E	0.0641439	0.0467621	0.135413	0.0164412	0.0641439	0.072569
230.85	65.0428	-0.0196748	-0.0109171	0.0349877			0.000382972	-0.0196748	-0.0192919		0.225	67.4449	-0.0160938	-0.00523844	0.054414	0.0035103	-0.0160938	-0.0125835		D	0.0629988	0.0297358	0.0474808	0.0163794	0.0629988	0.0572514
256.5	62.6383	-0.0200942	-0.0194483	0.0219396			-0.0067955	-0.0200942	-0.0268898		0.25	65.2725	-0.0193457	-0.0103929	0.0367891	0.000672372	-0.0193457	-0.0186734		A	0.0348569	0.0292325	0.0323778	0.0297745	0.0348569	0.0263349
282.15	60.2859	-0.0164788	-0.0347182	0.00756751			-0.0218274	-0.0164788	-0.0383062		0.275	63.1278	-0.0200161	-0.0177672	0.0245225	-0.00537887	-0.0200161	-0.0253949
307.8	59.1635	-0.0235455	-0.0503899	-0.0180289			-0.0318663	-0.0235455	-0.0554117		0.3	61.0221	-0.0175863	-0.0300733	0.011952	-0.017251	-0.0175863	-0.0348374		Systole (S)	0.0360584	0.150196	0.0893131	0.128313	0.0360584	0.133316
333.45	58.4152	-0.0360584	-0.0625761	-0.0443347			-0.0361633	-0.0360584	-0.0722216		0.325	59.6376	-0.0205947	-0.0438458	-0.007335	-0.0276743	-0.0205947	-0.048269		Diastole (E-D-A)	0.0641439	0.0467621	0.135413	0.0297745	0.0641439	0.072569
359.1	57.9336	-0.0322007	-0.0375757	-0.0416719			-0.0164412	-0.0322007	-0.0486419		0.35	58.8131	-0.0294448	-0.0561363	-0.0304297	-0.0338931	-0.0294448	-0.0633379
384.75	58.7994	-0.00362181	0.0053665	-0.00786918			0.00645841	-0.00362181	0.00283666		0.375	58.2424	-0.0346675	-0.0535596	-0.0433749	-0.0290503	-0.0346675	-0.0637177		Whole heartbeat	0.0641439	0.150196	0.135413	0.128313	0.0641439	0.133316
410.4	60.5634	0.0157862	0.0132259	0.0499569			0.00356089	0.0157862	0.019347		0.4	58.1063	-0.0265701	-0.0291149	-0.0350123	-0.0119292	-0.0265701	-0.0384993
436.05	63.7541	0.00961093	-0.00797844	0.110937			-0.011715	0.00961093	-0.00210408		0.425	58.7228	-0.00618305	0.00151822	-0.0108987	0.00440633	-0.00618305	-0.00177672
461.7	70.0411	-0.0056402	-0.0216458	0.135413			-0.0159257	-0.0056402	-0.021566		0.45	59.8997	0.0083508	0.0102163	0.0278037	0.00467218	0.0083508	0.0130229
487.35	80.9725	-0.026865	-0.0312517	0.124234			-0.0136323	-0.026865	-0.0404972		0.475	61.6353	0.0137898	0.00634702	0.069791	-0.00139826	0.0137898	0.0123916
513	94.8294	-0.0458097	-0.0392648	0.0395574			-0.0110995	-0.0458097	-0.0569092		0.5	64.0566	0.00894365	-0.00858314	0.112059	-0.011905	0.00894365	-0.0029614
538.65	107.255	-0.0641439	-0.0467621	0.0101736			-0.00842513	-0.0641439	-0.072569		0.525	68.5341	-0.00171945	-0.018159	0.129324	-0.0148664	-0.00171945	-0.0165859
564.3	111.033	-0.0629988	-0.0297358	-0.00227718			0.00574741	-0.0629988	-0.0572514		0.55	75.2059	-0.0149838	-0.0259748	0.131219	-0.015003	-0.0149838	-0.0299867
589.95	111.93	-0.0409497	-0.00472905	0.0155839			0.0163794	-0.0409497	-0.0245704		0.575	83.5312	-0.0300474	-0.0326726	0.110929	-0.0132716	-0.0300474	-0.0433191
615.6	110.907	-0.00500044	-0.000752723	0.0348529			0.00184837	-0.00500044	-0.00315207		0.6	93.3997	-0.0436611	-0.038402	0.0497262	-0.0114266	-0.0436611	-0.0550877
641.25	110.904	0.0127485	0.00713833	0.0474808			-0.000192307	0.0127485	0.0125562		0.625	102.397	-0.0566351	-0.0437658	0.0226162	-0.00958476	-0.0566351	-0.0662198
666.9	110.79	0.0125987	0.0120922	0.0459086			0.00417289	0.0125987	0.0167715		0.65	108.469	-0.0638013	-0.041432	0.00626971	-0.00398048	-0.0638013	-0.0677819
692.55	110.508	0.0120573	0.0016701	0.0309287			-0.00458231	0.0120573	0.00747507		0.675	111.519	-0.0510992	-0.0162393	0.00736305	0.0114859	-0.0510992	-0.0396133
718.2	110.355	0.00570059	-0.000235387	0.0108617			-0.00305418	0.00570059	0.00264642		0.7	110.905	0.0022638	0.00247696	0.0400212	0.00101323	0.0022638	0.00327692
743.85	110.277	-0.000694858	9.40667e-05	-0.00540382			0.000428869	-0.000694858	-0.000265989		0.725	110.712	0.0124485	0.0092019	0.0417543	0.00174481	0.0124485	0.0141933
769.5	110.374	-0.00583791	0.00182073	-0.0147902			0.00449576	-0.00583791	-0.00134215		0.75	110.344	0.00477677	-0.000187805	0.00851201	-0.00255103	0.00477677	0.00222574
795.15	111.048	-0.00811213	0.0016374	-0.0193665			0.00547409	-0.00811213	-0.00263804		0.775	110.382	-0.00586493	0.00181855	-0.0148445	0.00450734	-0.00586493	-0.00135759
820.8	112.106	-0.00281273	-0.00134728	-0.0162348			0.000239569	-0.00281273	-0.00257316		0.8	111.978	-0.00345687	-0.000984622	-0.0166155	0.00087578	-0.00345687	-0.00258109
846.45	111.647	0.00508821	0.00412068	-0.00602493			0.00102448	0.00508821	0.00611269		0.825	111.876	0.0100338	0.00507435	0.000759525	-0.000622366	0.0100338	0.00941145
872.1	112.251	0.0182027	0.00664955	0.0119657			-0.00334274	0.0182027	0.01486		0.85	112.964	0.0210245	0.00646382	0.018501	-0.0049144	0.0210245	0.0161101
897.75	114.449	0.0270129	0.00606765	0.0323778			-0.00825169	0.0270129	0.0187612		0.875	115.011	0.0250824	0.00540113	0.0319603	-0.00786373	0.0250824	0.0172187
923.4	116.526	0.0197698	0.00356755	0.0308049			-0.00679532	0.0197698	0.0129745		0.9	116.78	0.014012	0.00181803	0.0250488	-0.00543156	0.014012	0.00858042
949.05	117.702	-0.00707178	-0.00458815	0.00397021			-0.000437616	-0.00707178	-0.00750928		0.925	117.329	-0.0116532	-0.00552747	-2.3935e-05	0.00103965	-0.0116532	-0.0106136
974.7	115.399	-0.0348569	-0.0102843	-0.0202564			0.00852212	-0.0348569	-0.0263349		0.95	115.26	-0.0320247	-0.00596919	-0.017922	0.0108429	-0.0320247	-0.0211819
1000.35	114.109	-0.00891668	0.0292325	0.00112363			0.0297745	-0.00891668	0.0208577		0.975	114.039	-0.00753101	0.0313431	0.00226572	0.0309094	-0.00753101	0.0233784
Name	J09											This dataset	Reference							RMS values
Filename											End systole	0.325	0.393								freewall-sep	diaphragm-rvot	base-apex	2ch	3ch	4ch
											End E-wave	0.537	0.664							S	0.0520976	0.12876	0.0921333	0.125494	0.0520976	0.102359
Delineation:	Stack 8, sbFE/M2D/SA , RV endo, Cine										End diastasis	0.849	0.815							E	0.0560792	0.0324927	0.0777743	0.031713	0.0560792	0.0463722
freewall-sep direction (degrees):	39	Stack 8, sbFE/M2D/SA																		D	0.00757449	0.00726033	0.0206409	0.00793608	0.00757449	0.00669128
base-apex direction (degrees):	18	Stack 6, sbFE/BH4ch																		A	0.0531771	0.0199925	0.0418745	0.039975	0.0531771	0.0203825
											Resampled data
Non-resampled data																				Systole (S)	0.0520976	0.12876	0.0921333	0.125494	0.0520976	0.102359
Time (ms)	Volume (ml)	freewall-sep (N)	diaphragm-rvot (N)	base-apex (N)			2ch (N)	3ch (N)	4ch (N)		Time (fraction of RR)	Volume (ml)	freewall-sep (N)	diaphragm-rvot (N)	base-apex (N)	2ch (N)	3ch (N)	4ch (N)		Diastole (E-D-A)	0.0412576	0.0215447	0.0509441	0.0268019	0.0412576	0.0287926
0	172.723	-0.0534283	0.119886	0.0041393			0.130538	-0.0534283	0.0771099		0	172.723	-0.0534283	0.119886	0.0041393	0.130538	-0.0534283	0.0771099
26.4872	155.468	-0.0157711	0.241843	0.0757588			0.217328	-0.0157711	0.201557		0.025	158.454	-0.0217736	0.222868	0.0645105	0.203896	-0.0217736	0.182123		Whole heartbeat	0.0450675	0.0755088	0.067161	0.0748546	0.0450675	0.0629659
52.9744	142.558	0.00136186	0.226488	0.137214			0.195463	0.00136186	0.196825		0.05	147.026	-0.00424286	0.231898	0.117336	0.202951	-0.00424286	0.198709
79.4615	131.589	-0.00646102	0.179425	0.131997			0.158617	-0.00646102	0.152156		0.075	137.283	-0.00256087	0.203238	0.134817	0.177289	-0.00256087	0.174729
105.949	120.157	-0.0548837	0.166087	0.135271			0.171278	-0.0548837	0.116394		0.1	128.069	-0.0223628	0.175364	0.133304	0.163051	-0.0223628	0.140688
132.436	117.264	-0.0817586	0.138893	0.127064			0.161164	-0.0817586	0.079406		0.125	119.767	-0.0585892	0.162353	0.13415	0.169897	-0.0585892	0.111307		Peak values
158.923	110.294	-0.0837877	0.0646152	0.0828787			0.0978522	-0.0837877	0.0140645		0.15	117.375	-0.0807584	0.13991	0.127372	0.161545	-0.0807584	0.0807866			freewall-sep	diaphragm-rvot	base-apex	2ch	3ch	4ch
185.41	101.377	-0.0779853	0.0337468	0.0984552			0.0682183	-0.0779853	-0.00976716		0.175	111.766	-0.0834317	0.0796074	0.0918247	0.110658	-0.0834317	0.0272261		S	0.0837877	0.241843	0.137214	0.217328	0.0837877	0.201557
211.897	92.6416	-0.0604791	0.0316944	0.0931742			0.0576878	-0.0604791	-0.00279138		0.2	104.803	-0.080235	0.0450734	0.0929339	0.0791523	-0.080235	-0.00108272		E	0.113505	0.0653871	0.118392	0.0491367	0.113505	0.0670365
238.385	88.8483	-0.0560352	0.0103225	0.0734623			0.0369572	-0.0560352	-0.019078		0.225	97.5094	-0.0699836	0.0328579	0.0961916	0.0634476	-0.0699836	-0.00653596		D	0.0172264	0.0172327	0.0475946	0.0180513	0.0172264	0.0117965
264.872	79.3607	-0.0372662	-0.00116636	0.0409308			0.017623	-0.0372662	-0.0196432		0.25	91.6185	-0.059264	0.0257612	0.0877238	0.0519418	-0.059264	-0.00732215		A	0.0850949	0.040942	0.068545	0.0780042	0.0850949	0.0280797
291.359	70.4706	-0.0254893	-0.0390611	0.00984608			-0.0210833	-0.0254893	-0.0465725		0.275	87.9309	-0.0540869	0.00910314	0.0700589	0.0349271	-0.0540869	-0.0191599
317.846	68.47	-0.0224111	-0.0659642	-0.0385661			-0.0459211	-0.0224111	-0.0683323		0.3	80.0849	-0.0385912	-0.00037696	0.0432061	0.0189692	-0.0385912	-0.019622		Systole (S)	0.0837877	0.241843	0.137214	0.217328	0.0837877	0.201557
344.333	69.0131	-0.0177589	-0.0653871	-0.0638994			-0.0477474	-0.0177589	-0.0655064		0.325	72.6875	-0.0282465	-0.0305095	0.0169718	-0.0122987	-0.0282465	-0.0405452		Diastole (E-D-A)	0.113505	0.0653871	0.118392	0.0780042	0.113505	0.0670365
370.821	70.3258	0.0032231	-0.0256319	-0.0310412			-0.0238094	0.0032231	-0.0205864		0.35	69.3151	-0.0236945	-0.0548003	-0.0184603	-0.0356112	-0.0236945	-0.0593057
397.308	72.481	0.0283946	0.00890153	0.0206801			-0.00648835	0.0283946	0.0219063		0.375	68.6898	-0.0205381	-0.0657328	-0.048768	-0.0466572	-0.0205381	-0.0671954		Whole heartbeat	0.113505	0.241843	0.137214	0.217328	0.113505	0.201557
423.795	75.5517	0.0317771	0.00325832	0.0699923			-0.0130667	0.0317771	0.0187104		0.4	69.3007	-0.0132311	-0.0568101	-0.0568109	-0.0425834	-0.0132311	-0.0558145
450.282	84.6182	0.00651907	-0.0300064	0.118337			-0.0292458	0.00651907	-0.0227267		0.425	70.3286	0.00325551	-0.0255875	-0.0309745	-0.0237872	0.00325551	-0.0205316
476.769	98.6064	-0.0475247	-0.0499687	0.118392			-0.0195118	-0.0475247	-0.0670365		0.45	72.0146	0.0228215	0.00125097	0.00922291	-0.0103273	0.0228215	0.0124941
503.256	115.022	-0.0863088	-0.0269577	0.0967648			0.0198084	-0.0863088	-0.0665004		0.475	74.2187	0.030287	0.00576813	0.0481025	-0.0101481	0.030287	0.0201389
529.744	131.37	-0.113505	-0.00879388	0.0724579			0.0491367	-0.113505	-0.0643681		0.5	78.7086	0.0236894	-0.00750573	0.0858542	-0.0183448	0.0236894	0.00534455
556.231	140.152	-0.0594009	0.0166833	0.0378468			0.0441486	-0.0594009	-0.0152523		0.525	86.4434	0.000354677	-0.0323696	0.118658	-0.0282102	0.000354677	-0.0278555
582.718	146.016	-0.00837226	-0.00306239	0.0475946			0.00153404	-0.00837226	-0.00683822		0.55	97.3862	-0.0421877	-0.0480579	0.118608	-0.0205255	-0.0421877	-0.0627132
609.205	149.519	0.006255	-0.0172327	0.0353718			-0.0180513	0.006255	-0.0117965		0.575	110.016	-0.0735479	-0.0349225	0.10461	0.00653022	-0.0735479	-0.0670177
635.692	151.22	0.0172264	-0.00477917	0.0327994			-0.012752	0.0172264	0.00447431		0.6	122.825	-0.0988271	-0.0189701	0.0863437	0.0329849	-0.0988271	-0.0658422
662.179	149.244	0.00993966	-0.00777607	0.0194135			-0.011704	0.00993966	-0.00176451		0.625	133.65	-0.100201	-0.0024931	0.063947	0.0479412	-0.100201	-0.0522595
688.667	148.38	-0.00211413	-0.0114677	0.00887567			-0.00887434	-0.00211413	-0.0109885		0.65	140.398	-0.0573481	0.0158885	0.0382422	0.042434	-0.0573481	-0.0149142
715.154	147.887	-0.00829851	-0.00593691	-0.000594948			-0.000992319	-0.00829851	-0.00929083		0.675	147.379	-0.00276277	-0.00849804	0.0429127	-0.00597815	-0.00276277	-0.00874092
741.641	147.02	-0.00729409	-0.00542679	-0.00363874			-0.00105266	-0.00729409	-0.00834675		0.7	150.32	0.0138851	-0.00615382	0.0266614	-0.012272	0.0138851	0.00161309
768.128	146.227	-0.000832322	-7.69152e-05	-0.00296387			0.000349482	-0.000832322	-0.00048284		0.725	148.123	-0.00534501	-0.00857839	0.00392807	-0.00475652	-0.00534501	-0.0101015
794.615	145.542	-0.000360945	0.00423616	0.00111616			0.00384916	-0.000360945	0.00348807		0.75	146.553	-0.00348739	-0.0022751	-0.00324118	-0.000226572	-0.00348739	-0.00371396
821.103	145.647	0.00344762	-0.0018921	0.00379513			-0.00336241	0.00344762	8.52037e-05		0.775	145.611	0.00212942	0.000229046	0.00286781	-0.000866386	0.00212942	0.00126303
847.59	147.221	0.00230225	-0.00392492	-0.00167435			-0.00455032	0.00230225	-0.00224792		0.8	147.611	0.00514853	0.00114635	0.00304256	-0.00158151	0.00514853	0.00356703
874.077	147.763	0.0062579	0.00312326	0.00488134			-0.000424079	0.0062579	0.00583382		0.825	159.425	0.0317277	0.012592	0.0256581	-0.00495876	0.0317277	0.0267689
900.564	156.378	0.0266681	0.0165611	0.0213578			0.00100833	0.0266681	0.0276764		0.85	167.693	0.0437168	0.000445224	0.0401465	-0.0214729	0.0437168	0.0222439
927.051	167.014	0.0450834	0.00199382	0.0370134			-0.020815	0.0450834	0.0242684		0.875	173.083	0.0324108	-0.0123098	0.0659032	-0.0268659	0.0324108	0.00554471
953.538	173.618	0.0312443	-0.0136202	0.068545			-0.0274176	0.0312443	0.00382672		0.9	174.707	-0.0022097	-0.0118287	0.0567503	-0.0091391	-0.0022097	-0.011349
980.026	175.099	-0.0143659	-0.0111776	0.0524635			-0.00249709	-0.0143659	-0.016863		0.925	178.038	-0.0479843	0.00118128	0.0185615	0.0250152	-0.0479843	-0.0229692
1006.51	180.429	-0.0761536	0.0115437	-0.00987273			0.048074	-0.0761536	-0.0280797		0.95	181.054	-0.0794222	0.022286	-0.0186374	0.0590114	-0.0794222	-0.020411
1033	182.13	-0.0850949	0.040942	-0.0338587			0.0780042	-0.0850949	-0.00709049		0.975	182.442	-0.0867548	0.0464044	-0.0383154	0.0835648	-0.0867548	-0.00319
Name	J10											This dataset	Reference							RMS values
Filename											End systole	0.325	0.393								freewall-sep	diaphragm-rvot	base-apex	2ch	3ch	4ch
											End E-wave	0.58	0.664							S	0.0584374	0.129054	0.128596	0.104531	0.0584374	0.125552
Delineation:	Stack 8, sbFE/M2D/SA , RV endo, Cine										End diastasis	0.848	0.815							E	0.0437046	0.045428	0.131658	0.040451	0.0437046	0.0491356
freewall-sep direction (degrees):	41	Stack 8, sbFE/M2D/SA																		D	0.00968134	0.0088112	0.0275297	0.010328	0.00968134	0.00752675
base-apex direction (degrees):	67	Stack 6, sbFE/BH4ch																		A	0.043573	0.0337578	0.0586578	0.0221302	0.043573	0.0465719
											Resampled data
Non-resampled data																				Systole (S)	0.0584374	0.129054	0.128596	0.104531	0.0584374	0.125552
Time (ms)	Volume (ml)	freewall-sep (N)	diaphragm-rvot (N)	base-apex (N)			2ch (N)	3ch (N)	4ch (N)		Time (fraction of RR)	Volume (ml)	freewall-sep (N)	diaphragm-rvot (N)	base-apex (N)	2ch (N)	3ch (N)	4ch (N)		Diastole (E-D-A)	0.0351399	0.0335077	0.0900402	0.0285477	0.0351399	0.0385562
0	220.406	-0.0827699	0.0893693	-0.0039834			0.118781	-0.0827699	0.036011		0	220.406	-0.0827699	0.0893693	-0.0039834	0.118781	-0.0827699	0.036011
26.1795	205.93	-0.0357192	0.211897	-0.0121851			0.201368	-0.0357192	0.165648		0.025	208.435	-0.0434417	0.191988	-0.0108511	0.187987	-0.0434417	0.144545		Whole heartbeat	0.0440834	0.0785542	0.104148	0.0640412	0.0440834	0.0782721
52.359	189.639	0.0491872	0.220189	0.0560487			0.166095	0.0491872	0.215282		0.05	195.276	0.0214005	0.217806	0.0337438	0.177925	0.0214005	0.199326
78.5385	172.445	0.0984692	0.199334	0.140279			0.123394	0.0984692	0.221863		0.075	181.37	0.0742253	0.210137	0.0987792	0.144872	0.0742253	0.219097
104.718	155.26	0.0954457	0.168993	0.226428			0.0986295	0.0954457	0.194075		0.1	167.154	0.0976985	0.189746	0.169165	0.115475	0.0976985	0.213174
130.897	139.754	0.0492072	0.128278	0.244916			0.086488	0.0492072	0.135695		0.125	153.169	0.0887349	0.163194	0.229454	0.0969623	0.0887349	0.185697		Peak values
157.077	126.075	0.00513795	0.0998959	0.191141			0.0839435	0.00513795	0.0890814		0.15	140.345	0.0508225	0.129734	0.244378	0.086942	0.0508225	0.137765			freewall-sep	diaphragm-rvot	base-apex	2ch	3ch	4ch
183.256	113.858	-0.0412112	0.0815226	0.158199			0.0912062	-0.0412112	0.049995		0.175	128.964	0.0137357	0.105604	0.201959	0.0845878	0.0137357	0.0983235		S	0.0984692	0.220189	0.244916	0.201368	0.0984692	0.221863
209.436	102.736	-0.0602228	0.0549277	0.0916545			0.0776802	-0.0602228	0.0174574		0.2	118.552	-0.0245667	0.0883614	0.17049	0.0888066	-0.0245667	0.0642398		E	0.0744398	0.0817677	0.227822	0.0586882	0.0744398	0.0894272
235.615	97.1235	-0.0604215	0.0118253	0.0354342			0.0404517	-0.0604215	-0.0199697		0.225	108.934	-0.0502439	0.0692502	0.127372	0.0850943	-0.0502439	0.0348505		D	0.0188059	0.0169778	0.0450487	0.0200313	0.0188059	0.015599
261.795	91.7767	-0.0413724	-0.0209551	-0.00120365			0.00253854	-0.0413724	-0.0388338		0.25	101.222	-0.0603161	0.0428457	0.0759078	0.0672634	-0.0603161	0.00694737		A	0.0713804	0.0594869	0.0931322	0.0330843	0.0713804	0.0754431
287.974	88.138	-0.030048	-0.0595234	-0.0390946			-0.0365247	-0.030048	-0.0665728		0.275	96.6065	-0.0584996	0.00849219	0.0317151	0.0366042	-0.0584996	-0.0218954
314.154	87.6501	-0.0316818	-0.0814453	-0.0894132			-0.0546928	-0.0316818	-0.0863746		0.3	92.1848	-0.042762	-0.0185847	0.00145062	0.00528606	-0.042762	-0.0374758		Systole (S)	0.0984692	0.220189	0.244916	0.201368	0.0984692	0.221863
340.333	91.9804	-0.0372285	-0.0817677	-0.116834			-0.0521987	-0.0372285	-0.0894272		0.325	89.0454	-0.0327971	-0.0502104	-0.0299391	-0.0270849	-0.0327971	-0.0598819		Diastole (E-D-A)	0.0744398	0.0817677	0.227822	0.0586882	0.0744398	0.0894272
366.513	98.8521	-0.0176359	-0.0405983	-0.0716523			-0.0263412	-0.0176359	-0.0439772		0.35	87.8562	-0.0309941	-0.0722159	-0.0682276	-0.0470437	-0.0309941	-0.0780378
392.692	110.967	0.0019306	-0.00485647	0.0317055			-0.00517106	0.0019306	-0.00324046		0.375	89.4021	-0.0338807	-0.0816178	-0.100246	-0.0537427	-0.0338807	-0.0876234		Whole heartbeat	0.0984692	0.220189	0.244916	0.201368	0.0984692	0.221863
418.872	131.027	0.0468759	-0.00518763	0.155172			-0.0279305	0.0468759	0.0189454		0.4	93.7909	-0.0323683	-0.0715587	-0.105657	-0.0457875	-0.0323683	-0.0781558
445.051	148.348	0.00108086	-0.049633	0.227822			-0.0435237	0.00108086	-0.042443		0.425	101.329	-0.0140218	-0.0340147	-0.0525142	-0.0224466	-0.0140218	-0.0364685
471.231	165.317	-0.0280494	-0.0737607	0.218533			-0.0498538	-0.0280494	-0.0779033		0.45	113.884	0.00761676	-0.00491498	0.0474163	-0.00806489	0.00761676	-0.000448132
497.41	180.289	-0.0601665	-0.0565281	0.168971			-0.0188715	-0.0601665	-0.0790378		0.475	132.523	0.0434006	-0.00862233	0.160965	-0.0291673	0.0434006	0.0142332
523.59	191.616	-0.0744398	-0.0048427	0.123501			0.0330259	-0.0744398	-0.0414139		0.5	148.812	0.000365184	-0.0502415	0.227665	-0.043693	0.000365184	-0.0433278
549.769	203.47	-0.0656992	0.0253334	0.0515464			0.0547889	-0.0656992	-0.0109103		0.525	164.779	-0.0270328	-0.0729367	0.21894	-0.0496487	-0.0270328	-0.0766815
575.949	204.894	-0.0464382	0.0409563	0.00147483			0.0586882	-0.0464382	0.01225		0.55	178.93	-0.0570483	-0.0582561	0.173945	-0.0219271	-0.0570483	-0.0789754
602.128	202.564	-0.0262829	0.0295614	-0.0261135			0.0387424	-0.0262829	0.0124595		0.575	189.919	-0.0722225	-0.0130018	0.130735	0.0248513	-0.0722225	-0.0473712
628.308	203.155	-0.0106563	0.0169778	-0.0268536			0.0200313	-0.0106563	0.00937518		0.6	200.994	-0.0676532	0.0187375	0.0673406	0.0500537	-0.0676532	-0.0175994
654.487	201.607	0.00130742	0.0110525	-0.00676593			0.00891808	0.00130742	0.0102255		0.625	204.512	-0.0516251	0.0367499	0.0149576	0.0576388	-0.0516251	0.00601389
680.667	200.08	0.00974049	-0.00280892	0.0184552			-0.00730291	0.00974049	0.00243757		0.65	203.326	-0.0328227	0.0332592	-0.0171635	0.0452146	-0.0328227	0.0123919
706.846	198.773	0.0188059	-0.0112349	0.0362759			-0.0191325	0.0188059	-0.000326584		0.675	203.143	-0.0109551	0.0172184	-0.0268393	0.0203893	-0.0109551	0.00943418
733.026	197.886	0.0118245	-0.00398484	0.0450487			-0.0093632	0.0118245	0.00246131		0.7	200.453	0.00769278	0.000557058	0.0123307	-0.003364	0.00769278	0.00432878
759.205	197.434	0.0104226	0.00293072	0.043373			-0.00267326	0.0104226	0.0077495		0.725	198.303	0.015094	-0.00738003	0.0409408	-0.0139381	0.015094	0.00115571
785.385	196.6	0.00529896	0.00253064	0.0296052			-0.000457882	0.00529896	0.00484108		0.75	197.18	0.00885316	0.00280823	0.0391555	-0.00199467	0.00885316	0.0068585
811.564	195.505	0.00148818	0.000816623	0.0110122			-3.67549e-05	0.00148818	0.00145143		0.775	195.405	0.00134087	0.00130218	0.00948166	0.000457249	0.00134087	0.00179812
837.744	194.269	-0.000336085	0.0068303	-0.0079456			0.00608334	-0.000336085	0.00574725		0.8	194.684	0.00826608	0.0115878	-0.0127477	0.00590223	0.00826608	0.0141685
863.923	194.754	0.00972738	0.0123961	-0.0135634			0.00587164	0.00972738	0.015599		0.825	197.587	0.0282644	0.0116231	0.000346765	-0.00406634	0.0282644	0.0241979
890.103	196.952	0.0246744	0.0122008	-0.0040326			-0.001771	0.0246744	0.0229034		0.85	199.614	0.0398355	0.0088848	0.0165821	-0.0122233	0.0398355	0.0276123
916.282	199.505	0.0392496	0.00985294	0.0137517			-0.0110919	0.0392496	0.0281577		0.875	200.885	0.0467334	-0.00251288	0.0499041	-0.025543	0.0467334	0.0211904
942.462	201.053	0.0476473	-0.00402347	0.0543198			-0.0273082	0.0476473	0.0203393		0.9	208.096	0.0235313	-0.0226569	0.0816672	-0.031387	0.0235313	-0.00785584
968.641	210.924	0.0133572	-0.0304906	0.0931322			-0.0330843	0.0133572	-0.0197271		0.925	215.182	-0.0153468	-0.0457556	0.0884578	-0.0319524	-0.0153468	-0.0472989
994.821	218.88	-0.0412119	-0.0594869	0.0841871			-0.0309112	-0.0412119	-0.0721231		0.95	220.265	-0.0518572	-0.054699	0.0691563	-0.0214423	-0.0518572	-0.0732993
1021	222.761	-0.0713804	-0.0459026	0.0415612			-0.00406271	-0.0713804	-0.0754431		0.975	223.453	-0.0768696	-0.0434259	0.0337962	0.000826776	-0.0768696	-0.0760426

## Sheet: Results Resp-
Name	V01											This dataset	Reference							RMS values									RMS	Row offset	7	7	7	8	8	8
Filename											End systole	0.399	0.393								freewall-sep	diaphragm-rvot	base-apex	2ch	3ch	4ch				Column	22	23	24	22	23	24
											End E-wave	0.734	0.664							S	0.0902353	0.21948	0.186943	0.222136	0.0902353	0.164267
Delineation:	Stack 10, sbFE/M2D/SA SENSE , RV endo, Cine										End diastasis	0.755	0.815							E	0.0308072	0.0538588	0.0777886	0.0355086	0.0308072	0.0597063					Systole			Diastole
freewall-sep direction (degrees):	16	Stack 10, sbFE/M2D/SA SENSE																		D	0.0116013	0.00145449	0.00932184	0.00706033	0.0116013	0.00454096			Row	Subject	lvot sep-lat	inf-ant	base-apex	lvot sep-lat	inf-ant	base-apex
base-apex direction (degrees):	38	Stack 2, sbFE/BH4ch																		A	0.0304321	0.0776649	0.108082	0.0601858	0.0304321	0.0767365			1	V01	0.0902353	0.21948	0.186943	0.0301087	0.062882	0.088961
											Resampled data																		52	V02	0.056456	0.211263	0.166563	0.0496916	0.0278178	0.103561
Non-resampled data																				Systole (S)	0.0902353	0.21948	0.186943	0.222136	0.0902353	0.164267			103	V03	0.0617951	0.123578	0.140195	0.0429103	0.0264906	0.0660448
Time (ms)	Volume (ml)	freewall-sep (N)	diaphragm-rvot (N)	base-apex (N)			2ch (N)	3ch (N)	4ch (N)		Time (fraction of RR)	Volume (ml)	freewall-sep (N)	diaphragm-rvot (N)	base-apex (N)	2ch (N)	3ch (N)	4ch (N)		Diastole (E-D-A)	0.0301087	0.062882	0.088961	0.0457816	0.0301087	0.0654869			154	V04	0.0429134	0.129876	0.115006	0.0333758	0.0490724	0.0712718
0	210.085	-0.136352	0.0716225	-0.0625365			0.130203	-0.136352	-0.00614897		0	210.085	-0.136352	0.0716225	-0.0625365	0.130203	-0.136352	-0.00614897											205	V05	0.0755387	0.18597	0.181444	0.0457626	0.0482818	0.0995812
22	201.664	-0.204776	0.233054	-0.0621129			0.304219	-0.204776	0.0994429		0.025	201.509	-0.203465	0.235166	-0.0608674	0.305392	-0.203465	0.101927		Whole heartbeat	0.0616513	0.147109	0.136849	0.144898	0.0616513	0.115614			256	V08	0.0386133	0.131317	0.0663211	0.0484023	0.0366384	0.0753154
44	191.513	-0.122678	0.363923	0.0155815			0.376506	-0.122678	0.253828		0.05	191.207	-0.120729	0.365715	0.0203351	0.377083	-0.120729	0.256354											307	V09	0.0420904	0.0939317	0.0652481	0.0360059	0.0278556	0.0452793
66	181.51	-0.0617514	0.418661	0.163324			0.393447	-0.0617514	0.331695		0.075	181.144	-0.0616825	0.417777	0.171173	0.392647	-0.0616825	0.330964											358	V10	0.0441044	0.0895633	0.0747558	0.0148528	0.0177386	0.0457634
88	173.534	-0.0601986	0.399397	0.3272			0.375987	-0.0601986	0.315789		0.1	172.938	-0.0603353	0.396682	0.331686	0.373704	-0.0603353	0.313369											409	J01	0.048232	0.186154	0.178355	0.0522312	0.051171	0.10951
110	163.779	-0.0621394	0.356104	0.3958			0.339465	-0.0621394	0.277325		0.125	163.011	-0.0642047	0.348387	0.392035	0.333814	-0.0642047	0.269609		Peak values									460	J02	0.0479366	0.274854	0.154838	0.0326486	0.0415452	0.0865161
133	153.714	-0.0874341	0.259528	0.347904			0.268475	-0.0874341	0.181041		0.15	152.493	-0.0900109	0.247979	0.340828	0.259762	-0.0900109	0.169751			freewall-sep	diaphragm-rvot	base-apex	2ch	3ch	4ch			511	J03	0.0745188	0.230999	0.187586	0.0489686	0.0572376	0.123061
155	140.381	-0.112729	0.141676	0.2744			0.17906	-0.112729	0.0663312		0.175	138.291	-0.111061	0.128843	0.264234	0.167112	-0.111061	0.0560507		S	0.204776	0.418661	0.3958	0.393447	0.204776	0.331695			562	J04	0.0532311	0.171019	0.0690766	0.0431399	0.0393094	0.0699575
177	120.823	-0.0971123	0.0342659	0.186461			0.0782313	-0.0971123	-0.018881		0.2	119.661	-0.0949825	0.0288381	0.176987	0.0724658	-0.0949825	-0.0225167		E	0.0581325	0.0810643	0.134046	0.0621906	0.0581325	0.0870766			613	J05	0.0992526	0.235195	0.113748	0.0560088	0.068462	0.0939285
[truncated: 864 more rows]

## Sheet: RMS vs peaks
Forces									RMS																	Ratio
										Peaks
RMS	Systole			Diastole						Systole			Diastole													RMS				Peaks					Peaks
[truncated: 138 more rows]

## Sheet: MR2 vs MR27
MR2									RMS																			Peaks									Peaks
										MR27																												MR27
[truncated: 102 more rows]

## Sheet: Scan rescan 1wk
Scan 1									RMS																			Peaks									Peaks
[truncated: 99 more rows]

[truncated: 2 more sheets: 1.5T vs 3T, Resp+ vs Resp-]
